# Supplementary material for: Genome-Wide Profiling of Histone H3 Lysine 4 and Lysine 27 Trimethylation Reveals an Epigenetic Signature in Prostate Carcinogenesis
Source: PLoS One. 2009 Mar 5;4(3):e4687. doi: 10.1371/journal.pone.0004687 (PMC2650415; doi:10.1371/journal.pone.0004687)
Supplement: Table S2 — H3K4me3 marks in EP156T cells (10.09 MB XLS) [file pone.0004687.s003.xls]

## Sheet: H3K4me3 targets in EP156T cells
Name	ID	Chromosome	Start Location	Norm IP Signal	Norm WCE Signal	Normalized Log Ratio	P-value	Primary Annotation	Accession numbers	Primary Annotation Type
chr6:017390468-017390527	A_17_P04583340	chr6	17390468	803.505	0.586804	10.4192	0.00364248	RBM24	NM_153020	PROMOTER
chr1:153122229-153122288	A_17_P00527551	chr1	153122229	331.889	0.253097	10.3568	0.00364344	CCT3	NM_005998	PROMOTER
chr1:151354865-151354918	A_17_P00520533	chr1	151354865	227.124	0.523942	8.75986	0.00369079	CHRNB2	NM_000748	INSIDE
chr1:229703729-229703788	A_17_P00867984	chr1	229703729	77.3097	0.236064	8.35533	0.00371148	PCNXL2	NM_024938	PROMOTER
chr9:092511769-092511813	A_17_P06820141	chr9	92511769	753.664	4.40846	7.4175	0.00379442	IPPK	NM_022755	INSIDE
chr1:204316159-204316218	A_17_P00756496	chr1	204316159	465.077	2.81674	7.3673	0.00380096	MCP	NM_002389	INSIDE
chr3:191521979-191522038	A_17_P02853345	chr3	191521979	61.2125	0.490096	6.96462	0.00386119	CLDN1	NM_021101	INSIDE
chr1:101202900-101202946	A_17_P00416693	chr1	101202900	468.57	3.77745	6.95471	0.00386208	DPH5	NM_015958	INSIDE
chr2:238851922-238851966	A_17_P01991618	chr2	238851922	620.604	5.85478	6.72791	0.00390469	C2orf19	NM_001024676	PROMOTER
chr9:136879754-136879802	A_17_P07009935	chr9	136879754	22.3721	0.223492	6.64534	0.00392905	FAM69B	NM_152421	PROMOTER
chr7:158119512-158119571	A_17_P05904761	chr7	158119512	182.901	1.68944	6.75837	0.00393701	FAM62B	NM_020728	INSIDE
chr6:016232672-016232716	A_17_P04577753	chr6	16232672	93.5808	1.02585	6.51132	0.00395288	MYLIP	NM_013262	PROMOTER
chr9:086127588-086127633	A_17_P06793456	chr9	86127588	622.207	7.05754	6.46209	0.00396471	HBLD2	NM_030940	PROMOTER
chr7:099361095-099361154	A_17_P05646190	chr7	99361095	1230.89	14.0573	6.45224	0.00396713	TAF6	NM_005641	INSIDE
chr8:022025532-022025576	A_17_P06004380	chr8	22025532	373.783	4.4705	6.38562	0.0039843	NUDT18	NM_024815	PROMOTER
chr1:110290094-110290153	A_17_P00451775	chr1	110290094	1020.46	13.3127	6.26027	0.00401908	FAM40A	NM_033088	INSIDE
chr6:144370130-144370174	A_17_P15869361	chr6	144370130	263.848	3.60625	6.19306	0.00403909	PLAGL1	NM_002656	INSIDE
chr6:074287668-074287712	A_17_P04818962	chr6	74287668	243.957	3.53955	6.10692	0.00406634	EEF1A1	NM_001402	PROMOTER
chr2:043362384-043362442	A_17_P01135947	chr2	43362384	413.8	6.76655	5.93437	0.00412669	ZFP36L2	NM_006887	INSIDE
chr1:153384516-153384560	A_17_P15133284	chr1	153384516	198.74	3.74358	5.73032	0.00420957	GPATC4	NM_182679	PROMOTER
chr1:116824751-116824795	A_17_P00479609	chr1	116824751	694.72	14.0614	5.62662	0.00425704	CD58	NM_001779	INSIDE
chr1:027929964-027930023	A_17_P00106765	chr1	27929964	25.2181	0.456022	5.78921	0.00439054	RPA2	NM_002946	PROMOTER
chr2:026169917-026169976	A_17_P15227220	chr2	26169917	555.03	14.5573	5.25275	0.00446601	RAB10	NM_016131	INSIDE
chr6:157190305-157190359	A_17_P05197483	chr6	157190305	126.121	2.87422	5.4555	0.00447726	ARID1B	NM_017519	PROMOTER
chr1:021245784-021245843	A_17_P00082422	chr1	21245784	46.8328	1.25446	5.22238	0.00448717	BC030578	NONE	Unknown
chr7:149981877-149981921	A_17_P05868914	chr7	149981877	235.042	6.58605	5.15736	0.00453052	ABP1	NM_001091	PROMOTER
chr9:093295655-093295714	A_17_P06822925	chr9	93295655	335.166	9.63254	5.12081	0.00455663	C9orf10OS	NM_198841	PROMOTER
chr4:036066536-036066595	A_17_P03039257	chr4	36066536	125.685	4.17711	4.91116	0.00472382	CENTD1	NM_015230	INSIDE
chr2:219115921-219115965	A_17_P01897103	chr2	219115921	124.269	4.16837	4.89784	0.00473536	VIL1	NM_007127	INSIDE
chr3:050170243-050170295	A_17_P02229931	chr3	50170243	121.429	4.15058	4.87065	0.00475963	SEMA3F	NM_004186	INSIDE
chr4:186499653-186499712	A_17_P03686306	chr4	186499653	461.897	15.8152	4.86818	0.00476168	SNX25	NM_031953	PROMOTER
chr9:033441092-033441137	A_17_P06691741	chr9	33441092	117.145	4.1231	4.82842	0.00479858	AQP3	NM_004925	PROMOTER
chr2:056132766-056132824	A_17_P01197047	chr2	56132766	32.9749	1.21304	4.76466	0.0048635	hsa-mir-216	hsa-mir-216	PROMOTER
chr1:151921018-151921070	A_17_P00523338	chr1	151921018	204.677	7.72069	4.72848	0.00489633	RAG1AP1	NM_018845	PROMOTER
chr6:034963409-034963461	A_17_P04657210	chr6	34963409	461.84	19.9939	4.52976	0.00511944	TAF11	NM_005643	INSIDE
chr6:020318982-020319041	A_17_P04596361	chr6	20318982	128.457	5.56996	4.52747	0.0051226	BC045695	NONE	Unknown
chr1:024484877-024484936	A_17_P00094318	chr1	24484877	219.938	9.94599	4.46684	0.00519918	NPAL3	NM_020448	PROMOTER
chr7:149820282-149820341	A_17_P05868302	chr7	149820282	110.787	5.06379	4.45142	0.00521964	GIMAP2	NM_015660	PROMOTER
chr14:105013605-105013649	A_17_P09535669	chr14	105013605	566.465	0.336296	10.718	0.00522459	CRIP2	NM_001312	INSIDE
chr6:111386960-111387013	A_17_P04982878	chr6	111386960	411.678	19.3476	4.41129	0.00527349	C6orf51	NM_138408	INSIDE
chr3:130361413-130361472	A_17_P02577097	chr3	130361413	252.782	12.1013	4.38466	0.00531059	KIAA1160	NM_020701	INSIDE
chr20:033277859-033277905	A_17_P11144044	chr20	33277859	1174.67	3.81215	8.26743	0.00532438	MMP24	NM_006690	PROMOTER
chr4:156024735-156024794	A_17_P03544577	chr4	156024735	74.2053	3.59139	4.36891	0.00533419	LRAT	NM_004744	INSIDE
chr20:057040167-057040226	A_17_P11242747	chr20	57040167	239.766	1.01975	7.87727	0.00536309	ATP5E	NM_006886	INSIDE
chr6:043097756-043097807	A_17_P04694572	chr6	43097756	413.126	20.7648	4.31437	0.00541304	C6orf153	NM_033112	INSIDE
chr5:096090545-096090604	A_17_P04125596	chr5	96090545	17.487	0.686224	4.67146	0.0054163	CAST	NM_173062	INSIDE
chr7:092107824-092107868	A_17_P05615148	chr7	92107824	492.394	24.8216	4.31015	0.00541941	CDK6	NM_001259	INSIDE
chr8:087424836-087424894	A_17_P06272057	chr8	87424836	294.974	15.1064	4.28735	0.00545434	WWP1	NM_007013	INSIDE
chr2:175871422-175871476	A_17_P01690607	chr2	175871422	520.189	26.771	4.28029	0.00546529	ATP5G3	NM_001002256	INSIDE
chr3:123528057-123528116	A_17_P02547008	chr3	123528057	238.839	12.4456	4.26233	0.0054936	CSTA	NM_005213	INSIDE
chr2:217189350-217189407	A_17_P01887504	chr2	217189350	585.75	31.0167	4.23917	0.0055307	RPL37A	NM_000998	INSIDE
chr1:026484764-026484822	A_17_P00101593	chr1	26484764	277.234	14.8322	4.2243	0.00555513	HMGN2	NM_005517	INSIDE
chr16:001342415-001342474	A_17_P09885840	chr16	1342415	1622.01	14.8287	6.77325	0.00555699	GNPTG	NM_032520	INSIDE
chr9:133246764-133246810	A_17_P06993738	chr9	133246764	157.034	8.48226	4.21048	0.00558402	U36A	U36A	PROMOTER
chr18:055178095-055178152	A_17_P10745674	chr18	55178095	244.927	2.40786	6.66845	0.00558574	LMAN1	NM_005570	PROMOTER
chr6:108501909-108501967	A_17_P04970477	chr6	108501909	1000.42	54.7568	4.19143	0.00561004	OSTM1	NM_014028	INSIDE
chr22:030012416-030012460	A_17_P11473590	chr22	30012416	668.207	7.85385	6.41075	0.00566375	MGC17330	NM_052880	INSIDE
chr6:020642848-020642907	A_17_P04597620	chr6	20642848	557.448	32.2227	4.11269	0.00574942	CDKAL1	NM_017774	INSIDE
chr3:173951722-173951781	A_17_P02772009	chr3	173951722	830.025	48.1793	4.10667	0.00576053	ECT2	NM_018098	PROMOTER
chr5:015553777-015553821	A_17_P03784893	chr5	15553777	755.501	43.9864	4.1023	0.00576864	FBXL7	NM_012304	INSIDE
chr10:133847461-133847512	A_17_P07587603	chr10	133847461	97.5714	1.35286	6.17238	0.00578033	C10orf39	NM_194303	INSIDE
chr11:060952983-060953042	A_17_P07827730	chr11	60952983	215.678	3.1401	6.10192	0.00578426	FLJ12529	NM_024811	INSIDE
chr5:158458583-158458642	A_17_P04405751	chr5	158458583	213.336	12.5506	4.0873	0.00579685	EBF	NM_024007	INSIDE
chr12:055202563-055202622	A_17_P08373701	chr12	55202563	478.721	7.26101	6.04287	0.00580852	RBMS2	NM_002898	INSIDE
chr1:028654299-028654358	A_17_P15043193	chr1	28654299	462.824	27.4068	4.07786	0.00581469	U17a	U17a	PROMOTER
chr20:032162782-032162841	A_17_P11140426	chr20	32162782	519.094	7.98266	6.02298	0.00581536	EIF2S2	NM_003908	INSIDE
chr5:162819138-162819193	A_17_P04424306	chr5	162819138	424.215	25.2561	4.07009	0.00582961	NUDCD2	NM_145266	INSIDE
chr2:198123359-198123418	A_17_P01796167	chr2	198123359	117.651	7.01229	4.06848	0.00583282	SF3B1	NM_001005526	INSIDE
chr21:035179891-035179950	A_17_P11366322	chr21	35179891	85.3572	1.34728	5.98539	0.00583708	RUNX1	NM_001001890	INSIDE
chr2:136334244-136334303	A_17_P01496930	chr2	136334244	262.272	15.7832	4.0546	0.00585961	UBXD2	NM_014607	INSIDE
chr20:034668524-034668573	A_17_P17189881	chr20	34668524	2429.39	40.8032	5.89577	0.0058757	C20orf24	NM_018840	INSIDE
chr1:019283011-019283070	A_17_P00074678	chr1	19283011	316.195	19.2286	4.03949	0.00588936	RBAF600	NM_020765	PROMOTER
chr1:026478889-026478936	A_17_P00101550	chr1	26478889	150.972	9.29976	4.02094	0.00592661	DHDDS	NM_024887	INSIDE
chr9:122070249-122070308	A_17_P06946495	chr9	122070249	369.514	22.8747	4.0138	0.00594094	LHX6	NM_014368	INSIDE
chr15:089337935-089337994	A_17_P09826761	chr15	89337935	289.081	5.42409	5.73595	0.00596176	PRC1	NM_003981	INSIDE
chr3:157754870-157754929	A_17_P02698481	chr3	157754870	681.214	42.6122	3.99877	0.00597175	SSR3	NM_007107	INSIDE
chr7:095983289-095983348	A_17_P05633948	chr7	95983289	374.638	23.6729	3.98419	0.00600217	SHFM1	NM_006304	INSIDE
chr7:133458167-133458226	A_17_P05800875	chr7	133458167	214.88	13.7007	3.97121	0.0060297	SLC35B4	NM_032826	INSIDE
chr3:157006976-157007030	A_17_P15502658	chr3	157006976	338.09	21.6163	3.96722	0.00603811	C3orf33	NM_173657	PROMOTER
chr8:104101925-104101984	A_17_P06346550	chr8	104101925	164.396	10.5173	3.96634	0.00604019	ATP6V1C1	NM_001007254	PROMOTER
chr3:173911208-173911256	A_17_P02771890	chr3	173911208	651.497	42.0202	3.9546	0.0060652	AADACL1	NM_020792	INSIDE
chr12:067290182-067290238	A_17_P08426924	chr12	67290182	297.824	6.44675	5.52975	0.0060874	RAP1B	NM_001010942	PROMOTER
chr8:059733720-059733774	A_17_P06147094	chr8	59733720	343.59	22.4003	3.9391	0.00609909	NSMAF	NM_003580	INSIDE
chr6:010803655-010803714	A_17_P15784930	chr6	10803655	469.872	30.6467	3.93846	0.00610045	PAK1IP1	NM_017906	INSIDE
chr3:122746217-122746276	A_17_P02544061	chr3	122746217	30.7448	2.0166	3.93035	0.00612226	POLQ	NM_199420	INSIDE
chr13:034415735-034415794	A_17_P16625600	chr13	34415735	133.657	3.08064	5.43916	0.0061516	NBEA	NM_015678	INSIDE
chr5:034044261-034044320	A_17_P03863856	chr5	34044261	280.253	18.5761	3.91522	0.00615231	AMACR	NM_203382	PROMOTER
chr4:039524892-039524951	A_17_P03053919	chr4	39524892	109.744	7.28286	3.91349	0.00615667	HIP2	NM_005339	INSIDE
chrX:133407986-133408045	A_17_P11969084	chrX	133407986	361.61	8.39371	5.42898	0.00615747	hsa-mir-424	hsa-mir-424	PROMOTER
chr6:119078202-119078261	A_17_P05017633	chr6	119078202	329.663	22.1363	3.89651	0.00619491	C6orf204	NM_206921	INSIDE
chr1:222907769-222907828	A_17_P00837666	chr1	222907769	29.8384	2.01083	3.8913	0.00621064	PARP1	NM_001618	PROMOTER
chr5:115204805-115204864	A_17_P04210729	chr5	115204805	327.079	22.0864	3.88841	0.00621364	ATG12	NM_004707	INSIDE
chr15:067440269-067440328	A_17_P09737211	chr15	67440269	30.0233	0.666149	5.49409	0.00622085	PAQR5	NM_017705	INSIDE
chr11:071491585-071491636	A_17_P07867700	chr11	71491585	423.668	10.4634	5.33952	0.00622434	FLJ20625	NM_017907	INSIDE
chr5:031230692-031230751	A_17_P03851297	chr5	31230692	184.268	12.4913	3.88281	0.00622683	CDH6	NM_004932	INSIDE
chr8:121527055-121527113	A_17_P06429378	chr8	121527055	836.512	57.3339	3.86692	0.00626402	MTBP	NM_022045	INSIDE
chr6:134314662-134314721	A_17_P05091270	chr6	134314662	407.106	27.9141	3.86633	0.00626544	TBPL1	NM_004865	PROMOTER
chr1:227309371-227309430	A_17_P00856221	chr1	227309371	80.0529	5.51823	3.85868	0.00628444	FLJ14525	NM_032800	INSIDE
chr4:006794845-006794890	A_17_P02909490	chr4	6794845	104.077	7.18221	3.85708	0.0062878	LOC93622	NM_138699	INSIDE
chr1:043493314-043493370	A_17_P00166743	chr1	43493314	394.671	27.6686	3.83433	0.0063428	CDC20	NM_001255	PROMOTER
chr2:233214234-233214278	A_17_P15393505	chr2	233214234	163.19	11.4897	3.82814	0.00635821	CHRND	NM_000751	PROMOTER
chr20:048979819-048979876	A_17_P11207373	chr20	48979819	1137.11	31.9786	5.15212	0.00638231	ADNP	NM_015339	INSIDE
chr2:064157220-064157279	A_17_P01233100	chr2	64157220	373.186	26.5109	3.81523	0.00639024	VPS54	NM_001005739	INSIDE
chr3:137168216-137168275	A_17_P02606842	chr3	137168216	253.676	18.0506	3.81287	0.0063962	PPP2R3A	NM_002718	INSIDE
chr17:046068365-046068421	A_17_P10359605	chr17	46068365	145.751	4.13719	5.13871	0.00640055	ABCC3	NM_003786	INSIDE
chr4:153630987-153631046	A_17_P03532919	chr4	153630987	112.968	8.1328	3.79602	0.00643951	FBXW7	NM_018315	INSIDE
chr21:043669770-043669829	A_17_P11407842	chr21	43669770	115.712	3.41364	5.08308	0.00645083	SNF1LK	NM_173354	INSIDE
chr15:099852597-099852653	A_17_P16834210	chr15	99852597	63.9615	1.6807	5.25007	0.00646756	PCSK6	NM_138322	PROMOTER
chr6:026647286-026647345	A_17_P04626580	chr6	26647286	270.759	19.6484	3.78453	0.0064686	HMGN4	NM_006353	INSIDE
chr11:102466121-102466180	A_17_P07993540	chr11	102466121	44.6623	1.34342	5.05508	0.00649018	DCUN1D5	NM_032299	INSIDE
LACC:SRN_20204	LACC:SRN_20204	NONE	NONE	53.2646	3.81116	3.80488	0.00650615	LACC:SRN_20204	NONE	NONE
chr1:209168739-209168783	A_17_P00779249	chr1	209168739	523.077	38.3653	3.76915	0.00650877	ATF3	NM_001674	PROMOTER
chr7:148017707-148017766	A_17_P05863445	chr7	148017707	425.171	31.3097	3.76336	0.00652409	EZH2	NM_004456	INSIDE
chr10:105667233-105667285	A_17_P07445282	chr10	105667233	219.893	6.93746	4.98625	0.00654508	OBFC1	NM_024928	INSIDE
chr3:150576725-150576784	A_17_P02665973	chr3	150576725	101.27	7.52447	3.75047	0.00655912	TM4SF1	NM_014220	INSIDE
chr6:150010653-150010712	A_17_P05164724	chr6	150010653	308.611	23.0614	3.74224	0.00658082	KATNA1	NM_007044	PROMOTER
chr6:137184833-137184892	A_17_P15865509	chr6	137184833	169.259	12.667	3.74009	0.00658684	PEX7	NM_000288	PROMOTER
chr14:101346877-101346936	A_17_P09520806	chr14	101346877	251.562	8.16896	4.94462	0.00658804	PPP2R5C	NM_178588	INSIDE
chr6:139350432-139350485	A_17_P05115849	chr6	139350432	523.281	39.2371	3.7373	0.00659427	REPS1	NM_031922	INSIDE
chr19:063565603-063565647	A_17_P11012452	chr19	63565603	716.648	23.5639	4.92662	0.00661154	ZNF497	NM_198458	INSIDE
chr8:098726665-098726722	A_17_P06323107	chr8	98726665	826.087	62.261	3.72989	0.00661454	MTDH	NM_178812	INSIDE
chr12:056622118-056622165	A_17_P16563744	chr12	56622118	422.114	14.0626	4.9077	0.00662834	XRCC6BP1	NM_033276	INSIDE
chr9:128922168-128922227	A_17_P06975468	chr9	128922168	446.351	34.1324	3.70897	0.00667285	DOLPP1	NM_020438	PROMOTER
chr6:028411755-028411799	A_17_P04632402	chr6	28411755	49.1663	3.77291	3.70392	0.00668862	ZNF323	NM_030899	INSIDE
chr4:083650641-083650700	A_17_P03222076	chr4	83650641	227.297	17.4705	3.70158	0.00669379	HNRPD	NM_001003810	INSIDE
chr11:129446325-129446384	A_17_P08118577	chr11	129446325	355.93	12.3451	4.84958	0.00669613	APLP2	NM_001642	INSIDE
chr10:025344962-025345007	A_17_P07134477	chr10	25344962	320.518	24.685	3.6987	0.00670204	C10orf63	NM_145010	INSIDE
chr2:204019708-204019767	A_17_P01821916	chr2	204019708	172.169	13.2733	3.69723	0.00670622	ABI2	NM_005759	INSIDE
chr5:172344097-172344151	A_17_P04470835	chr5	172344097	283.042	21.8386	3.69606	0.00670951	ATP6V0E	NM_003945	INSIDE
chr3:121293470-121293529	A_17_P02539689	chr3	121293470	140.816	10.9718	3.68193	0.00675032	GSK3B	NM_002093	INSIDE
chr10:093382451-093382510	A_17_P07392306	chr10	93382451	216.113	7.86627	4.77996	0.00677997	PPP1R3C	NM_005398	INSIDE
chr13:072200993-072201052	A_17_P08949115	chr13	72200993	84.3747	3.06668	4.78206	0.0067839	FLJ22624	NM_024808	INSIDE
chr1:052321118-052321177	A_17_P00199313	chr1	52321118	94.8717	7.46271	3.66821	0.00679154	ZFYVE9	NM_007323	INSIDE
chr5:054639781-054639837	A_17_P03938280	chr5	54639781	654.382	51.6407	3.66355	0.00680404	SKIV2L2	NM_015360	INSIDE
chr17:027797148-027797207	A_17_P16970597	chr17	27797148	54.9838	2.01878	4.76745	0.00680575	PSMD11	NM_002815	INSIDE
chr2:066574811-066574870	A_17_P01244937	chr2	66574811	185.988	14.7254	3.65883	0.00681827	MEIS1	NM_002398	INSIDE
chr1:007767491-007767550	A_17_P15020389	chr1	7767491	14.8734	1.1766	3.66003	0.0068392	VAMP3	NM_004781	INSIDE
chr1:181747450-181747509	A_17_P00655209	chr1	181747450	237.368	18.9158	3.64946	0.00684621	RNF2	NM_007212	INSIDE
chr1:111395955-111396014	A_17_P00456960	chr1	111395955	144.378	11.5409	3.64503	0.0068597	CEPT1	NM_006090	INSIDE
chr17:024072908-024072967	A_17_P10273455	chr17	24072908	221.068	8.4069	4.71677	0.00686064	mgh18S-121	mgh18S-121	PROMOTER
chr1:151760879-151760938	A_17_P00522520	chr1	151760879	446.007	35.7522	3.64096	0.00687184	CKS1B	NM_001826	INSIDE
chr6:005207152-005207211	A_17_P04524992	chr6	5207152	489.702	39.2994	3.63933	0.00687681	FARS2	NM_006567	INSIDE
chr9:124100326-124100372	A_17_P16262031	chr9	124100326	488.242	39.2633	3.63634	0.00688592	LOC613206	NM_001033016	INSIDE
chr17:039504046-039504090	A_17_P10332821	chr17	39504046	471.644	18.2383	4.69266	0.00689252	G6PC3	NM_138387	INSIDE
chr8:082807013-082807063	A_17_P06252873	chr8	82807013	516.196	41.678	3.63056	0.00690362	CHMP4C	NM_152284	PROMOTER
chr7:020596458-020596512	A_17_P05348448	chr7	20596458	424.427	34.437	3.62349	0.00692548	SP8	NM_182700	INSIDE
chr21:033317267-033317314	A_17_P11357243	chr21	33317267	166.367	6.54578	4.66766	0.00692698	OLIG2	NM_005806	PROMOTER
chr21:031041867-031041926	A_17_P11346886	chr21	31041867	50.6538	2.01367	4.65277	0.00695917	KRTAP21-2	NM_181617	PROMOTER
chr10:090333925-090333984	A_17_P07379132	chr10	90333925	16.6902	0.659068	4.66243	0.00699728	C10orf59-LIPL1	NM_018363-NM_001010939	DIVERGENT_PROMOTER
chr4:123149022-123149078	A_17_P03397824	chr4	123149022	442.1	36.4714	3.59954	0.00700072	BBS7	NM_018190	INSIDE
chr15:099653454-099653510	A_17_P09877888	chr15	99653454	269.104	10.9855	4.61448	0.00700231	SNRPA1	NM_003090	PROMOTER
chr6:010547821-010547880	A_17_P04550385	chr6	10547821	38.1405	3.14626	3.59962	0.00700394	MGC40222	NM_152738	PROMOTER
chr16:082400280-082400338	A_17_P10158122	chr16	82400280	380.476	15.5621	4.6117	0.00700893	HSBP1	NM_001537	INSIDE
chr14:037133349-037133408	A_17_P09232519	chr14	37133349	304.296	12.4665	4.60935	0.00700922	FOXA1	NM_004496	INSIDE
chr11:101723873-101723932	A_17_P07990235	chr11	101723873	249.978	10.2489	4.60826	0.00701093	BIRC2	NM_001166	INSIDE
chr11:044044854-044044907	A_17_P07785446	chr11	44044854	647.955	26.687	4.60168	0.00702019	PHACS	NM_032592	INSIDE
chr11:062407208-062407267	A_17_P07833530	chr11	62407208	260.904	10.8996	4.58117	0.00705119	SLC3A2	NM_001013251	INSIDE
chr9:083550858-083550917	A_17_P06783082	chr9	83550858	274.497	22.9511	3.58016	0.00706367	UBQLN1	NM_053067	INSIDE
chr10:023673627-023673684	A_17_P07126931	chr10	23673627	460.213	38.5582	3.57719	0.00707352	C10orf67	NM_153714	INSIDE
chr17:031917170-031917227	A_17_P10303097	chr17	31917170	472.726	20.2131	4.54764	0.00710118	ZNHIT3	NM_004773	INSIDE
chr1:151192206-151192260	A_17_P00519805	chr1	151192206	545.545	46.0329	3.56696	0.00710635	IL6R	NM_000565	INSIDE
chr5:162818940-162818999	A_17_P04424304	chr5	162818940	339.109	28.6501	3.56514	0.00711244	NUDCD2	NM_145266	INSIDE
chr4:093580324-093580383	A_17_P03265634	chr4	93580324	26.8254	2.26464	3.56624	0.00711436	GRID2	NM_001510	PROMOTER
chr15:088238738-088238797	A_17_P09822561	chr15	88238738	337.68	14.5478	4.53678	0.00711826	AP3S2	NM_005829	PROMOTER
chr9:122370807-122370866	A_17_P06947677	chr9	122370807	26.8254	2.26464	3.56624	0.00712574	OR1N1	NM_012363	PROMOTER
chr3:159772000-159772044	A_17_P02707821	chr3	159772000	541.196	45.915	3.55911	0.00713241	MLF1	NM_022443	INSIDE
chr15:094677299-094677358	A_17_P09853757	chr15	94677299	183.965	8.04772	4.51471	0.00715313	NR2F2	NM_021005	INSIDE
chr12:054510469-054510516	A_17_P08370641	chr12	54510469	555.38	24.3887	4.50919	0.0071613	DNAJC14	NM_032364	PROMOTER
chr2:211165870-211165929	A_17_P01856749	chr2	211165870	58.8988	5.04254	3.54602	0.00717764	LANCL1	NM_006055	INSIDE
chr3:156285425-156285484	A_17_P02691790	chr3	156285425	36.4179	3.13033	3.54026	0.00719859	MME	NM_007288	INSIDE
chr11:067131598-067131649	A_17_P07851556	chr11	67131598	522.611	23.3788	4.48247	0.00720434	NDUFV1	NM_007103	INSIDE
chr3:015223453-015223512	A_17_P02076076	chr3	15223453	624.191	53.8105	3.53603	0.00721039	CAPN7	NM_014296	INSIDE
chr12:044408293-044408352	A_17_P08326607	chr12	44408293	124.328	5.59808	4.47308	0.00722139	ARID2	NM_152641	PROMOTER
chr8:057150479-057150538	A_17_P06135907	chr8	57150479	50.8646	4.40385	3.52983	0.00723364	RPS20	NM_001023	PROMOTER
chr8:026205871-026205930	A_17_P06023861	chr8	26205871	281.633	24.4485	3.526	0.00724505	PPP2R2A	NM_002717	INSIDE
chrX:150236629-150236679	A_17_P17411970	chrX	150236629	738.245	33.7395	4.45159	0.00725535	LOC203547	NM_001017980	INSIDE
chr7:055949029-055949088	A_17_P05505822	chr7	55949029	127.613	11.1137	3.52137	0.00726136	CHCHD2	NM_016139	PROMOTER
chr17:070689459-070689518	A_17_P17016288	chr17	70689459	734.144	33.6977	4.44534	0.00726587	SUMO2	NM_001005849	INSIDE
chr17:007704955-007705000	A_17_P10215363	chr17	7704955	121.761	5.58473	4.44642	0.00726673	CYB5D1	NM_144607	INSIDE
chr22:019598872-019598931	A_17_P11435313	chr22	19598872	276.834	12.7441	4.44112	0.00727334	CRKL	NM_005207	INSIDE
chr10:082203408-082203467	A_17_P07346282	chr10	82203408	307.676	14.2358	4.43382	0.0072857	TSPAN14	NM_030927	PROMOTER
chr5:086742095-086742154	A_17_P04078024	chr5	86742095	16.5994	1.44584	3.52115	0.00729102	CCNH	NM_001239	INSIDE
chr5:131853357-131853416	A_17_P04286223	chr5	131853357	471.657	41.4072	3.50978	0.00730163	IRF1	NM_002198	INSIDE
chr5:090714164-090714217	A_17_P15720009	chr5	90714164	700.446	61.6086	3.50707	0.00731121	ARRDC3	NM_020801	INSIDE
chr19:046562274-046562331	A_17_P10964354	chr19	46562274	303.398	14.1893	4.41834	0.0073123	MGC4093	NM_030578	PROMOTER
chr5:079986863-079986922	A_17_P15714544	chr5	79986863	264.775	23.3671	3.50222	0.00732851	DHFR	NM_000791	PROMOTER
chr5:148706415-148706463	A_17_P15751525	chr5	148706415	376.223	33.2675	3.4994	0.0073385	GRPEL2	NM_152407	INSIDE
chr17:072243783-072243842	A_17_P10472149	chr17	72243783	416.381	19.6827	4.40291	0.00733905	SFRS2	NM_003016	INSIDE
chr12:004301282-004301341	A_17_P08165380	chr12	4301282	468.968	22.1764	4.40239	0.00733984	C12orf5	NM_020375	INSIDE
chr8:038209291-038209350	A_17_P06077933	chr8	38209291	204.525	18.0907	3.49895	0.00734018	DDHD2	NM_015214	INSIDE
chr20:032877507-032877566	A_17_P11142735	chr20	32877507	221.133	10.4575	4.4023	0.00734078	NCOA6	NM_014071	PROMOTER
chr14:022519470-022519529	A_17_P09165632	chr14	22519470	153.813	7.31408	4.39436	0.00735533	JUB	NM_198086	PROMOTER
chr11:006590378-006590436	A_17_P07619779	chr11	6590378	412.9	19.647	4.39341	0.00735577	TAF10	NM_006284	PROMOTER
chr3:122746113-122746172	A_17_P02544060	chr3	122746113	139.702	12.4014	3.49377	0.00735889	POLQ	NM_199420	INSIDE
chr17:036189978-036190037	A_17_P16980449	chr17	36189978	15.9449	0.65852	4.59772	0.00738068	KRT25C	NM_181537	INSIDE
chr7:156629932-156629991	A_17_P05896967	chr7	156629932	347.137	31.0338	3.48359	0.00739552	DNAJB6	NM_005494	INSIDE
chr18:005284591-005284640	A_17_P10520570	chr18	5284591	200.537	9.69398	4.37063	0.00739721	ZFP161	NM_003409	PROMOTER
chr18:013715252-013715311	A_17_P10558904	chr18	13715252	92.0593	4.44822	4.37126	0.0073988	C18orf19	NM_152352	INSIDE
chr16:055525585-055525644	A_17_P10036853	chr16	55525585	199.544	9.68208	4.36524	0.00740685	HERPUD1	NM_001010989	INSIDE
chr5:134396422-134396481	A_17_P04297750	chr5	134396422	431.285	38.6479	3.48018	0.00740793	PITX1	NM_002653	INSIDE
chrX:056144050-056144109	A_17_P11759531	chrX	56144050	83.5885	4.05558	4.36532	0.00741919	KLF8	NM_007250	INSIDE
chr3:009380422-009380481	A_17_P02051648	chr3	9380422	218.84	19.6719	3.47566	0.00742466	THUMPD3	NM_015453	INSIDE
chr12:043895250-043895306	A_17_P08324390	chr12	43895250	171.8	8.38767	4.35632	0.00742545	PLEKHA9	NM_015899	INSIDE
chr17:008034682-008034738	A_17_P10216879	chr17	8034682	69.9575	3.39492	4.36503	0.00742883	C17orf59	NM_017622	PROMOTER
chr2:201216133-201216191	A_17_P15372559	chr2	201216133	511.37	46.021	3.474	0.00743056	SGOL2	NM_152524	PROMOTER
chr20:021232596-021232648	A_17_P11109574	chr20	21232596	500.645	24.5428	4.35042	0.00743341	XRN2	NM_012255	INSIDE
chr7:022995414-022995473	A_17_P05359525	chr7	22995414	412.397	37.3184	3.46608	0.00745988	NUPL2	NM_007342	INSIDE
chr13:102248393-102248452	A_17_P09092318	chr13	102248393	40.5038	1.99981	4.34012	0.00746757	KDELC1	NM_024089	INSIDE
chr7:019521405-019521464	A_17_P05343280	chr7	19521405	387.103	35.0979	3.46326	0.00747034	TWISTNB	NM_001002926	INSIDE
chr11:119714228-119714287	A_17_P08072449	chr11	119714228	81.5127	4.04845	4.33158	0.00747213	ARHGEF12	NM_015313	INSIDE
chr10:038304637-038304696	A_17_P07187578	chr10	38304637	350.776	31.8686	3.46034	0.0074813	ZNF25	NM_145011	INSIDE
chr1:147951415-147951461	A_17_P00506733	chr1	147951415	215.536	19.5838	3.4602	0.00748183	LYSMD1-SCNM1	NM_212551-NM_001002234	DIVERGENT_PROMOTER
chr17:007096727-007096771	A_17_P16940238	chr17	7096727	1722.48	86.1889	4.32084	0.00748855	DERP6	NM_015362	INSIDE
chr14:073424039-073424098	A_17_P09388939	chr14	73424039	246.909	12.3892	4.31682	0.00749669	ZNF410	NM_021188	INSIDE
chr19:013122263-013122307	A_17_P10888978	chr19	13122263	550.081	27.8968	4.30147	0.0075256	IER2	NM_004907	INSIDE
chr4:037279489-037279548	A_17_P15559914	chr4	37279489	47.6247	4.36748	3.44684	0.0075345	BC037906	NONE	Unknown
chr5:170748755-170748814	A_17_P04464542	chr5	170748755	344.716	31.7109	3.44236	0.00754919	NPM1	NM_001037738	INSIDE
chr1:085759329-085759388	A_17_P00347918	chr1	85759329	538.612	49.5487	3.44233	0.00754928	CYR61	NM_001554	INSIDE
chr10:111758900-111758957	A_17_P07473936	chr10	111758900	392.361	20.0721	4.28892	0.00755005	ADD3	NM_001121	INSIDE
chr17:054652770-054652829	A_17_P10396611	chr17	54652770	491.075	25.1326	4.28831	0.00755129	GDPD1	NM_182569	INSIDE
chr1:217442454-217442513	A_17_P00820758	chr1	217442454	74.1606	6.82303	3.44217	0.00755366	HLX1	NM_021958	INSIDE
chr2:164419168-164419225	A_17_P01635252	chr2	164419168	156.461	14.4381	3.43785	0.00756667	FIGN	NM_018086	PROMOTER
chr19:045949175-045949234	A_17_P10963007	chr19	45949175	521.974	26.8787	4.27944	0.00756863	SNRPA	NM_004596	INSIDE
chr2:027542934-027542993	A_17_P01063915	chr2	27542934	138.199	12.8547	3.42638	0.00761112	PPM1G	NM_002707	INSIDE
chr2:179953682-179953741	A_17_P01712553	chr2	179953682	199.122	18.5313	3.42561	0.00761383	SESTD1	NM_178123	INSIDE
chr17:059934316-059934372	A_17_P10416772	chr17	59934316	619.115	32.4205	4.25523	0.00761682	CCDC45	NM_138363	INSIDE
chr3:023932626-023932685	A_17_P02114638	chr3	23932626	283.604	26.5335	3.41799	0.00764368	NKIRAS1	NM_020345	INSIDE
chrX:128381412-128381471	A_17_P11947519	chrX	128381412	155.737	8.22863	4.24231	0.00764392	SMARCA1	NM_003069	INSIDE
chr8:020100181-020100240	A_17_P05995034	chr8	20100181	153.179	14.3361	3.41749	0.00764572	ATP6V1B2	NM_001693	INSIDE
chr12:121509388-121509447	A_17_P08659264	chr12	121509388	342.691	18.2526	4.23073	0.00766701	ZCCHC8	NM_017612	INSIDE
chr8:042872330-042872389	A_17_P06096741	chr8	42872330	291.785	27.4415	3.41047	0.0076733	HOOK3	NM_032410	INSIDE
chr6:146176309-146176368	A_17_P05146092	chr6	146176309	205.152	19.2954	3.41037	0.00767378	FBXO30	NM_032145	INSIDE
chr1:058723416-058723475	A_17_P00225909	chr1	58723416	223.046	21.0091	3.40825	0.00768215	OMA1	NM_145243	INSIDE
chr14:103099454-103099507	A_17_P09527631	chr14	103099454	833.99	44.7008	4.22166	0.00768557	C14orf153	NM_032374	INSIDE
chr19:010203347-010203404	A_17_P10880796	chr19	10203347	186.018	10.0125	4.21557	0.00769921	EDG5	NM_004230	PROMOTER
chr11:105454693-105454752	A_17_P08007107	chr11	105454693	25.6392	1.3261	4.27309	0.00770659	AASDHPPT	NM_015423	INSIDE
chr7:132395495-132395554	A_17_P05795193	chr7	132395495	516.804	48.8967	3.40181	0.00770778	EXOC4	NM_001037126	INSIDE
chr6:030692778-030692835	A_17_P04640479	chr6	30692778	717.352	68.0921	3.39712	0.0077266	PPP1R10	NM_002714	INSIDE
chr1:210841962-210842021	A_17_P00787519	chr1	210841962	71.3055	6.77367	3.396	0.00773192	SMYD2	NM_020197	PROMOTER
chr14:038972365-038972424	A_17_P09239699	chr14	38972365	502.745	27.3682	4.19925	0.00773281	FBXO33	NM_203301	PROMOTER
chr14:075197961-075198020	A_17_P09396885	chr14	75197961	318.687	17.3525	4.19893	0.00773377	TTLL5	NM_015072	INSIDE
chr10:113933825-113933884	A_17_P07484477	chr10	113933825	502.392	27.3641	4.19846	0.00773448	GPAM	NM_020918	PROMOTER
chr16:052027060-052027119	A_17_P10020477	chr16	52027060	376.553	20.533	4.19684	0.007738	RBL2	NM_005611	INSIDE
chr14:023752093-023752152	A_17_P09170846	chr14	23752093	275.351	15.0209	4.19623	0.00773942	CHMP4A	NM_014169	INSIDE
chr20:047863139-047863198	A_17_P11203302	chr20	47863139	854.521	46.6893	4.19395	0.00774404	SLC9A8	NM_015266	INSIDE
chr6:167384209-167384268	A_17_P15889100	chr6	167384209	157.705	15.0153	3.39272	0.0077446	FGFR1OP	NM_007045	INSIDE
chr16:087812230-087812289	A_17_P10181766	chr16	87812230	359.638	19.706	4.18984	0.00775346	FLJ31875	NM_182531	INSIDE
chr10:005480060-005480119	A_17_P07043424	chr10	5480060	105.653	10.0802	3.38973	0.00775717	NET1	NM_005863	INSIDE
chr5:074841379-074841438	A_17_P04023305	chr5	74841379	78.902	7.52516	3.39027	0.00775726	COL4A3BP	NM_005713	INSIDE
chr17:076133898-076133957	A_17_P10488866	chr17	76133898	480.152	26.3937	4.18522	0.00776287	raptor	NM_020761	INSIDE
chr21:045117198-045117242	A_17_P11413981	chr21	45117198	580.183	31.952	4.18253	0.00776866	PTTG1IP	NM_004339	INSIDE
chr19:007601066-007601115	A_17_P10873465	chr19	7601066	1347.53	74.2198	4.18237	0.00776892	XAB2	NM_020196	PROMOTER
chrX:020048440-020048499	A_17_P11629062	chrX	20048440	12.8033	0.663893	4.26942	0.00777019	RPS6KA3	NM_004586	PROMOTER
chr3:129929898-129929957	A_17_P15487225	chr3	129929898	190.203	18.2686	3.3801	0.00779603	RAB7	NM_004637	INSIDE
chr4:089287591-089287650	A_17_P15589882	chr4	89287591	111.12	10.6709	3.38036	0.00779672	PKD2	NM_000297	INSIDE
chr15:091247635-091247694	A_17_P09835642	chr15	91247635	324.417	18.0324	4.16919	0.00779789	CHD2	NM_001271	INSIDE
chr10:121402680-121402739	A_17_P16389784	chr10	121402680	322.375	18.007	4.16211	0.00781349	BAG3	NM_004281	INSIDE
chr17:023709176-023709229	A_17_P10271768	chr17	23709176	307.927	17.22	4.16043	0.00781723	C17orf32	NM_152464	INSIDE
chr1:199589057-199589116	A_17_P00734817	chr1	199589057	116.954	11.2864	3.37328	0.00782437	RABIF	NM_002871	INSIDE
chr11:000383470-000383514	A_17_P07594566	chr11	383470	453.108	25.3996	4.15698	0.00782463	PKP3	NM_007183	PROMOTER
chr3:123715227-123715286	A_17_P15480907	chr3	123715227	123.652	11.9427	3.37208	0.00782928	KPNA1	NM_002264	INSIDE
chr3:047796152-047796211	A_17_P02220035	chr3	47796152	251.602	24.3242	3.37068	0.00783504	SMARCC1	NM_003074	INSIDE
chr19:054860491-054860543	A_17_P10987308	chr19	54860491	1282.61	72.5212	4.14453	0.00785234	IRF3	NM_001571	INSIDE
chr2:178885773-178885832	A_17_P01706267	chr2	178885773	330.499	32.0666	3.3655	0.00785647	OSBPL6	NM_032523	INSIDE
chrX:039714205-039714251	A_17_P11713303	chrX	39714205	185.577	10.5078	4.14248	0.0078577	BCOR	NM_020926	PROMOTER
chr17:025731038-025731090	A_17_P16967380	chr17	25731038	330.105	18.7183	4.14041	0.00786189	CPD	NM_001304	INSIDE
chr3:123617243-123617302	A_17_P02547404	chr3	123617243	420.261	40.8127	3.36419	0.00786197	WDR5B	NM_019069	INSIDE
chr8:124354009-124354068	A_17_P06442342	chr8	124354009	169.684	16.4909	3.3631	0.00786674	ZHX1	NM_001017926	INSIDE
chr1:238008063-238008122	A_17_P00905673	chr1	238008063	129.583	12.5943	3.36304	0.00786718	FH	NM_000143	INSIDE
chr20:033714834-033714893	A_17_P11145958	chr20	33714834	427.286	24.4052	4.12994	0.00788538	CPNE1	NM_003915	PROMOTER
chr17:042356014-042356073	A_17_P10342889	chr17	42356014	693.252	39.6393	4.12838	0.007889	GOSR2	NM_001012511	INSIDE
chr14:044790880-044790939	A_17_P09262580	chr14	44790880	110.087	6.29505	4.12828	0.00789314	C14orf106	NM_018353	INSIDE
chr17:059934065-059934124	A_17_P10416769	chr17	59934065	692.007	39.6239	4.12634	0.00789351	CCDC45	NM_138363	INSIDE
chr7:111439037-111439087	A_17_P05696357	chr7	111439037	348.967	34.072	3.35643	0.00789465	DOCK4	NM_014705	INSIDE
chr20:048845626-048845685	A_17_P11206797	chr20	48845626	515.484	29.6566	4.1195	0.0079092	BCAS4	NM_001010974	INSIDE
chr12:063288972-063289027	A_17_P08407434	chr12	63288972	230.508	13.275	4.11803	0.00791296	RASSF3	NM_178169	PROMOTER
chr20:004099780-004099831	A_17_P11028167	chr20	4099780	58.6372	3.36817	4.12178	0.00791657	SMOX	NM_019025	PROMOTER
chr2:120235235-120235294	A_17_P01436337	chr2	120235235	81.0118	7.94329	3.35032	0.00792166	PTPN4	NM_002830	INSIDE
chr1:009288728-009288779	A_17_P00036571	chr1	9288728	685.96	67.2896	3.34967	0.00792364	SPSB1	NM_025106	INSIDE
chr16:055778818-055778877	A_17_P10038020	chr16	55778818	578.405	33.4463	4.11216	0.00792614	KIAA1972	NM_133368	INSIDE
chr2:198123465-198123524	A_17_P01796168	chr2	198123465	114.207	11.2078	3.34908	0.00792635	SF3B1	NM_001005526	INSIDE
chr18:050003446-050003505	A_17_P10719417	chr18	50003446	82.7493	4.7795	4.11382	0.00792761	ACA37	ACA37	PROMOTER
chr4:078353353-078353401	A_17_P03197719	chr4	78353353	885.903	87.1145	3.34616	0.00793831	CCNI	NM_006835	INSIDE
chr17:004793211-004793270	A_17_P10203526	chr17	4793211	252.75	14.7181	4.10205	0.00795019	PFN1-ENO3	NM_005022-NM_001976	DIVERGENT_PROMOTER
chr6:044323331-044323378	A_17_P04700654	chr6	44323331	541.792	53.4043	3.34271	0.00795315	HSPCB	NM_007355	INSIDE
chr1:046311161-046311205	A_17_P00177335	chr1	46311161	541.001	53.3797	3.34127	0.00795935	PIK3R3	NM_003629	PROMOTER
chr3:101018598-101018657	A_17_P15468550	chr3	101018598	387.163	38.2332	3.34004	0.00796467	C3orf26	NM_032359	PROMOTER
chr10:033661056-033661115	A_17_P07167779	chr10	33661056	72.2541	7.14146	3.33879	0.00797109	NRP1	NM_001024629	INSIDE
chr15:066900975-066901032	A_17_P09735010	chr15	66900975	442.611	25.9562	4.09189	0.00797365	ANP32A	NM_006305	PROMOTER
chr4:095485471-095485530	A_17_P03275086	chr4	95485471	190.364	18.8638	3.33507	0.0079863	SMARCAD1	NM_020159	PROMOTER
chr12:033483710-033483766	A_17_P08289903	chr12	33483710	970.852	57.224	4.08456	0.0079909	SYT10	NM_198992	INSIDE
chr10:106087085-106087144	A_17_P16380984	chr10	106087085	300.135	17.722	4.082	0.00799746	KIAA1754	NM_033397	PROMOTER
chr1:043092081-043092126	A_17_P00165548	chr1	43092081	647.376	64.2826	3.33211	0.00799906	SLC2A1	NM_006516	INSIDE
chr10:127502818-127502877	A_17_P07552712	chr10	127502818	408.882	24.1855	4.07947	0.00800322	BCCIP	NM_078468	INSIDE
chr14:075522439-075522493	A_17_P09398509	chr14	75522439	788.304	46.6822	4.07781	0.00800704	MGC16028	NM_052873	INSIDE
chr4:183441173-183441217	A_17_P03671267	chr4	183441173	1157.28	115.077	3.33007	0.00800795	MGC45800	NM_178838	PROMOTER
LACC:SRN_31330	LACC:SRN_31330	NONE	NONE	259.169	25.8519	3.32555	0.00802779	LACC:SRN_31330	NONE	NONE
chr22:035740519-035740563	A_17_P17280835	chr22	35740519	1238.85	73.9922	4.06548	0.00803672	MPST	NM_001013436	INSIDE
chr19:059310286-059310338	A_17_P10999086	chr19	59310286	1112.83	66.652	4.06143	0.00804657	PRPF31	NM_015629	PROMOTER
chr1:153827227-153827279	A_17_P00531420	chr1	153827227	186.986	18.7554	3.31755	0.00806326	ARHGEF11	NM_014784	INSIDE
chr13:078878507-078878566	A_17_P16651985	chr13	78878507	358.451	21.5894	4.05338	0.00806651	C13orf10	NM_022118	PROMOTER
chr17:038535669-038535728	A_17_P10329851	chr17	38535669	55.7924	3.36067	4.05325	0.00807685	NBR2	NM_005821	INSIDE
chr19:007975810-007975869	A_17_P10874758	chr19	7975810	370.084	22.3854	4.04722	0.00808155	ELAVL1	NM_001419	INSIDE
chr8:145551839-145551884	A_17_P06535845	chr8	145551839	472.555	47.5501	3.31296	0.00808346	FBXL6	NM_012162	INSIDE
chr21:018112862-018112915	A_17_P11287508	chr21	18112862	543.367	32.9694	4.04272	0.00809263	C21orf91	NM_017447	PROMOTER
chr17:036229568-036229627	A_17_P10320657	chr17	36229568	148.843	9.02965	4.04298	0.00809347	KRT10	NM_000421	INSIDE
chr2:112728223-112728282	A_17_P01405464	chr2	112728223	537.688	54.2252	3.30974	0.00809787	ZC3H8	NM_032494	INSIDE
chr16:002419970-002420024	A_17_P09890395	chr16	2419970	574.333	34.9066	4.04032	0.00809861	CCNF	NM_001761	INSIDE
chr20:005047904-005047949	A_17_P11032085	chr20	5047904	742.529	45.1982	4.03811	0.00810404	PCNA	NM_182649	INSIDE
chr11:093157692-093157739	A_17_P07953539	chr11	93157692	851.617	51.974	4.03434	0.00811347	CRSP6	NM_004268	INSIDE
chr2:240060000-240060054	A_17_P01997706	chr2	240060000	712.74	72.074	3.30583	0.00811542	HDAC4	NM_006037	PROMOTER
chr22:028967480-028967539	A_17_P11469264	chr22	28967480	390.45	23.9467	4.02724	0.00813156	LIF	NM_002309	PROMOTER
chr11:026543780-026543839	A_17_P07707355	chr11	26543780	77.35	4.03361	4.26126	0.00813986	MUC15	NM_145650	INSIDE
chr22:040810861-040810909	A_17_P11514379	chr22	40810861	457.061	28.1954	4.01886	0.00815259	NDUFA6	NM_002490	INSIDE
chr6:010519494-010519538	A_17_P04550232	chr6	10519494	961.195	97.8729	3.29585	0.00816057	TFAP2A	NM_001032280	INSIDE
chr2:113016784-113016838	A_17_P01406080	chr2	113016784	960.322	97.8516	3.29485	0.00816511	POLR1B	NM_019014	INSIDE
chr1:212130079-212130136	A_17_P00793610	chr1	212130079	242.438	24.7084	3.29455	0.00816664	KCTD3	NM_016121	INSIDE
chr7:055906434-055906493	A_17_P05505721	chr7	55906434	516.019	52.594	3.29446	0.00816693	SUMF2	NM_015411	INSIDE
chr15:081567925-081567984	A_17_P09794311	chr15	81567925	136.204	8.4432	4.01184	0.00817196	TM6SF1	NM_023003	INSIDE
chr3:020201411-020201470	A_17_P02098800	chr3	20201411	69.4075	7.08857	3.29152	0.00818121	SGOL1	NM_001012409	INSIDE
chr8:099374971-099375030	A_17_P16119247	chr8	99374971	390.86	39.953	3.29028	0.00818605	NPAL2	NM_024759	INSIDE
chr10:022650536-022650585	A_17_P07122087	chr10	22650536	526.076	53.8539	3.28815	0.00819582	PCGF4	NM_005180	INSIDE
chr17:038529951-038530010	A_17_P10329832	chr17	38529951	316.516	19.7762	4.00044	0.00819987	BRCA1	NM_007295	INSIDE
chr10:121344631-121344690	A_17_P07522012	chr10	121344631	381.317	23.8279	4.00027	0.00820111	TIAL1	NM_001033925	INSIDE
chr15:057068927-057068986	A_17_P09687009	chr15	57068927	88.7942	5.5409	4.00227	0.00820185	RNF111	NM_017610	INSIDE
chr15:028983692-028983749	A_17_P09562604	chr15	28983692	650.627	40.69	3.99909	0.00820323	KIAA1018	NM_014967	INSIDE
chr4:124202461-124202520	A_17_P03402627	chr4	124202461	206.034	21.1313	3.28543	0.00820847	SPATA5	NM_145207	INSIDE
chr1:146672928-146672980	A_17_P00501659	chr1	146672928	377.586	38.7508	3.28451	0.00821264	HIST2H2AB	NM_175065	PROMOTER
chr2:159141004-159141063	A_17_P01608473	chr2	159141004	84.9929	8.73014	3.28327	0.00821883	PKP4	NM_001005476	INSIDE
chr10:026541387-026541446	A_17_P16302616	chr10	26541387	84.9929	8.73014	3.28327	0.00821926	MYO3A	NM_017433	INSIDE
chr16:008869355-008869414	A_17_P09918213	chr16	8869355	613.036	38.5622	3.99071	0.00822501	CARHSP1	NM_014316	PROMOTER
chr2:053926707-053926766	A_17_P01186550	chr2	53926707	629.223	64.7671	3.28024	0.00823235	C2orf30	NM_015701	INSIDE
chr17:074349217-074349276	A_17_P10481629	chr17	74349217	444.771	28.038	3.98761	0.00823327	USP36	NM_025090	PROMOTER
chr19:044618855-044618906	A_17_P10959300	chr19	44618855	275.568	17.375	3.98733	0.00823431	RPS16-SUPT5H	NM_001020-NM_003169	DIVERGENT_PROMOTER
chr17:055138634-055138691	A_17_P10398548	chr17	55138634	593.883	37.5032	3.98509	0.00823979	BIT1	NM_001015509	INSIDE
chr3:101076957-101077016	A_17_P02445618	chr3	101076957	188.051	19.3791	3.27855	0.00824042	C3orf26	NM_032359	INSIDE
chr19:050702543-050702602	A_17_P10974976	chr19	50702543	249.358	15.8166	3.97871	0.00825725	VASP	NM_001008736	INSIDE
chr15:063870790-063870841	A_17_P09720828	chr15	63870790	513.233	32.5642	3.97826	0.00825781	DENND4A	NM_005848	INSIDE
chr9:101378045-101378104	A_17_P06855502	chr9	101378045	32.6851	3.38075	3.27322	0.00826987	RNF20	NM_019592	INSIDE
chr13:096882879-096882938	A_17_P16661989	chr13	96882879	700.902	44.6339	3.973	0.00827171	RAP2A	NM_021033	PROMOTER
chr14:030098779-030098838	A_17_P09200403	chr14	30098779	358.138	22.8725	3.96883	0.008283	KIAA1333	NM_017769	INSIDE
chr6:018496357-018496416	A_17_P04587903	chr6	18496357	186.344	19.3258	3.26937	0.0082833	IBRDC2	NM_182757	INSIDE
chr10:005445150-005445200	A_17_P07043246	chr10	5445150	211.111	21.8984	3.26911	0.00828447	TUBAL3	NM_024803	PROMOTER
chr12:054797421-054797480	A_17_P08371846	chr12	54797421	598.996	38.3642	3.96471	0.0082939	RPL41	NM_001035267	INSIDE
chr18:003253447-003253506	A_17_P10512190	chr18	3253447	330.391	21.2203	3.96065	0.00830495	MRLC2	NM_033546	INSIDE
chr4:140295176-140295229	A_17_P03472746	chr4	140295176	606.222	63.1006	3.26412	0.00830792	CCRN4L	NM_012118	INSIDE
chr3:050168956-050169008	A_17_P02229922	chr3	50168956	671.613	69.951	3.26321	0.00831223	SEMA3F	NM_004186	INSIDE
chr17:021057246-021057305	A_17_P10265390	chr17	21057246	757.477	48.8166	3.95576	0.00831795	TMEM11	NM_003876	INSIDE
chr12:070341833-070341892	A_17_P08440550	chr12	70341833	220.371	14.2305	3.95288	0.00832623	MGC23401	NM_144982	INSIDE
chr1:152055643-152055702	A_17_P00523913	chr1	152055643	472.417	49.342	3.25917	0.00833144	CLK2	NM_001291	INSIDE
chr16:019474045-019474090	A_17_P09950956	chr16	19474045	654.743	42.3495	3.95051	0.00833221	MGC16824	NM_020314	PROMOTER
chr4:022194484-022194543	A_17_P15551781	chr4	22194484	168.055	17.5657	3.2581	0.0083367	GPR125	NM_145290	PROMOTER
chr12:075456586-075456645	A_17_P08461757	chr12	75456586	155.016	10.0635	3.94521	0.00834874	OSBPL8	NM_020841	PROMOTER
chrX:133666859-133666914	A_17_P11970397	chrX	133666859	945.449	61.5136	3.94202	0.00835583	RP3-473B4.1	NM_138819	INSIDE
chr17:002187757-002187806	A_17_P10193812	chr17	2187757	481.574	31.3659	3.94049	0.00835966	RUTBC1	NM_014853	INSIDE
chrX:099698043-099698102	A_17_P11849485	chrX	99698043	163.209	10.6704	3.93503	0.00837635	TSPAN6-SRPX2	NM_003270-NM_014467	DIVERGENT_PROMOTER
chr19:047416696-047416755	A_17_P10967265	chr19	47416696	437.456	28.6315	3.93346	0.00837917	ZNF526	NM_133444	INSIDE
chr17:070689321-070689380	A_17_P10465381	chr17	70689321	227.085	14.8953	3.9303	0.00838911	SUMO2	NM_001005849	INSIDE
chr2:009647826-009647885	A_17_P00981251	chr2	9647826	158.318	16.6753	3.24705	0.00839005	ADAM17	NM_003183	PROMOTER
chr16:084279726-084279770	A_17_P10166399	chr16	84279726	407.691	26.8438	3.92481	0.0084032	Pfs2	NM_016095	INSIDE
chr11:064858477-064858533	A_17_P07842774	chr11	64858477	686.279	45.2506	3.92279	0.00840871	DPF2	NM_006268	INSIDE
chr13:110166622-110166673	A_17_P09135856	chr13	110166622	474.091	31.274	3.92213	0.0084106	ING1	NM_005537	INSIDE
chr5:052810972-052811031	A_17_P03929843	chr5	52810972	416.808	44.049	3.2422	0.00841316	FST	NM_006350	PROMOTER
chr2:230909950-230910008	A_17_P01954323	chr2	230909950	592.499	62.6937	3.24042	0.00842183	SP110	NM_004510	INSIDE
chr19:056303896-056303941	A_17_P10991819	chr19	56303896	559.068	36.9893	3.91784	0.00842263	ATPBD3	NM_145232	PROMOTER
chr4:101096013-101096072	A_17_P03300168	chr4	101096013	221.536	23.4544	3.23961	0.00842585	DAPP1	NM_014395	INSIDE
chr7:089677775-089677826	A_17_P05603840	chr7	89677775	382.217	40.4744	3.23931	0.0084273	CLDN12	NM_012129	INSIDE
chr19:019163998-019164042	A_17_P17118139	chr19	19163998	281.889	18.6705	3.9163	0.00842732	RFXANK	NM_003721	INSIDE
chr12:052960888-052960938	A_17_P08363945	chr12	52960888	510.065	33.98	3.90792	0.00845072	HNRPA1	NM_002136	INSIDE
chr3:171012601-171012645	A_17_P02757976	chr3	171012601	1161.99	123.521	3.23377	0.00845438	LRRC34	NM_153353	INSIDE
chr2:037809119-037809166	A_17_P01110098	chr2	37809119	626.925	66.7065	3.23239	0.00846118	CDC42EP3	NM_006449	INSIDE
chr22:040341290-040341334	A_17_P11512747	chr22	40341290	597.344	39.9083	3.9038	0.00846247	D15Wsu75e	NM_015704	INSIDE
chr16:018902863-018902907	A_17_P16863603	chr16	18902863	1112.55	74.3825	3.90276	0.00846534	TMC7	NM_024847	INSIDE
chr1:148184441-148184500	A_17_P00507675	chr1	148184441	113.73	12.1077	3.23162	0.0084654	PSMB4	NM_002796	PROMOTER
chr17:007417201-007417245	A_17_P16940710	chr17	7417201	803.4	53.9115	3.89745	0.00848285	ACA48	ACA48	PROMOTER
chr2:096624979-096625027	A_17_P01343989	chr2	96624979	1002.51	107.024	3.22761	0.00848479	ARID5A	NM_006673	INSIDE
chr12:000381745-000381804	A_17_P08146310	chr12	381745	397.28	26.7016	3.89516	0.00848732	MGC13183	NM_032358	PROMOTER
chr5:162820685-162820744	A_17_P04424317	chr5	162820685	410.299	43.8364	3.22647	0.00849045	HMMR	NM_012484	INSIDE
chr19:001602573-001602618	A_17_P10854747	chr19	1602573	668.172	44.9727	3.8931	0.00849321	TCF3	NM_003200	PROMOTER
chr13:027094609-027094668	A_17_P08739729	chr13	27094609	546.701	36.8008	3.89294	0.00849359	POLR1D	NM_015972	INSIDE
chr14:069149227-069149276	A_17_P09370603	chr14	69149227	359.193	24.1792	3.89292	0.00849382	KIAA0247	NM_014734	INSIDE
chr18:003441281-003441340	A_17_P10512812	chr18	3441281	383.682	25.8469	3.89184	0.00849694	TGIF	NM_170695	PROMOTER
chr11:065595348-065595405	A_17_P07845709	chr11	65595348	310.465	20.9315	3.89068	0.00850031	PACS1	NM_018026	INSIDE
chrX:073424035-073424092	A_17_P11790451	chrX	73424035	697.46	47.0661	3.88935	0.00850388	SLC16A2	NM_006517	PROMOTER
chr10:043389546-043389590	A_17_P07191272	chr10	43389546	696.305	74.7219	3.22012	0.00852211	ZNF239	NM_005674	PROMOTER
chr17:001367190-001367244	A_17_P10190255	chr17	1367190	443.995	30.1287	3.88133	0.0085273	SKIP	NM_130766	PROMOTER
chr19:041869717-041869769	A_17_P17135098	chr19	41869717	705.559	48.0187	3.8771	0.00853965	ZNF567	NM_152603	PROMOTER
chr14:074031108-074031167	A_17_P09391389	chr14	74031108	354.187	24.108	3.87692	0.00854025	HBLD1	NM_194279	INSIDE
chr9:089157043-089157102	A_17_P06806035	chr9	89157043	224.476	24.1752	3.21497	0.00854808	CKS2	NM_001827	INSIDE
chr22:027494033-027494092	A_17_P17273392	chr22	27494033	365.468	24.9215	3.87428	0.00854821	FLJ33814	NM_173510	INSIDE
chr8:053790350-053790409	A_17_P06122521	chr8	53790350	168.376	18.1469	3.21389	0.00855369	RB1CC1	NM_014781	PROMOTER
chr12:129882209-129882268	A_17_P08695120	chr12	129882209	717.497	49.057	3.87044	0.00855922	RAN	NM_006325	INSIDE
chr16:014304714-014304773	A_17_P09939198	chr16	14304714	258.523	17.7112	3.86756	0.00856806	hsa-mir-193b	hsa-mir-193b	PROMOTER
chr11:067031827-067031874	A_17_P07851315	chr11	67031827	1095.87	75.1263	3.86661	0.00857054	CDK2AP2	NM_005851	INSIDE
chr15:039411080-039411139	A_17_P09610796	chr15	39411080	79.9922	5.50054	3.86221	0.0085891	OIP5	NM_007280	INSIDE
chr8:110621869-110621928	A_17_P06377966	chr8	110621869	206.439	22.3686	3.20616	0.00859261	EBAG9	NM_004215	INSIDE
chr12:043896358-043896410	A_17_P08324399	chr12	43896358	806.53	55.7549	3.85456	0.00860647	TMEM16F	NM_001025356	INSIDE
chr19:014501672-014501725	A_17_P10892649	chr19	14501672	540.763	37.4748	3.851	0.00861733	GPSN2	NM_138501	INSIDE
chr15:043667344-043667403	A_17_P09626976	chr15	43667344	956.482	66.3557	3.84945	0.00862185	PLDN	NM_012388	INSIDE
chr6:170779578-170779637	A_17_P05258882	chr6	170779578	708.984	77.1301	3.20039	0.00862204	PSMB1	NM_002793	INSIDE
chr2:039916689-039916748	A_17_P01119578	chr2	39916689	272.607	29.6581	3.20032	0.00862242	THUMPD2	NM_025264	INSIDE
chr20:035241212-035241256	A_17_P17190146	chr20	35241212	783.965	54.482	3.84694	0.00862946	C20orf132	NM_213631	INSIDE
chr6:143812969-143813022	A_17_P05135356	chr6	143812969	933.244	101.75	3.19723	0.00863827	DEADC1-PEX3	NM_182503-NM_003630	DIVERGENT_PROMOTER
chr16:066072443-066072491	A_17_P10085068	chr16	66072443	654.479	45.5859	3.84369	0.00863932	ATP6V0D1	NM_004691	INSIDE
chr15:065147373-065147432	A_17_P09726638	chr15	65147373	378.546	26.438	3.83978	0.00865144	SMAD3	NM_005902	INSIDE
chrX:057031633-057031692	A_17_P11760844	chrX	57031633	78.6321	5.49394	3.83921	0.00865855	SPIN-2	NM_001006683	PROMOTER
chr12:038786986-038787045	A_17_P08300184	chr12	38786986	118.604	8.29018	3.83861	0.00865951	SLC2A13	NM_052885	PROMOTER
chrX:105775777-105775836	A_17_P11869508	chrX	105775777	197.562	13.8488	3.83447	0.00866817	RNF128	NM_194463	PROMOTER
chr16:003869095-003869154	A_17_P09896163	chr16	3869095	140.201	9.82873	3.83435	0.00866881	CREBBP	NM_004380	INSIDE
chr4:100367668-100367721	A_17_P03297346	chr4	100367668	514.062	56.2929	3.19092	0.00867089	ADH5	NM_000671	PROMOTER
chr14:059021418-059021473	A_17_P09325896	chr14	59021418	677.605	47.5978	3.83148	0.00867668	C14orf100	NM_016475	INSIDE
chr12:006943544-006943598	A_17_P08178460	chr12	6943544	351.3	24.7153	3.82923	0.00868371	hsa-mir-141	hsa-mir-141	INSIDE
chr12:055149161-055149205	A_17_P08373501	chr12	55149161	271.534	19.1026	3.8293	0.00868374	LOC283377	NM_207344	INSIDE
chr17:026447060-026447108	A_17_P10281993	chr17	26447060	530.487	37.3242	3.82914	0.00868389	NF1	NM_000267	INSIDE
chr11:036487206-036487260	A_17_P07753733	chr11	36487206	194.795	13.7991	3.81931	0.00871543	TRAF6	NM_004620	INSIDE
chr9:037894586-037894640	A_17_P06709314	chr9	37894586	392.524	43.2662	3.18147	0.00872023	MCART1	NM_033412	PROMOTER
chr6:146327243-146327297	A_17_P05146842	chr6	146327243	178.137	19.6365	3.18138	0.00872085	SHPRH	NM_173082	PROMOTER
chr6:007256770-007256829	A_17_P04535007	chr6	7256770	170.468	18.7924	3.18128	0.00872142	SSR1	NM_003144	INSIDE
chr12:120702783-120702842	A_17_P08656850	chr12	120702783	146.595	10.4062	3.81633	0.00872523	RHOF	NM_019034	PROMOTER
chr6:028357474-028357524	A_17_P04632163	chr6	28357474	341.091	37.6329	3.18009	0.00872748	PGBD1	NM_032507	INSIDE
chr5:169690643-169690702	A_17_P15762195	chr5	169690643	25.4669	2.80757	3.18123	0.00872797	LOC257358	NM_001025454	PROMOTER
chr12:048704802-048704861	A_17_P08344475	chr12	48704802	267.363	19.0359	3.81201	0.00873765	RACGAP1	NM_013277	INSIDE
chr6:090585323-090585382	A_17_P04885485	chr6	90585323	162.226	17.9287	3.17767	0.00874047	MDN1	NM_014611	INSIDE
chr15:099653110-099653154	A_17_P09877886	chr15	99653110	345.523	24.6293	3.81033	0.00874253	SNRPA1	NM_003090	PROMOTER
chr1:175995625-175995684	A_17_P00629477	chr1	175995625	208.311	23.0425	3.17637	0.00874731	SOAT1	NM_003101	INSIDE
chr15:070455718-070455768	A_17_P09751497	chr15	70455718	805.549	57.4934	3.8085	0.0087481	HEXA-C15orf34	NM_000520-NM_001037223	DIVERGENT_PROMOTER
chr8:038503520-038503569	A_17_P06079419	chr8	38503520	113.521	12.5637	3.17562	0.00875172	FLJ43582	NM_207412	INSIDE
chr19:004620761-004620805	A_17_P10864299	chr19	4620761	647.579	46.2963	3.80609	0.00875573	C19orf10	NM_019107	INSIDE
chr17:069711908-069711955	A_17_P10460844	chr17	69711908	917.549	65.7502	3.80272	0.00876636	RPL38	NM_000999	INSIDE
chr1:201929341-201929385	A_17_P00746161	chr1	201929341	479.253	53.2037	3.17119	0.00877461	TMCC2	NM_014858	INSIDE
chr14:030564465-030564514	A_17_P09202408	chr14	30564465	544.267	39.0727	3.80008	0.00877483	AP4S1	NM_007077	PROMOTER
chr4:006837441-006837500	A_17_P02909688	chr4	6837441	107.164	11.8977	3.17107	0.00877555	CNO	NM_018366	DOWNSTREAM
chr1:222802815-222802874	A_17_P00837214	chr1	222802815	273.656	30.3885	3.17077	0.00877689	LIN9	NM_173083	INSIDE
chr11:030301652-030301711	A_17_P07724086	chr11	30301652	450.461	32.3557	3.79931	0.00877725	C11orf46	NM_152316	INSIDE
chr5:092945268-092945327	A_17_P04109504	chr5	92945268	407.512	45.4343	3.16499	0.00880769	NR2F1	NM_005654	INSIDE
chr3:109423313-109423372	A_17_P02483406	chr3	109423313	95.4518	10.6441	3.16472	0.00880986	IFT57	NM_018010	INSIDE
chr4:002884628-002884687	A_17_P15535702	chr4	2884628	49.5711	5.54759	3.15956	0.00883974	ADD1	NM_001119	INSIDE
chr7:029838893-029838952	A_17_P05392869	chr7	29838893	173.854	19.4876	3.15724	0.00884965	FKBP14	NM_017946	INSIDE
chr14:022412485-022412531	A_17_P09165102	chr14	22412485	429.718	31.3217	3.77816	0.00885336	LRP10	NM_014045	INSIDE
chr2:231889313-231889366	A_17_P01958229	chr2	231889313	278.607	31.251	3.15626	0.00885481	ARMC9	NM_025139	INSIDE
chr1:146852306-146852365	A_17_P00502544	chr1	146852306	581.748	65.3117	3.15498	0.00886167	VPS45A	NM_007259	PROMOTER
chr16:088082671-088082730	A_17_P16930089	chr16	88082671	186.433	13.6456	3.77215	0.00886563	ANKRD11	NM_013275	INSIDE
chr1:241323995-241324054	A_17_P00917914	chr1	241323995	188.057	21.1584	3.15187	0.00887871	FAM36A	NM_198076	PROMOTER
chr9:108854704-108854748	A_17_P16252500	chr9	108854704	1041.38	117.267	3.15063	0.00888537	CTNNAL1	NM_003798	INSIDE
chr10:105835146-105835205	A_17_P07446163	chr10	105835146	514.472	37.8233	3.76575	0.00888583	COL17A1	NM_000494	INSIDE
chr7:126626560-126626619	A_17_P05768475	chr7	126626560	468.395	52.8144	3.14872	0.00889581	LOC168850	NM_176814	INSIDE
chr12:088251194-088251246	A_17_P08521264	chr12	88251194	724.285	53.4624	3.75996	0.00890528	DUSP6	NM_022652	PROMOTER
chr3:123715800-123715852	A_17_P02547777	chr3	123715800	686.707	77.5454	3.14658	0.00890752	KPNA1	NM_002264	INSIDE
chr3:185448953-185449009	A_17_P02824823	chr3	185448953	971.522	109.729	3.1463	0.00890904	ALG3	NM_001006942	INSIDE
chr20:013566832-013566891	A_17_P11072452	chr20	13566832	329.631	24.3864	3.7567	0.0089162	TASP1	NM_017714	PROMOTER
chrX:131076014-131076073	A_17_P11958544	chrX	131076014	223.212	16.5314	3.75514	0.00892138	RAP2C	NM_021183	INSIDE
chr6:001259326-001259385	A_17_P04506445	chr6	1259326	320.132	36.2163	3.14396	0.00892196	FOXQ1	NM_033260	INSIDE
chr1:089067929-089067977	A_17_P00363562	chr1	89067929	156.447	17.7185	3.14235	0.00893107	GTF2B	NM_001514	INSIDE
chr17:026174939-026174998	A_17_P10281316	chr17	26174939	242.452	18.0242	3.7497	0.00893985	CRLF3	NM_015986	INSIDE
chr3:188939274-188939321	A_17_P02839832	chr3	188939274	178.442	20.2377	3.14034	0.00894214	BCL6	NM_138931	PROMOTER
chr9:033808894-033808953	A_17_P06692207	chr9	33808894	208.157	23.6576	3.1373	0.00895888	UBE2R2	NM_017811	INSIDE
chr19:006689990-006690039	A_17_P17103380	chr19	6689990	145.585	10.8665	3.74389	0.00896047	TRIP10	NM_004240	PROMOTER
chr15:023234129-023234184	A_17_P09545358	chr15	23234129	740.083	55.4897	3.73739	0.0089806	UBE3A	NM_130839	INSIDE
chr17:005263561-005263606	A_17_P10205090	chr17	5263561	723.658	54.3192	3.73577	0.00898609	RIP	NM_001033002	PROMOTER
chr3:155322400-155322451	A_17_P02687873	chr3	155322400	593.112	67.658	3.13197	0.00898848	SGEF	NM_015595	INSIDE
chr5:151045865-151045924	A_17_P04373733	chr5	151045865	334.693	38.1962	3.13134	0.00899214	SPARC	NM_003118	INSIDE
chr12:068922352-068922411	A_17_P08433575	chr12	68922352	64.0843	4.80617	3.73701	0.00899257	CNOT2	NM_014515	PROMOTER
chr17:043540109-043540153	A_17_P16992731	chr17	43540109	620.76	46.6847	3.73301	0.00899561	SNX11	NM_013323	INSIDE
chr1:166186065-166186124	A_17_P00586131	chr1	166186065	437.024	49.9092	3.13034	0.00899767	SLC19A2	NM_006996	INSIDE
chr1:153354429-153354488	A_17_P00528877	chr1	153354429	214.389	24.4882	3.13007	0.00899923	IQGAP3	NM_178229	INSIDE
chr6:035762876-035762935	A_17_P04660906	chr6	35762876	120.386	13.7536	3.12979	0.0090016	FKBP5	NM_004117	INSIDE
chr6:026332891-026332950	A_17_P04625323	chr6	26332891	306.48	35.03	3.12913	0.00900449	HIST1H3E	NM_003532	PROMOTER
chrX:100453034-100453093	A_17_P11852187	chrX	100453034	354.678	26.7327	3.72983	0.00900672	RPL36A	NM_021029	INSIDE
chr13:025725726-025725785	A_17_P08733448	chr13	25725726	388.696	29.2979	3.72977	0.00900674	CDK8	NM_001260	PROMOTER
chr1:170569857-170569916	A_17_P00604651	chr1	170569857	372.63	42.6106	3.12846	0.00900818	ZBTB37	NM_032522	INSIDE
chr2:208219551-208219595	A_17_P15376936	chr2	208219551	306.141	35.019	3.12799	0.0090109	CREB1	NM_004379	PROMOTER
chr13:059870391-059870448	A_17_P16641617	chr13	59870391	550.046	41.5079	3.7281	0.00901246	TDRD3	NM_030794	INSIDE
chr4:125988350-125988409	A_17_P03410774	chr4	125988350	82.5278	9.45136	3.12629	0.00902109	KIAA1223	NM_020337	INSIDE
chr1:009816586-009816645	A_17_P00038609	chr1	9816586	153.726	17.6223	3.12488	0.00902876	CLSTN1	NM_001009566	INSIDE
chr16:022215900-022215959	A_17_P09959150	chr16	22215900	114.331	8.65909	3.72286	0.00903419	POLR3E	NM_018119	PROMOTER
chr13:019106503-019106562	A_17_P16613949	chr13	19106503	805.368	61.1137	3.72008	0.00903989	HSMPP8	NM_017520	INSIDE
chr17:054653134-054653178	A_17_P10396614	chr17	54653134	1203.62	91.4789	3.7178	0.00904776	GDPD1	NM_182569	INSIDE
chr13:105986534-105986582	A_17_P16667718	chr13	105986534	696.75	52.9846	3.717	0.00905061	EFNB2	NM_004093	PROMOTER
chr12:012656084-012656128	A_17_P08196489	chr12	12656084	296.99	22.5934	3.71644	0.00905282	CREBL2	NM_001310	INSIDE
chr3:120906733-120906792	A_17_P02538009	chr3	120906733	59.9985	6.90017	3.12022	0.00905721	C3orf15	NM_033364	INSIDE
chr22:031523568-031523612	A_17_P11479036	chr22	31523568	554.526	42.3713	3.7101	0.00907469	TIMP3	NM_000362	INSIDE
chr15:048504721-048504780	A_17_P09649366	chr15	48504721	263.564	20.1839	3.70687	0.00908626	USP8	NM_005154	INSIDE
chr5:158622872-158622916	A_17_P04406481	chr5	158622872	329.113	38.0174	3.11385	0.00909109	UBLCP1	NM_145049	INSIDE
chr1:147980354-147980413	A_17_P00506859	chr1	147980354	546.966	63.1959	3.11355	0.00909276	VPS72-PIP5K1A	NM_005997-NM_003557	DIVERGENT_PROMOTER
chr14:069149333-069149392	A_17_P09370604	chr14	69149333	357.883	27.4531	3.70445	0.00909467	KIAA0247	NM_014734	INSIDE
chr19:055008432-055008489	A_17_P10987732	chr19	55008432	283.319	21.7414	3.70391	0.00909693	FLJ22688-MED25	NM_025129-NM_030973	DIVERGENT_PROMOTER
chr19:040338031-040338080	A_17_P10946817	chr19	40338031	658.924	50.6212	3.7023	0.00910195	FXYD5	NM_014164	INSIDE
chr1:062616477-062616536	A_17_P00243128	chr1	62616477	31.5852	3.65678	3.1106	0.00912677	USP1	NM_003368	INSIDE
chr13:090800055-090800114	A_17_P09035693	chr13	90800055	124.461	9.6094	3.69511	0.00912954	hsa-mir-17	hsa-mir-17	PROMOTER
chr4:184803138-184803197	A_17_P03678505	chr4	184803138	130.262	15.1195	3.10693	0.00913111	ING2	NM_001564	INSIDE
chr10:074683055-074683099	A_17_P16354929	chr10	74683055	863.402	66.7082	3.6941	0.00913254	MRPS16	NM_016065	PROMOTER
chr17:039575463-039575509	A_17_P16985408	chr17	39575463	519.779	40.2017	3.69257	0.00913645	C17orf53	NM_024032	INSIDE
chr2:098684198-098684257	A_17_P01350486	chr2	98684198	659.681	76.7682	3.10319	0.0091525	UNC50	NM_014044	INSIDE
chr15:049702784-049702843	A_17_P09654283	chr15	49702784	341.753	26.525	3.68753	0.00915451	DMXL2	NM_015263	PROMOTER
chr4:141803512-141803571	A_17_P03479879	chr4	141803512	157.322	18.3128	3.10279	0.00915508	ELMOD2	NM_153702	INSIDE
chr7:023343009-023343068	A_17_P05361039	chr7	23343009	247.778	28.8564	3.10209	0.00915897	TRA2A	NM_013293	INSIDE
chr13:102046533-102046592	A_17_P09091198	chr13	102046533	395.692	30.7739	3.6846	0.00916507	TPP2	NM_003291	PROMOTER
chr15:091245795-091245854	A_17_P09835624	chr15	91245795	190.212	14.7914	3.68478	0.00916526	CHD2	NM_001271	INSIDE
chr21:038551416-038551475	A_17_P11382742	chr21	38551416	137.71	10.7255	3.68252	0.0091738	KCNJ15	NM_170736	INSIDE
chr13:076497931-076497990	A_17_P08970419	chr13	76497931	361.189	28.1695	3.68055	0.0091796	FBXL3	NM_012158	INSIDE
chr17:005282638-005282697	A_17_P10205200	chr17	5282638	361.189	28.1695	3.68055	0.00917969	C1QBP	NM_001212	INSIDE
chr10:106087592-106087638	A_17_P07447429	chr10	106087592	632.723	49.3514	3.68041	0.00918008	KIAA1754	NM_033397	PROMOTER
chr10:118753960-118754019	A_17_P07509490	chr10	118753960	247.251	19.2921	3.67989	0.00918236	KIAA1598	NM_018330	INSIDE
chr1:113328872-113328931	A_17_P00465364	chr1	113328872	207.62	24.2631	3.09711	0.00918805	LRIG2	NM_014813	INSIDE
chr12:052061445-052061504	A_17_P08359091	chr12	52061445	246.828	19.2847	3.67798	0.00918927	SP1	NM_138473	INSIDE
chrX:046529117-046529161	A_17_P11736917	chrX	46529117	789.803	61.7394	3.67723	0.0091916	PHF16	NM_014735	INSIDE
chr13:039074113-039074172	A_17_P08796024	chr13	39074113	110.161	8.60559	3.67819	0.00919182	LHFP	NM_005780	INSIDE
chr1:051415385-051415444	A_17_P00196041	chr1	51415385	149.235	17.449	3.09637	0.00919269	RNF11	NM_014372	INSIDE
chr4:081463008-081463052	A_17_P03211973	chr4	81463008	838.434	98.0882	3.09554	0.00919708	PRDM8	NM_020226	INSIDE
chr2:203705478-203705528	A_17_P15374079	chr2	203705478	1219.26	142.704	3.09492	0.00920076	ALS2CR16	NM_205543	INSIDE
chr7:106402003-106402062	A_17_P16002991	chr7	106402003	177.534	20.7932	3.09391	0.00920682	HBP1	NM_012257	PROMOTER
chr16:030953064-030953113	A_17_P09985350	chr16	30953064	801.151	62.8627	3.6718	0.00921118	STX4A	NM_004604	INSIDE
chr22:016496633-016496692	A_17_P11424873	chr22	16496633	347.388	27.275	3.6709	0.00921529	BCL2L13	NM_015367	INSIDE
chr17:041625399-041625458	A_17_P10341619	chr17	41625399	640.561	50.3106	3.6704	0.00921629	BC098376	NONE	Unknown
chr13:110364232-110364286	A_17_P09136656	chr13	110364232	509.387	40.0167	3.67009	0.00921754	ANKRD10	NM_017664	INSIDE
chr4:075389470-075389529	A_17_P03185107	chr4	75389470	177.109	20.7782	3.0915	0.00922102	MTHFD2L	NM_001004346	INSIDE
chr1:024716635-024716694	A_17_P00095179	chr1	24716635	148.331	17.4137	3.09053	0.00922687	SRRM1	NM_005839	INSIDE
chr20:062358017-062358076	A_17_P11269606	chr20	62358017	446.968	35.1781	3.66742	0.00922724	PCMTD2	NM_018257	INSIDE
chr7:042745475-042745526	A_17_P05451361	chr7	42745475	463.826	54.4859	3.08963	0.0092319	MRPL32	NM_031903	INSIDE
chr6:083130569-083130627	A_17_P04855131	chr6	83130569	522.398	61.3684	3.08958	0.00923218	TPBG	NM_006670	INSIDE
chr2:164418077-164418130	A_17_P01635248	chr2	164418077	557.686	65.5387	3.08903	0.00923542	FIGN	NM_018086	PROMOTER
chr12:054786044-054786103	A_17_P08371791	chr12	54786044	135.592	10.6865	3.66542	0.00923606	PA2G4	NM_006191	INSIDE
chr6:032254440-032254499	A_17_P04646493	chr6	32254440	1125.14	132.307	3.08814	0.00924065	RNF5	NM_006913	INSIDE
chr19:063590963-063591013	A_17_P11012560	chr19	63590963	557.539	43.9987	3.66354	0.00924147	RPS5	NM_001009	INSIDE
chr14:030564917-030564961	A_17_P09202411	chr14	30564917	636.633	50.2432	3.66346	0.00924166	AP4S1	NM_007077	INSIDE
chr3:123527474-123527533	A_17_P02547006	chr3	123527474	260.387	30.6467	3.08685	0.00924836	CSTA	NM_005213	INSIDE
chr6:090117937-090117996	A_17_P04883211	chr6	90117937	71.9201	8.46773	3.08635	0.00925306	UBE2J1	NM_016021	INSIDE
chr1:059993394-059993451	A_17_P00231266	chr1	59993394	376.91	44.3873	3.086	0.00925339	HOOK1	NM_015888	INSIDE
chr12:111008397-111008456	A_17_P08617931	chr12	111008397	322.908	25.5677	3.65873	0.00925975	C12orf30	NM_024953	INSIDE
chr14:104560062-104560121	A_17_P09533809	chr14	104560062	87.0601	6.89179	3.65906	0.00926312	CDCA4	NM_145701	PROMOTER
chr9:122745314-122745373	A_17_P06948860	chr9	122745314	103.708	12.2339	3.08357	0.00926844	ZNF482	NM_006626	DOWNSTREAM
chr6:097451417-097451476	A_17_P04917742	chr6	97451417	161.258	19.0316	3.0829	0.0092723	C6orf66	NM_014165	INSIDE
chr5:125786419-125786478	A_17_P04260443	chr5	125786419	98.205	11.5982	3.0819	0.00927863	GRAMD3	NM_023927	PROMOTER
chr7:017753778-017753827	A_17_P05333966	chr7	17753778	825.946	97.7238	3.07927	0.00929351	SNX13	NM_015132	PROMOTER
chr11:106967540-106967584	A_17_P08013270	chr11	106967540	560.787	44.8486	3.64432	0.00931277	ELMOD1	NM_018712	INSIDE
chr11:125643612-125643656	A_17_P08099883	chr11	125643612	1351.51	108.143	3.64356	0.00931551	SRPR	NM_003139	INSIDE
chr11:043337526-043337579	A_17_P07782303	chr11	43337526	930.747	74.5101	3.64288	0.0093181	TTC17	NM_018259	INSIDE
chr17:007406158-007406202	A_17_P10213949	chr17	7406158	1350.32	108.126	3.64252	0.00931943	SENP3	NM_015670	INSIDE
chr17:034161177-034161236	A_17_P10311546	chr17	34161177	229.288	18.3699	3.64174	0.00932262	PCGF2-PSMB3	NM_007144-NM_002795	DIVERGENT_PROMOTER
chr4:146760027-146760086	A_17_P03499886	chr4	146760027	641.391	76.2094	3.07316	0.00933021	SMAD1	NM_005900	PROMOTER
chr20:002593082-002593134	A_17_P11022392	chr20	2593082	379.977	30.519	3.63813	0.00933621	IDH3B	NM_174856	PROMOTER
chr14:023653287-023653341	A_17_P09170281	chr14	23653287	423.953	34.0651	3.63754	0.00933852	WDR23	NM_025230	PROMOTER
chr14:049849329-049849381	A_17_P09283653	chr14	49849329	237.908	19.125	3.63687	0.00934123	ATP5S	NM_015684	INSIDE
chrX:117262790-117262849	A_17_P11910458	chrX	117262790	326.8	26.2768	3.63654	0.00934234	WDR44	NM_019045	INSIDE
chr19:042649471-042649523	A_17_P10953202	chr19	42649471	731.229	58.8735	3.63463	0.00934921	ZNF569	NM_152484	INSIDE
chr6:033364618-033364674	A_17_P04650537	chr6	33364618	637.731	76.094	3.06709	0.009367	WDR46	NM_005452	INSIDE
chr12:063851489-063851548	A_17_P08410124	chr12	63851489	207.11	16.793	3.62447	0.00938849	LEMD3	NM_014319	INSIDE
chr11:117906244-117906302	A_17_P08064228	chr11	117906244	563.086	45.6858	3.62354	0.00939161	TMEM25	NM_032780	PROMOTER
chr10:101934128-101934187	A_17_P07427350	chr10	101934128	76.6771	6.2209	3.6236	0.00939652	SPFH1	NM_006459	INSIDE
chr16:030993554-030993599	A_17_P09985472	chr16	30993554	1342.9	109.064	3.6221	0.00939702	ZNF646	NM_014699	INSIDE
chr4:158355580-158355626	A_17_P03555809	chr4	158355580	1197.93	143.456	3.06186	0.0093989	GLRB	NM_000824	INSIDE
chr8:145704610-145704655	A_17_P06536566	chr8	145704610	508.03	60.8576	3.0614	0.00940175	MFSD3	NM_138431	PROMOTER
chr19:049221325-049221382	A_17_P10970868	chr19	49221325	693.232	56.3737	3.62024	0.00940421	ZNF222	NM_013360	PROMOTER
chr17:007418472-007418521	A_17_P10214017	chr17	7418472	926.695	75.3905	3.61964	0.00940648	ACA48	ACA48	PROMOTER
chr16:004467098-004467146	A_17_P09898479	chr16	4467098	487.013	39.6211	3.61962	0.00940665	HMOX2	NM_002134	INSIDE
chr17:055957098-055957154	A_17_P10400999	chr17	55957098	572.693	46.6768	3.61698	0.00941679	APPBP2	NM_006380	INSIDE
chr1:053397779-053397838	A_17_P00202837	chr1	53397779	460.772	55.293	3.05888	0.00941719	C1orf123	NM_017887	INSIDE
chr16:053519720-053519779	A_17_P10027972	chr16	53519720	415.884	33.9242	3.61579	0.00942189	IRX5	NM_005853	PROMOTER
chr7:023303166-023303225	A_17_P05360865	chr7	23303166	74.1233	8.90071	3.05794	0.00942511	BC026177	NONE	Unknown
chr22:040554751-040554810	A_17_P11513357	chr22	40554751	558.694	45.6064	3.61475	0.00942544	SREBF2	NM_004599	INSIDE
chr11:027678592-027678640	A_17_P07712485	chr11	27678592	169.308	13.8387	3.61286	0.00943491	BDNF	NM_001709	PROMOTER
chr12:021482765-021482824	A_17_P08236087	chr12	21482765	129.191	10.5657	3.61205	0.00944033	FLJ22028	NM_024854	INSIDE
chr12:044406384-044406443	A_17_P08326593	chr12	44406384	195.238	15.9959	3.60946	0.00944668	ARID2	NM_152641	PROMOTER
chr13:049551577-049551636	A_17_P08843184	chr13	49551577	213.462	17.4902	3.60936	0.00944723	BC020692	NONE	Unknown
chr17:024014526-024014585	A_17_P10273139	chr17	24014526	185.902	15.2499	3.60767	0.00945484	SUPT6H	NM_003170	INSIDE
chr1:223232331-223232379	A_17_P00839378	chr1	223232331	514.72	62.0551	3.05217	0.00945869	ITPKB	NM_002221	PROMOTER
chr7:086427062-086427119	A_17_P15985639	chr7	86427062	457.523	55.1678	3.05195	0.00946015	DMTF1	NM_021145	INSIDE
chr10:074121679-074121736	A_17_P07312103	chr10	74121679	168.357	13.8189	3.60681	0.00946046	C10orf42	NM_138357	PROMOTER
chr10:051242683-051242742	A_17_P07211212	chr10	51242683	393.554	47.4852	3.05101	0.00946585	NCOA4	NM_005437	INSIDE
chr19:050235074-050235128	A_17_P10973480	chr19	50235074	193.89	15.9678	3.602	0.00947605	SFRS16	NM_007056	INSIDE
chr10:121641969-121642015	A_17_P07523255	chr10	121641969	502.918	41.4372	3.60133	0.00947786	SEC23IP	NM_007190	PROMOTER
chr10:051242846-051242905	A_17_P16337960	chr10	51242846	176.65	21.3516	3.04848	0.0094819	NCOA4	NM_005437	INSIDE
chr1:181747703-181747762	A_17_P00655212	chr1	181747703	291.694	35.2835	3.04739	0.00948846	RNF2	NM_007212	INSIDE
chr21:036364694-036364744	A_17_P11372867	chr21	36364694	366.59	30.2708	3.59817	0.00949039	CBR1	NM_001757	INSIDE
chr19:011500637-011500681	A_17_P17108925	chr19	11500637	305.827	25.2691	3.59727	0.00949406	SITPEC	NM_016581	INSIDE
chr15:062173687-062173746	A_17_P09713675	chr15	62173687	365.11	30.2457	3.59353	0.0095088	FAM96A-SNX1	NM_032231-NM_003099	DIVERGENT_PROMOTER
chr11:107873563-107873622	A_17_P08016389	chr11	107873563	157.776	13.0819	3.59223	0.0095149	KDELC2	NM_153705	INSIDE
chr12:108895367-108895426	A_17_P16591118	chr12	108895367	157.776	13.0819	3.59223	0.00951528	GIT2	NM_139201	INSIDE
chr12:006319457-006319505	A_17_P08175461	chr12	6319457	218.907	18.1721	3.59052	0.00952112	TNFRSF1A	NM_001065	INSIDE
chr17:037223113-037223165	A_17_P10324240	chr17	37223113	647.508	53.7862	3.58959	0.00952426	FKBP10	NM_021939	INSIDE
chr5:162864709-162864768	A_17_P04424499	chr5	162864709	249.116	30.26	3.04133	0.00952648	MAT2B	NM_013283	PROMOTER
chr13:026922971-026923030	A_17_P08738830	chr13	26922971	191.639	15.9205	3.58943	0.00952655	MTIF3	NM_152912	PROMOTER
chr11:002377426-002377470	A_17_P07602657	chr11	2377426	473.176	39.3595	3.58759	0.00953218	TSSC4	NM_005706	PROMOTER
chr22:031196078-031196137	A_17_P11477637	chr22	31196078	532.936	44.3439	3.58715	0.00953394	FBXO7	NM_001033024	INSIDE
chr15:097608027-097608086	A_17_P09868687	chr15	97608027	48.9827	4.04224	3.59904	0.00953548	TTC23-LRRC28	NM_022905-NM_144598	DIVERGENT_PROMOTER
chr1:026703809-026703860	A_17_P00102178	chr1	26703809	519.537	63.1933	3.03938	0.00953864	ARID1A	NM_006015	PROMOTER
chrX:154008955-154009007	A_17_P12039577	chrX	154008955	810.872	67.5939	3.58451	0.00954444	VBP1	NM_003372	INSIDE
chr3:010343102-010343149	A_17_P02055216	chr3	10343102	62.8574	7.65224	3.03813	0.00954774	ATP2B2	NM_001001331	INSIDE
chr22:044027072-044027117	A_17_P11526926	chr22	44027072	494.799	41.2834	3.58321	0.00954973	C22orf8	NM_017911	INSIDE
chr10:089614777-089614836	A_17_P07375554	chr10	89614777	181.772	15.1632	3.58348	0.00954974	PTEN	NM_000314	INSIDE
chr8:009949756-009949800	A_17_P05949850	chr8	9949756	340.695	41.5152	3.03677	0.00955523	MSRA	NM_012331	INSIDE
chr1:096900410-096900469	A_17_P00396171	chr1	96900410	387.957	47.2766	3.0367	0.00955563	PTBP2	NM_021190	INSIDE
chr20:029791014-029791058	A_17_P11131264	chr20	29791014	642.625	53.6791	3.58154	0.00955637	TPX2	NM_012112	INSIDE
chr11:111450788-111450839	A_17_P08032089	chr11	111450788	554.435	46.3251	3.58115	0.00955801	FLJ10726	NM_018195	INSIDE
chr1:157045518-157045576	A_17_P00545211	chr1	157045518	397.853	48.4991	3.0362	0.00955875	WDR42A	NM_015726	PROMOTER
chr18:000648357-000648402	A_17_P10501667	chr18	648357	226.048	18.8898	3.58095	0.0095595	C18orf56	NM_001012716	PROMOTER
chr10:025054216-025054272	A_17_P07133314	chr10	25054216	224.669	27.4003	3.03553	0.00956321	ARHGAP21	NM_020824	PROMOTER
chr1:086573379-086573438	A_17_P00351339	chr1	86573379	367.775	44.8848	3.03452	0.00956948	ODF2L	NM_001007022	INSIDE
chr12:086932554-086932613	A_17_P08515142	chr12	86932554	164.032	13.7305	3.57852	0.00956978	C12orf29	NM_001009894	INSIDE
chr17:039653738-039653782	A_17_P16985550	chr17	39653738	777.332	65.151	3.57667	0.00957615	UBTF	NM_014233	PROMOTER
chr19:053832957-053833005	A_17_P10984254	chr19	53832957	422.981	35.4626	3.57622	0.0095778	DBP	NM_001352	PROMOTER
chr4:000914476-000914527	A_17_P02887752	chr4	914476	270.866	33.116	3.03198	0.00958568	GAK	NM_005255	INSIDE
chr11:034602189-034602248	A_17_P07744563	chr11	34602189	280.29	23.5506	3.57309	0.00959083	EHF	NM_012153	INSIDE
chr11:006458209-006458255	A_17_P16416834	chr11	6458209	444.22	37.3351	3.57267	0.00959234	ARFIP2	NM_012402	INSIDE
chr5:001855332-001855391	A_17_P03715404	chr5	1855332	126.544	15.4887	3.03036	0.00959642	NDUFS6	NM_004553	INSIDE
chrX:149821697-149821747	A_17_P12025328	chrX	149821697	179.852	15.1305	3.57127	0.00959894	HMGB3	NM_005342	PROMOTER
chr12:066323965-066324024	A_17_P08422567	chr12	66323965	16.4847	1.33457	3.62668	0.00960524	DYRK2	NM_003583	PROMOTER
chr19:046594699-046594758	A_17_P10964441	chr19	46594699	465.228	39.2066	3.56877	0.00960816	EXOSC5	NM_020158	INSIDE
chr3:150857785-150857843	A_17_P02667515	chr3	150857785	1212.84	148.649	3.02841	0.00960831	WWTR1	NM_015472	INSIDE
chr14:074588057-074588116	A_17_P09394168	chr14	74588057	131.52	11.0801	3.56924	0.00960851	MLH3	NM_014381	PROMOTER
chr6:154923896-154923942	A_17_P15876380	chr6	154923896	208.185	25.5398	3.02705	0.00961719	CNKSR3	NM_173515	PROMOTER
chr16:057220120-057220179	A_17_P10043817	chr16	57220120	138.099	11.6764	3.56404	0.00962866	CNOT1	NM_206999	INSIDE
chr13:095125971-095126030	A_17_P09057351	chr13	95125971	145.835	12.329	3.56421	0.00962895	DNAJC3	NM_006260	PROMOTER
chr12:075244823-075244870	A_17_P08460894	chr12	75244823	795.689	67.3002	3.56352	0.0096299	FLJ23560	NM_024685	PROMOTER
chr8:017703717-017703776	A_17_P05984471	chr8	17703717	336.857	41.3826	3.02504	0.00963002	MTUS1	NM_001001927	PROMOTER
chr14:056928661-056928720	A_17_P09316385	chr14	56928661	195.949	16.5694	3.56388	0.00963035	C14orf35	NM_001011713	INSIDE
chr8:146024137-146024188	A_17_P06537730	chr8	146024137	846.181	103.972	3.02477	0.00963173	ZNF7	NM_003416	INSIDE
chr14:099777344-099777403	A_17_P09513578	chr14	99777344	110.873	9.38008	3.56317	0.0096358	YY1	NM_003403	INSIDE
chr2:215499445-215499503	A_17_P01879286	chr2	215499445	1016.29	124.941	3.02399	0.00963673	BARD1	NM_000465	INSIDE
chr20:043029003-043029047	A_17_P11185659	chr20	43029003	2027.09	171.718	3.56129	0.00963853	STK4	NM_006282	INSIDE
chr14:069148743-069148787	A_17_P09370598	chr14	69148743	239.998	20.344	3.56035	0.00964336	KIAA0247	NM_014734	INSIDE
chrX:139312477-139312521	A_17_P11991234	chrX	139312477	100.528	8.47525	3.5682	0.0096454	SOX3	NM_005634	INSIDE
chr3:088282394-088282453	A_17_P02410284	chr3	88282394	466.028	57.357	3.02238	0.00964715	C3orf38	NM_173824	INSIDE
chr12:051259183-051259242	A_17_P08355104	chr12	51259183	83.798	6.86174	3.61027	0.00965083	K6IRS4	NM_175053	PROMOTER
chr17:024013914-024013973	A_17_P10273132	chr17	24013914	276.282	23.476	3.55689	0.00965708	SUPT6H	NM_003170	INSIDE
chr17:044042875-044042919	A_17_P10350389	chr17	44042875	721.114	61.353	3.55502	0.00966442	HOXB7	NM_004502	INSIDE
chr6:049627168-049627220	A_17_P04725594	chr6	49627168	575.819	71.0765	3.01817	0.00967437	C6orf141	NM_153344	INSIDE
chr7:126627165-126627224	A_17_P05768478	chr7	126627165	586.779	72.4361	3.01804	0.00967521	LOC168850	NM_176814	PROMOTER
chr10:104210862-104210921	A_17_P07438666	chr10	104210862	228.83	19.5298	3.55052	0.00968379	C10orf95-C10orf77	NM_024886-NM_024789	DIVERGENT_PROMOTER
chr15:050646855-050646914	A_17_P09658543	chr15	50646855	237.468	20.2953	3.54852	0.00969211	ARPP-19	NM_006628	INSIDE
chr1:027842169-027842228	A_17_P00106453	chr1	27842169	274.476	33.9474	3.01531	0.00969305	ACA35	ACA35	PROMOTER
chr18:072331478-072331537	A_17_P10830685	chr18	72331478	201.613	17.2459	3.54727	0.00969719	FLJ44313	NM_207460	PROMOTER
chr7:012023217-012023276	A_17_P05305907	chr7	12023217	184.508	22.8391	3.01411	0.00970099	TMEM106B	NM_018374	PROMOTER
chr12:087038908-087038967	A_17_P08515803	chr12	87038908	572.838	49.0889	3.54466	0.00970758	TMTC3	NM_181783	INSIDE
chr12:094369448-094369504	A_17_P08548487	chr12	94369448	282.389	24.2166	3.54362	0.00971261	METAP2	NM_006838	PROMOTER
chr6:053516480-053516539	A_17_P04744553	chr6	53516480	306.197	37.9984	3.01045	0.00972473	GCLC	NM_001498	INSIDE
chr11:047227185-047227229	A_17_P07800141	chr11	47227185	1282.45	110.238	3.54021	0.00972614	ACP2	NM_001610	PROMOTER
chr3:009380223-009380280	A_17_P15410853	chr3	9380223	626.403	77.7775	3.00967	0.00972983	THUMPD3	NM_015453	INSIDE
chr7:042745323-042745367	A_17_P15934650	chr7	42745323	834.301	103.608	3.00943	0.00973139	MRPL32	NM_031903	INSIDE
chr13:102295583-102295642	A_17_P09092523	chr13	102295583	217.86	18.7277	3.54016	0.00973366	ERCC5	NM_000123	PROMOTER
chr12:021546683-021546742	A_17_P08236387	chr12	21546683	367.756	31.6732	3.53741	0.00973809	GOLT1B	NM_016072	INSIDE
chr21:027137887-027137931	A_17_P11328852	chr21	27137887	860.431	74.1396	3.53674	0.00974078	ADAMTS1	NM_006988	INSIDE
chr5:149360902-149360946	A_17_P15751970	chr5	149360902	602.558	74.9588	3.00693	0.00974782	TIGD6	NM_030953	PROMOTER
chrX:038177006-038177054	A_17_P11706050	chrX	38177006	141.79	12.2435	3.53366	0.00975731	TSPAN7	NM_004615	INSIDE
chr1:027005675-027005719	A_17_P00103408	chr1	27005675	490.983	61.163	3.00494	0.00976093	LOC388610	NM_001013642	INSIDE
chr21:033618300-033618359	A_17_P11358613	chr21	33618300	97.4866	8.43193	3.53127	0.0097659	IFNAR1	NM_000629	PROMOTER
chr12:051199508-051199567	A_17_P16558961	chr12	51199508	772.901	66.8973	3.53026	0.00976826	KRT5	NM_000424	INSIDE
chr17:018030103-018030160	A_17_P10258563	chr17	18030103	345.373	29.9024	3.52982	0.00977021	OFOXD	NM_017758	INSIDE
chr17:063798551-063798595	A_17_P10431270	chr17	63798551	156.798	13.5747	3.52991	0.00977056	SLC16A6	NM_004694	INSIDE
chr22:037591981-037592025	A_17_P17283488	chr22	37591981	938.101	81.3302	3.52788	0.00977833	CBX6	NM_014292	INSIDE
chr9:112222956-112223015	A_17_P06903009	chr9	112222956	148.441	18.5259	3.00227	0.009779	HSDL2	NM_032303	INSIDE
chr17:034279996-034280041	A_17_P10311989	chr17	34279996	612.64	53.1234	3.52762	0.0097795	LASP1	NM_006148	INSIDE
chr11:014498095-014498142	A_17_P07654533	chr11	14498095	675.869	58.6394	3.5268	0.00978295	PSMA1	NM_002786	INSIDE
chr1:034889036-034889082	A_17_P00132153	chr1	34889036	188.996	23.6116	3.00079	0.00978883	GJB5	NM_005268	PROMOTER
chr6:082518934-082518978	A_17_P04852477	chr6	82518934	654.07	81.7343	3.00043	0.00979081	FAM46A	NM_017633	INSIDE
chr15:091245231-091245290	A_17_P09835618	chr15	91245231	62.1727	5.4043	3.5241	0.00980265	CHD2	NM_001271	INSIDE
chr19:017766938-017766982	A_17_P10903164	chr19	17766938	1115.58	97.1579	3.52132	0.00980701	B3GNT3	NM_014256	INSIDE
chr3:113289388-113289436	A_17_P02500250	chr3	113289388	509.602	63.791	2.99795	0.00980732	C3orf52	NM_024616	INSIDE
chr1:098223284-098223331	A_17_P00403502	chr1	98223284	871.303	109.19	2.99634	0.00981809	FLJ35409	NM_001001688	PROMOTER
chr13:047706454-047706513	A_17_P16633809	chr13	47706454	322.682	28.1608	3.51835	0.00981943	ITM2B	NM_021999	INSIDE
chr20:004178015-004178059	A_17_P17169771	chr20	4178015	1083.53	94.616	3.51751	0.0098228	ADRA1D	NM_000678	PROMOTER
chr9:107126946-107127005	A_17_P06880304	chr9	107126946	181.187	22.7169	2.99564	0.00982293	RAD23B	NM_002874	INSIDE
chr5:072149676-072149735	A_17_P04010211	chr5	72149676	284.861	35.7727	2.99333	0.00983823	TNPO1	NM_002270	INSIDE
chr2:160880805-160880864	A_17_P01617079	chr2	160880805	180.77	22.7015	2.9933	0.00983864	ITGB6	NM_000888	INSIDE
chr7:044610992-044611050	A_17_P05458987	chr7	44610992	462.508	58.1525	2.99157	0.00985004	LOC388817	NM_001008741	INSIDE
chr11:010838092-010838151	A_17_P07637722	chr11	10838092	46.1376	4.03142	3.51658	0.00985209	LOC58486	NM_021211	PROMOTER
chrX:099881843-099881897	A_17_P11850105	chrX	99881843	211.78	18.6042	3.50887	0.00986096	CSTF2	NM_001325	INSIDE
chr12:078830024-078830083	A_17_P08478575	chr12	78830024	301.289	26.4696	3.50874	0.00986131	PPP1R12A	NM_002480	INSIDE
chr14:031100564-031100608	A_17_P16691386	chr14	31100564	1059.78	93.2116	3.50712	0.00986785	NUBPL	NM_025152	INSIDE
chr14:050479793-050479842	A_17_P09286515	chr14	50479793	429.373	37.7818	3.50647	0.00987095	PYGL	NM_002863	INSIDE
chr4:121345858-121345917	A_17_P03389418	chr4	121345858	316.353	39.8692	2.98819	0.00987277	MAD2L1	NM_002358	PROMOTER
chr16:001603228-001603287	A_17_P09886979	chr16	1603228	460.91	40.6316	3.50381	0.00988244	IFT140-CRAMP1L	NM_014714-NM_020825	DIVERGENT_PROMOTER
chr18:050005313-050005372	A_17_P17070402	chr18	50005313	152.906	13.4887	3.50282	0.00988833	MBD2	NM_015832	PROMOTER
chr11:018301317-018301376	A_17_P07671636	chr11	18301317	254.217	22.4366	3.50213	0.00989055	GTF2H1	NM_005316	INSIDE
chr8:097342609-097342659	A_17_P16118268	chr8	97342609	622.609	78.677	2.98431	0.00989901	MTERFD1	NM_015942	INSIDE
chr17:040595135-040595180	A_17_P10337610	chr17	40595135	271.608	24.0098	3.49983	0.00990032	HEXIM2	NM_144608	INSIDE
chr1:028652481-028652540	A_17_P00108331	chr1	28652481	266.356	33.6654	2.98402	0.00990109	RCC1	NM_001269	PROMOTER
chr2:012809893-012809943	A_17_P00995978	chr2	12809893	426.88	53.9924	2.983	0.00990795	TRIB2	NM_021643	INSIDE
chr1:153460709-153460768	A_17_P00529448	chr1	153460709	104.039	13.1585	2.98305	0.00990826	NES	NM_006617	PROMOTER
chr9:136581628-136581685	A_17_P07008468	chr9	136581628	501.805	63.4968	2.98237	0.0099122	PMPCA	NM_015160	INSIDE
chr8:099126464-099126523	A_17_P06324661	chr8	99126464	426.602	53.9812	2.98236	0.00991229	U72	U72	PROMOTER
chr7:099161783-099161827	A_17_P15994475	chr7	99161783	720.881	91.2397	2.98203	0.00991455	TRIM4	NM_033017	INSIDE
chr21:043369421-043369478	A_17_P11406424	chr21	43369421	734.818	65.192	3.49462	0.00992278	CBS	NM_000071	INSIDE
chr3:188131658-188131702	A_17_P02836447	chr3	188131658	1071.64	135.791	2.98036	0.00992589	ST6GAL1	NM_173216	INSIDE
chr3:114734147-114734206	A_17_P02506295	chr3	114734147	1047.59	132.773	2.98005	0.00992801	SIDT1	NM_017699	PROMOTER
chr10:012123719-012123778	A_17_P07077108	chr10	12123719	33.7128	4.27138	2.98052	0.00993403	UPF2	NM_015542	INSIDE
chrX:046810152-046810204	A_17_P11737927	chrX	46810152	512.058	45.5139	3.49193	0.00993493	UBE1	NM_003334	INSIDE
chr12:084731959-084732018	A_17_P08505949	chr12	84731959	60.7882	5.39578	3.49389	0.00993531	PAMCI	NM_005447	INSIDE
chr2:062846053-062846107	A_17_P01228172	chr2	62846053	356.819	45.3003	2.9776	0.00994493	EHBP1	NM_015252	INSIDE
chrX:107488677-107488736	A_17_P11876903	chrX	107488677	158.742	14.1361	3.48923	0.00994858	COL4A6	NM_033641	PROMOTER
chr15:070554356-070554400	A_17_P09751794	chr15	70554356	1942.8	173.074	3.48867	0.00994912	ARIH1	NM_005744	INSIDE
chr13:048447068-048447127	A_17_P08838684	chr13	48447068	286.695	25.5516	3.48803	0.00995235	FNDC3A	NM_014923	PROMOTER
chr17:030594803-030594851	A_17_P10299786	chr17	30594803	332.967	29.6786	3.48788	0.00995307	MGC19764	NM_144975	INSIDE
chr5:074842288-074842333	A_17_P15711589	chr5	74842288	797.345	101.33	2.97614	0.00995474	COL4A3BP	NM_005713	INSIDE
chr21:037560892-037560951	A_17_P11378031	chr21	37560892	361.523	32.2428	3.48704	0.00995676	DSCR3	NM_006052	INSIDE
chr2:223346776-223346835	A_17_P01918695	chr2	223346776	574.062	73.0231	2.97478	0.00996412	FARSLB	NM_005687	PROMOTER
chr5:172131496-172131555	A_17_P04469984	chr5	172131496	279.727	35.5846	2.9747	0.00996476	DUSP1	NM_004417	PROMOTER
chr3:183996120-183996179	A_17_P02818730	chr3	183996120	113.794	14.4802	2.97427	0.00996797	ATP11B	NM_014616	INSIDE
chr17:024079492-024079536	A_17_P16966018	chr17	24079492	474.842	42.4246	3.48448	0.00996799	TLCD1-NEK8	NM_138463-NM_178170	DIVERGENT_PROMOTER
chr17:030929765-030929812	A_17_P10300657	chr17	30929765	613.171	54.7971	3.48412	0.00996954	PEX12-AP2B1	NM_000286-NM_001030006	DIVERGENT_PROMOTER
chr11:129535651-129535695	A_17_P08119011	chr11	129535651	400.294	35.7731	3.48411	0.00996975	ST14	NM_021978	INSIDE
chr11:118405884-118405934	A_17_P08065981	chr11	118405884	329.945	29.6231	3.47743	0.0099999	SLC37A4	NM_001467	INSIDE
chr15:064373712-064373756	A_17_P09723448	chr15	64373712	248.463	22.3223	3.47648	0.0100043	MGC4562	NM_133375	INSIDE
chr11:127894801-127894860	A_17_P08111491	chr11	127894801	180.648	16.2318	3.47629	0.0100069	ETS1	NM_005238	INSIDE
chr13:046269606-046269658	A_17_P08829956	chr13	46269606	527.19	47.3914	3.47563	0.0100078	ESD	NM_001984	PROMOTER
chr12:104004644-104004703	A_17_P08589863	chr12	104004644	348.072	31.2924	3.4755	0.0100087	KIAA1033	NM_015275	INSIDE
chr1:109680289-109680348	A_17_P00448986	chr1	109680289	210.38	26.8871	2.96801	0.010011	PSMA5	NM_002790	INSIDE
chr11:057192977-057193036	A_17_P07814305	chr11	57192977	798.953	71.9973	3.4721	0.0100237	ZDHHC5	NM_015457	INSIDE
chr18:033401082-033401141	A_17_P10636970	chr18	33401082	164.002	14.7788	3.47211	0.0100254	BRUNOL4	NM_020180	PROMOTER
chr11:113672306-113672365	A_17_P08043476	chr11	113672306	68.5335	6.17217	3.47296	0.0100313	NNMT	NM_006169	INSIDE
chr4:113425196-113425255	A_17_P03354803	chr4	113425196	231.029	29.6067	2.96408	0.0100384	FLJ39370	NM_152400	INSIDE
chr14:044672767-044672826	A_17_P09262058	chr14	44672767	384.156	34.7515	3.46655	0.0100493	FKBP3	NM_002013	INSIDE
chr12:109643183-109643233	A_17_P08613232	chr12	109643183	1907.64	172.712	3.46534	0.0100544	PPP1CC	NM_002710	INSIDE
chr9:004653611-004653670	A_17_P06560086	chr9	4653611	112.252	14.4185	2.96075	0.0100622	PPAPDC2	NM_203453	INSIDE
chr11:044928397-044928441	A_17_P07789642	chr11	44928397	354.174	32.1071	3.46349	0.0100631	TP53I11	NM_006034	INSIDE
chr20:056990317-056990367	A_17_P11242413	chr20	56990317	363.376	32.9604	3.46266	0.0100669	TH1L	NM_016397	INSIDE
chr3:140147973-140148022	A_17_P02617853	chr3	140147973	565.853	72.7265	2.95987	0.0100676	FOXL2	NM_023067	INSIDE
chr17:053388850-053388900	A_17_P16999809	chr17	53388850	52.8858	4.76498	3.47234	0.0100789	BC056882	NONE	Unknown
chr21:039100215-039100262	A_17_P11385912	chr21	39100215	297.519	27.0411	3.45976	0.0100805	ETS2	NM_005239	INSIDE
chr8:067742464-067742519	A_17_P06184054	chr8	67742464	900.042	115.854	2.95769	0.0100829	VCPIP1-C8orf44	NM_025054-NM_019607	DIVERGENT_PROMOTER
chr6:117694684-117694743	A_17_P05011598	chr6	117694684	53.7485	6.92113	2.95714	0.010089	VGLL2	NM_182645	INSIDE
chr8:021834653-021834712	A_17_P06003390	chr8	21834653	53.7485	6.92113	2.95714	0.0100894	XPO7	NM_015024	INSIDE
chr5:114906580-114906639	A_17_P04209495	chr5	114906580	405.134	52.2234	2.95563	0.0100975	FEM1C	NM_020177	INSIDE
chr10:124904067-124904117	A_17_P07539376	chr10	124904067	931.538	85.0867	3.45261	0.0101131	BUB3	NM_001007793	INSIDE
chr13:105985006-105985050	A_17_P16667706	chr13	105985006	824.592	75.319	3.45259	0.0101131	EFNB2	NM_004093	INSIDE
chr19:048951510-048951569	A_17_P10970057	chr19	48951510	694.571	63.4751	3.45186	0.0101166	FLJ12886	NM_019108	PROMOTER
chr15:076951832-076951889	A_17_P09776851	chr15	76951832	379.179	34.6538	3.45179	0.0101169	MORF4L1	NM_006791	PROMOTER
chr15:040628638-040628696	A_17_P09616306	chr15	40628638	1477.33	135.047	3.45146	0.0101183	CEP27	NM_018097	INSIDE
chr19:061323005-061323050	A_17_P11005014	chr19	61323005	242.265	22.1968	3.44816	0.0101343	LOC126208	NM_001002836	INSIDE
chr2:206848857-206848916	A_17_P01836955	chr2	206848857	235.294	30.4427	2.9503	0.0101354	NDUFS1	NM_005006	INSIDE
chr12:056168750-056168809	A_17_P08377739	chr12	56168750	820.059	75.2275	3.4464	0.010142	ARHGAP9	NM_032496	INSIDE
chr17:052267121-052267169	A_17_P10386002	chr17	52267121	741.102	68.0594	3.44481	0.0101494	DGKE	NM_003647	INSIDE
chr3:031996188-031996247	A_17_P02153271	chr3	31996188	140.313	18.188	2.94759	0.0101546	OSBPL10	NM_017784	INSIDE
chr15:088610698-088610757	A_17_P09823927	chr15	88610698	545.961	50.1831	3.44352	0.0101556	NGRN	NM_001033088	INSIDE
chr13:038508784-038508843	A_17_P08793305	chr13	38508784	777.977	71.5574	3.44255	0.0101599	C13orf23	NM_025138	INSIDE
chr15:072511368-072511419	A_17_P09760481	chr15	72511368	405.117	37.2837	3.44172	0.0101641	SEMA7A	NM_003612	INSIDE
chr6:116706744-116706800	A_17_P05007356	chr6	116706744	697.479	90.5016	2.94613	0.0101648	TSPYL1	NM_003309	INSIDE
chr3:173010041-173010100	A_17_P02767388	chr3	173010041	421.151	54.6597	2.94579	0.0101673	BC068976	NONE	Unknown
chr12:094686280-094686339	A_17_P08549892	chr12	94686280	533.057	49.1036	3.44039	0.0101703	NTN4	NM_021229	INSIDE
chr15:053666722-053666781	A_17_P09672148	chr15	53666722	52.1826	4.76212	3.45389	0.0101762	PYGO1	NM_015617	INSIDE
chr12:074712879-074712938	A_17_P16573444	chr12	74712879	445.407	41.0658	3.43911	0.0101763	PHLDA1	NM_007350	PROMOTER
chr1:077859988-077860047	A_17_P00310929	chr1	77859988	1026.57	133.413	2.94386	0.0101811	ZZZ3	NM_015534	INSIDE
chr14:022846860-022846909	A_17_P09167180	chr14	22846860	393.187	36.3466	3.43533	0.0101941	BCL2L2	NM_004050	INSIDE
chr8:066720103-066720149	A_17_P06179684	chr8	66720103	362.215	47.1419	2.94177	0.0101962	MTFR1	NM_014637	INSIDE
chr3:196644344-196644392	A_17_P02876760	chr3	196644344	739.191	96.2066	2.94174	0.0101963	CENTB2	NM_012287	INSIDE
chr12:064506611-064506670	A_17_P08413330	chr12	64506611	541.598	50.0962	3.43445	0.0101982	HMGA2	NM_003484	INSIDE
chr2:182582728-182582773	A_17_P01725525	chr2	182582728	840.173	109.38	2.94134	0.0101992	SSFA2	NM_006751	INSIDE
chr4:006761488-006761542	A_17_P02909406	chr4	6761488	524.185	68.2489	2.9412	0.0102002	MRFAP1	NM_033296	INSIDE
chr16:004106846-004106890	A_17_P09897035	chr16	4106846	136.343	12.6153	3.434	0.0102027	ADCY9	NM_001116	PROMOTER
chrY:002603620-002603679	A_17_P15000376	chrY	2603620	317.16	29.37	3.4328	0.0102063	CD99	NM_002414	INSIDE
chr22:039578032-039578091	A_17_P11510167	chr22	39578032	809.906	75.0211	3.43239	0.0102079	LOC63929	NM_022098	INSIDE
chr3:137395449-137395508	A_17_P02607710	chr3	137395449	334.938	43.6677	2.93926	0.0102142	MSL2L1	NM_018133	INSIDE
chr8:068140246-068140305	A_17_P06185528	chr8	68140246	177.863	23.192	2.93906	0.010216	COPS5	NM_006837	PROMOTER
chr8:069025851-069025910	A_17_P16103186	chr8	69025851	42.4616	5.53442	2.93965	0.0102163	DEPDC2	NM_024870	PROMOTER
chr17:064753488-064753547	A_17_P10435594	chr17	64753488	22.4784	2.00192	3.48908	0.0102194	ABCA10	NM_080282	PROMOTER
chr1:032427130-032427181	A_17_P00122178	chr1	32427130	4897.59	638.946	2.93831	0.010221	HDAC1	NM_004964	INSIDE
chr11:065525546-065525605	A_17_P07845393	chr11	65525546	483.628	44.923	3.42837	0.0102271	BANF1	NM_003860	PROMOTER
chr3:020203143-020203202	A_17_P02098817	chr3	20203143	500.705	65.3798	2.93704	0.0102302	SGOL1	NM_001012413	PROMOTER
chr11:117948636-117948680	A_17_P08064370	chr11	117948636	629.824	58.5497	3.42722	0.0102326	ARCN1	NM_001655	INSIDE
chr19:007020748-007020792	A_17_P10871742	chr19	7020748	1380.55	128.407	3.42644	0.0102362	ZNF557	NM_024341	INSIDE
chr5:172130027-172130084	A_17_P04469980	chr5	172130027	325.446	42.5339	2.93573	0.0102398	DUSP1	NM_004417	INSIDE
chr8:125452956-125453006	A_17_P06447101	chr8	125452956	1502.8	196.622	2.93416	0.0102511	TMEM65	NM_194291	INSIDE
chr7:126819316-126819361	A_17_P16015173	chr7	126819316	824.001	107.832	2.93386	0.0102533	GCC1	NM_024523	INSIDE
chr5:041905902-041905946	A_17_P03897755	chr5	41905902	350.487	45.874	2.93361	0.0102551	OXCT1	NM_000436	INSIDE
chr4:110042070-110042129	A_17_P03338473	chr4	110042070	125.984	16.5021	2.93251	0.0102635	AGXT2L1	NM_031279	PROMOTER
chrX:114618641-114618685	A_17_P17389252	chrX	114618641	957.914	89.4548	3.42066	0.0102639	PLS3	NM_005032	INSIDE
chr20:001400507-001400554	A_17_P11018150	chr20	1400507	89.5026	8.31261	3.42856	0.010267	NSFL1C	NM_182483	PROMOTER
chr15:045798112-045798156	A_17_P09636100	chr15	45798112	601.803	56.2402	3.41962	0.0102691	SEMA6D	NM_024966	INSIDE
chr3:112795550-112795594	A_17_P02497464	chr3	112795550	655.611	85.9366	2.93149	0.0102704	ZBED2	NM_024508	INSIDE
chr14:050480276-050480333	A_17_P09286520	chr14	50480276	826.098	77.2305	3.41907	0.0102716	PYGL	NM_002863	INSIDE
chr10:033287975-033288034	A_17_P07165591	chr10	33287975	291.473	38.211	2.9313	0.0102719	ITGB1	NM_002211	PROMOTER
chr16:001762983-001763027	A_17_P09887841	chr16	1762983	648.99	60.6912	3.41864	0.0102737	MRPS34	NM_023936	INSIDE
chr14:099330111-099330170	A_17_P09511694	chr14	99330111	99.3843	9.28718	3.41971	0.0102748	EML1	NM_001008707	INSIDE
chr7:154529325-154529384	A_17_P05886938	chr7	154529325	307.118	40.2973	2.93004	0.0102811	INSIG1	NM_005542	INSIDE
chr3:116349837-116349896	A_17_P02514947	chr3	116349837	404.178	53.0669	2.92911	0.0102879	ZBTB20	NM_015642	PROMOTER
chr17:033762577-033762633	A_17_P10309964	chr17	33762577	875.882	82.0773	3.41568	0.0102879	SOCS7	NM_014598	INSIDE
chr20:050240616-050240671	A_17_P11212119	chr20	50240616	330.16	30.9547	3.41493	0.0102918	ZFP64	NM_018197	INSIDE
chr1:117315644-117315703	A_17_P00481522	chr1	117315644	169.483	22.2619	2.92849	0.0102926	TTF2	NM_003594	INSIDE
chrX:013512222-013512266	A_17_P17320369	chrX	13512222	425.005	39.9102	3.41265	0.0103028	TRAPPC2	NM_001011658	INSIDE
chr22:037377673-037377732	A_17_P11501797	chr22	37377673	486.858	45.771	3.411	0.0103109	PGEA1	NM_001002880	INSIDE
chr1:175783484-175783528	A_17_P00628697	chr1	175783484	1177.08	155.15	2.92348	0.0103292	TOR3A	NM_022371	INSIDE
chrX:153270469-153270516	A_17_P12037430	chrX	153270469	595.21	56.1055	3.40718	0.0103294	DXS9879E	NM_006014	INSIDE
chrX:151670572-151670622	A_17_P12031235	chrX	151670572	583.858	55.0421	3.40701	0.0103301	NSDHL	NM_015922	INSIDE
chr6:127706636-127706692	A_17_P05057981	chr6	127706636	493.961	65.1145	2.92334	0.0103302	ECHDC1	NM_018479	PROMOTER
chr6:031622846-031622905	A_17_P04643669	chr6	31622846	312.697	41.2637	2.92182	0.0103415	ATP6V1G2-NFKBIL1	NM_138282-NM_005007	DIVERGENT_PROMOTER
chr4:122974330-122974389	A_17_P03396991	chr4	122974330	296.515	39.1472	2.92113	0.0103466	ANXA5	NM_001154	INSIDE
chr11:027341248-027341292	A_17_P07710788	chr11	27341248	941.496	89.1454	3.40072	0.010361	CCDC34	NM_080654	INSIDE
chr18:043710043-043710102	A_17_P10689481	chr18	43710043	440.202	41.7081	3.39977	0.0103658	SMAD2	NM_005901	INSIDE
chr10:108913363-108913422	A_17_P07461942	chr10	108913363	119.505	11.2966	3.4031	0.010368	SORCS1	NM_001013031	INSIDE
chr2:110326526-110326585	A_17_P01400424	chr2	110326526	174.13	23.0431	2.91776	0.0103717	LOC205251	NM_174925	INSIDE
chr12:099470792-099470850	A_17_P08570655	chr12	99470792	343.042	32.547	3.39779	0.0103758	GAS2L3	NM_174942	INSIDE
chr22:029806093-029806137	A_17_P11472709	chr22	29806093	175.595	16.6633	3.39751	0.0103785	SMTN	NM_006932	INSIDE
chr2:025807044-025807097	A_17_P01056360	chr2	25807044	542.786	71.8764	2.91679	0.0103786	DTNB	NM_021907	INSIDE
chr14:022839694-022839743	A_17_P09167142	chr14	22839694	418.936	39.7794	3.39664	0.0103813	BCL2L2	NM_004050	PROMOTER
chr1:220339616-220339675	A_17_P00828436	chr1	220339616	468.624	62.1661	2.91423	0.0103977	TP53BP2	NM_005426	INSIDE
chr2:101328529-101328584	A_17_P01361836	chr2	101328529	541.272	71.8197	2.9139	0.0104002	C2orf29	NM_017546	INSIDE
chr12:061282845-061282889	A_17_P08399654	chr12	61282845	543.446	51.742	3.39273	0.0104005	FLJ25590	NM_175895	INSIDE
chr12:094370532-094370590	A_17_P08548495	chr12	94370532	586.795	55.9318	3.39112	0.0104089	METAP2	NM_006838	INSIDE
chr1:114160594-114160653	A_17_P00468669	chr1	114160594	499.144	66.285	2.9127	0.0104092	DCLRE1B	NM_022836	INSIDE
chr16:030286936-030286988	A_17_P09983256	chr16	30286936	368.211	35.1212	3.39012	0.0104136	TBC1D10B	NM_015527	INSIDE
chr10:011692714-011692772	A_17_P16291861	chr10	11692714	654.342	86.9393	2.91196	0.0104147	BC037281	NONE	Unknown
chr17:008068007-008068056	A_17_P10216979	chr17	8068007	159.302	15.1976	3.38985	0.010416	C17orf44	NM_173621	INSIDE
chr2:224634855-224634899	A_17_P15387479	chr2	224634855	5266.43	699.99	2.91142	0.0104188	WDFY1	NM_020830	INSIDE
chr11:116606632-116606691	A_17_P16506303	chr11	116606632	205.505	19.62	3.38877	0.0104209	PCSK7	NM_004716	INSIDE
chr12:001571531-001571590	A_17_P08151538	chr12	1571531	313.119	29.9487	3.38615	0.0104338	FBXL14	NM_152441	INSIDE
chr11:085692224-085692283	A_17_P07926099	chr11	85692224	83.8922	8.01922	3.387	0.0104345	HSPC138	NM_016401	INSIDE
chr13:098537334-098537381	A_17_P09073731	chr13	98537334	1203.42	115.224	3.38463	0.0104408	DOCK9	NM_015296	PROMOTER
chr2:038888638-038888697	A_17_P01114938	chr2	38888638	726.867	96.8946	2.9072	0.0104504	SFRS7	NM_001031684	INSIDE
chr19:042837223-042837282	A_17_P10953810	chr19	42837223	571.139	54.7787	3.38216	0.0104534	KIAA0961	NM_014898	INSIDE
chr9:125081956-125082015	A_17_P06959329	chr9	125081956	204.838	27.3203	2.90644	0.0104564	HSPA5	NM_005347	INSIDE
chr1:022125446-022125505	A_17_P00085341	chr1	22125446	847.252	113.036	2.90601	0.0104594	CDC42	NM_044472	INSIDE
chr14:096037968-096038013	A_17_P09494211	chr14	96037968	412.847	39.6467	3.38034	0.0104626	PAPOLA	NM_032632	PROMOTER
chr22:029933303-029933362	A_17_P11473212	chr22	29933303	723.055	69.4871	3.37929	0.0104678	LIMK2	NM_005569	INSIDE
chr7:142621769-142621816	A_17_P16028354	chr7	142621769	402.958	53.9014	2.90224	0.010488	EPHA1	NM_005232	INSIDE
chr4:100365900-100365959	A_17_P03297332	chr4	100365900	306.798	41.0449	2.90202	0.0104897	ADH5	NM_000671	INSIDE
chr3:109790337-109790396	A_17_P02485261	chr3	109790337	275.723	36.8939	2.90177	0.0104915	KIAA1524	NM_020890	INSIDE
chr1:039126453-039126497	A_17_P00149664	chr1	39126453	679.957	90.9951	2.90158	0.0104929	C1orf108	NM_024595	INSIDE
chr22:016496945-016497004	A_17_P11424877	chr22	16496945	210.616	20.3142	3.37406	0.010495	BCL2L13	NM_015367	INSIDE
chr6:116704953-116705012	A_17_P05007342	chr6	116704953	82.4129	11.0359	2.90067	0.0105007	TSPYL1	NM_003309	INSIDE
chr6:013593145-013593204	A_17_P04565233	chr6	13593145	158.362	21.2173	2.89991	0.0105059	C6orf114	NM_033069	INSIDE
chr11:046360388-046360433	A_17_P07796371	chr11	46360388	353.282	34.1371	3.37141	0.0105078	MDK	NM_001012333	INSIDE
chr11:056850507-056850561	A_17_P07812852	chr11	56850507	95.7743	9.23004	3.37523	0.0105082	SSRP1	NM_003146	INSIDE
chr17:027701869-027701928	A_17_P10286165	chr17	27701869	490.733	47.4249	3.37122	0.0105087	ZNF207	NM_001032293	INSIDE
chr20:044957687-044957746	A_17_P11192898	chr20	44957687	978.847	94.7224	3.36931	0.0105184	EYA2	NM_005244	INSIDE
chr15:022750399-022750458	A_17_P09542893	chr15	22750399	28.1338	2.70138	3.38053	0.0105273	SNRPN	NM_003097	PROMOTER
chr19:045194832-045194886	A_17_P10960785	chr19	45194832	265.811	25.7702	3.36663	0.0105324	ZNF546	NM_178544	PROMOTER
chr1:179887513-179887572	A_17_P00646069	chr1	179887513	449.999	60.4446	2.89623	0.0105337	LAMC2	NM_018891	INSIDE
chr19:038484954-038484998	A_17_P10940201	chr19	38484954	689.599	66.9055	3.36556	0.0105375	CEBPA	NM_004364	INSIDE
chr20:034668621-034668680	A_17_P17189882	chr20	34668621	1103.89	107.121	3.36529	0.0105389	C20orf24	NM_018840	INSIDE
chr20:058064745-058064803	A_17_P11247979	chr20	58064745	406.397	39.5044	3.3628	0.0105519	FLJ33860	NM_173644	INSIDE
chr11:101291628-101291687	A_17_P07988468	chr11	101291628	200.72	19.5123	3.36273	0.010553	ANGPTL5	NM_178127	INSIDE
chr9:136652792-136652851	A_17_P07008894	chr9	136652792	771.798	103.856	2.89364	0.0105536	FLJ36779	NM_152571	PROMOTER
chr2:053924907-053924966	A_17_P01186537	chr2	53924907	169.95	22.8744	2.8933	0.0105563	ASB3	NM_016115	INSIDE
chr12:109642746-109642790	A_17_P08613230	chr12	109642746	860.186	83.6726	3.36182	0.0105567	PPP1CC	NM_002710	INSIDE
chr20:018066140-018066184	A_17_P11094405	chr20	18066140	723.77	70.4195	3.36149	0.0105585	CSRP2BP	NM_020536	PROMOTER
chr15:042367543-042367602	A_17_P16785524	chr15	42367543	341.082	33.212	3.36034	0.0105647	CASC4	NM_138423	PROMOTER
chr12:092274956-092275003	A_17_P08540059	chr12	92274956	933.028	90.9298	3.35909	0.0105707	NUDT4	NM_019094	INSIDE
chr2:085677708-085677754	A_17_P01330537	chr2	85677708	570.358	76.871	2.89136	0.0105711	MAT2A	NM_005911	PROMOTER
chr1:038993838-038993890	A_17_P00149344	chr1	38993838	560.464	75.5374	2.89136	0.0105711	RRAGC	NM_022157	INSIDE
chr10:135080961-135081011	A_17_P07593225	chr10	135080961	1190.27	116.028	3.35875	0.0105725	ECHS1-PAOX	NM_004092-NM_152911	DIVERGENT_PROMOTER
chr12:016392032-016392091	A_17_P08214534	chr12	16392032	376.616	36.7178	3.35854	0.0105739	MGST1	NM_145764	PROMOTER
chr9:131300180-131300239	A_17_P06984697	chr9	131300180	311.064	41.9688	2.88982	0.0105829	BC002872	NONE	Unknown
chrX:031043978-031044029	A_17_P11676057	chrX	31043978	504.186	49.2914	3.35455	0.0105944	DMD	NM_004019	INSIDE
chr17:003992423-003992475	A_17_P16937377	chr17	3992423	1132.86	110.785	3.35414	0.0105964	ZZEF1	NM_015113	INSIDE
chrX:153862316-153862375	A_17_P12039156	chrX	153862316	246.369	24.1102	3.3531	0.0106022	MTCP1	NM_001018025	INSIDE
chr4:146761990-146762049	A_17_P03499898	chr4	146761990	221.135	29.9003	2.88669	0.0106072	SMAD1	NM_001003688	INSIDE
chr5:053849564-053849608	A_17_P03934416	chr5	53849564	207.532	28.0632	2.88658	0.010608	SNAG1	NM_052870	INSIDE
chr11:002378915-002378959	A_17_P07602663	chr11	2378915	668.061	65.5535	3.34924	0.010622	TSSC4	NM_005706	PROMOTER
chr3:123037104-123037148	A_17_P02545179	chr3	123037104	1203.12	162.922	2.88453	0.0106238	EAF2	NM_018456	INSIDE
chr11:000916661-000916719	A_17_P07596697	chr11	916661	521.658	51.2864	3.34646	0.0106366	AP2A2	NM_012305	INSIDE
chrX:133233109-133233153	A_17_P11968357	chrX	133233109	213.112	20.9562	3.34616	0.0106392	PHF6	NM_032335	INSIDE
chr11:108040525-108040584	A_17_P08017128	chr11	108040525	167.361	16.4614	3.3458	0.0106424	DDX10	NM_004398	PROMOTER
chr2:108361000-108361052	A_17_P01393919	chr2	108361000	63.3109	8.58857	2.88196	0.0106454	SULT1C1	NM_001056	PROMOTER
chr12:006669782-006669841	A_17_P08177127	chr12	6669782	327.446	32.2374	3.34445	0.0106474	ZNF384	NM_133476	PROMOTER
chr4:163443434-163443493	A_17_P03578889	chr4	163443434	220.002	29.8566	2.8814	0.0106484	FSTL5	NM_020116	PROMOTER
chr12:081582319-081582375	A_17_P08491405	chr12	81582319	772.144	76.0869	3.34315	0.0106539	TMTC2	NM_152588	PROMOTER
chr10:121400846-121400890	A_17_P07522190	chr10	121400846	399.242	39.3446	3.34303	0.0106547	BAG3	NM_004281	PROMOTER
chr2:085734715-085734759	A_17_P01330792	chr2	85734715	3108.19	422.294	2.87975	0.0106611	LOC51255	NM_016494	INSIDE
chr4:054085428-054085487	A_17_P03100729	chr4	54085428	432.205	58.743	2.87923	0.0106652	FIP1L1	NM_030917	INSIDE
chr8:133857796-133857855	A_17_P06483261	chr8	133857796	393.622	53.5031	2.87912	0.0106661	PHF20L1	NM_198513	INSIDE
chr9:092168161-092168217	A_17_P06818738	chr9	92168161	422.011	57.3807	2.87864	0.0106698	NOL8	NM_017948	PROMOTER
chr13:102250488-102250547	A_17_P09092330	chr13	102250488	219.779	21.7037	3.34004	0.0106707	BIVM	NM_017693	INSIDE
chrX:069293041-069293090	A_17_P11780520	chrX	69293041	672.491	66.5555	3.33688	0.010687	KIF4A	NM_012310	INSIDE
chr17:059258007-059258055	A_17_P10413751	chr17	59258007	877.895	86.9125	3.33641	0.0106894	FTSJ3	NM_017647	INSIDE
chr22:023312958-023313011	A_17_P11447209	chr22	23312958	474.807	47.0675	3.33454	0.0106995	LOC388886	NM_207644	INSIDE
chr15:068971588-068971632	A_17_P09744805	chr15	68971588	424.737	42.1161	3.33413	0.0107018	THAP10	NM_020147	INSIDE
chr14:072672958-072673002	A_17_P16715733	chr14	72672958	282.336	28.0172	3.33303	0.0107078	PSEN1	NM_007318	PROMOTER
chr19:034788391-034788450	A_17_P10923000	chr19	34788391	55.3766	5.48969	3.33448	0.0107092	POP4	NM_006627	PROMOTER
chr11:122438979-122439023	A_17_P08085288	chr11	122438979	395.482	39.2597	3.33249	0.0107104	HSPA8	NM_153201	PROMOTER
chr10:124730560-124730616	A_17_P07538431	chr10	124730560	257.835	25.5978	3.33236	0.0107114	C10orf89	NM_153336	INSIDE
chr17:038404501-038404555	A_17_P10329302	chr17	38404501	1072.32	106.515	3.33161	0.0107149	RPL27	NM_000988	INSIDE
chr22:039092130-039092189	A_17_P11508434	chr22	39092130	137.219	13.6278	3.33185	0.0107164	RUTBC3	NM_015705	INSIDE
chr2:055757129-055757188	A_17_P01195450	chr2	55757129	410.065	55.9911	2.87259	0.0107175	SMEK2	NM_020463	PROMOTER
chr22:018215453-018215498	A_17_P11431114	chr22	18215453	679.841	67.5775	3.33058	0.0107205	FLJ21125	NM_024627	INSIDE
chr20:002398481-002398540	A_17_P17168364	chr20	2398481	394.455	39.2364	3.32959	0.0107263	SNRPB	NM_003091	INSIDE
chr10:071812226-071812270	A_17_P07301818	chr10	71812226	679.007	67.5578	3.32923	0.0107278	LRRC20	NM_207119	PROMOTER
chr20:043408851-043408906	A_17_P11187163	chr20	43408851	643.894	64.0866	3.32873	0.0107304	SDC4	NM_002999	INSIDE
chr3:130080585-130080644	A_17_P02576141	chr3	130080585	478.817	65.4745	2.87047	0.0107342	ACAD9	NM_014049	PROMOTER
chr9:095351371-095351429	A_17_P06830998	chr9	95351371	312.7	42.7998	2.8691	0.0107451	PTCH	NM_000264	PROMOTER
chr13:051920810-051920869	A_17_P08854005	chr13	51920810	51.3268	5.11428	3.32711	0.0107509	VPS36	NM_016075	INSIDE
chr16:004262374-004262418	A_17_P09897646	chr16	4262374	583.635	58.3648	3.3219	0.0107671	TFAP4	NM_003223	INSIDE
chr12:062902174-062902224	A_17_P08406089	chr12	62902174	781.155	78.1497	3.3213	0.0107703	FLJ32549	NM_152440	INSIDE
chr5:176952359-176952407	A_17_P04488318	chr5	176952359	838.728	115.059	2.86583	0.010771	TMED9	NM_017510	INSIDE
chr3:127592214-127592273	A_17_P02564979	chr3	127592214	40.0457	5.49372	2.86579	0.0107782	CCDC37	NM_182628	PROMOTER
chr10:000172077-000172121	A_17_P16282260	chr10	172077	319.601	43.8735	2.86485	0.0107789	ZMYND11	NM_212479	INSIDE
chr6:030138114-030138173	A_17_P04638355	chr6	30138114	209.771	28.8029	2.86453	0.0107816	ZNRD1	NM_014596	INSIDE
chr1:093357144-093357203	A_17_P00380575	chr1	93357144	295.901	40.6326	2.8644	0.0107826	CCDC18	NM_206886	PROMOTER
chr11:127895310-127895369	A_17_P08111495	chr11	127895310	238.61	23.9387	3.31724	0.0107927	ETS1	NM_005238	INSIDE
chr1:224230200-224230244	A_17_P00843077	chr1	224230200	9004.42	1237.94	2.86269	0.0107961	JMJD4	NM_023007	PROMOTER
chr5:006691803-006691862	A_17_P03742585	chr5	6691803	54.1387	7.44384	2.86254	0.0107996	SRD5A1	NM_001047	INSIDE
chr10:094341681-094341740	A_17_P07396002	chr10	94341681	353.488	35.5175	3.31506	0.0108043	KIF11	NM_004523	PROMOTER
chr14:102130298-102130357	A_17_P09523902	chr14	102130298	79.3741	7.96859	3.31627	0.010806	RCOR1	NM_015156	INSIDE
chr5:139536009-139536063	A_17_P04322250	chr5	139536009	900.573	123.927	2.86136	0.0108068	ORF1-FL49	NM_032412	INSIDE
chr7:041511981-041512040	A_17_P05445095	chr7	41511981	326.261	44.9172	2.86069	0.0108123	INHBA	NM_002192	INSIDE
chr7:154527941-154527985	A_17_P05886930	chr7	154527941	695.812	95.7953	2.86067	0.0108123	INSIG1	NM_005542	INSIDE
chr22:036778314-036778373	A_17_P11499719	chr22	36778314	611.896	61.5889	3.31254	0.0108178	PRKCABP	NM_012407	INSIDE
chr12:054497076-054497135	A_17_P08370549	chr12	54497076	634.264	63.8535	3.31225	0.0108196	CIP29	NM_033082	INSIDE
chr1:043092306-043092365	A_17_P00165549	chr1	43092306	473.638	65.2508	2.85972	0.01082	SLC2A1	NM_006516	INSIDE
chr6:169968818-169968877	A_17_P05255412	chr6	169968818	350.646	48.3337	2.85891	0.0108265	TCTE3	NM_174910	INSIDE
chr10:035524681-035524740	A_17_P07177521	chr10	35524681	301.899	41.6199	2.85872	0.0108281	CREM	NM_182721	PROMOTER
chr10:089612643-089612694	A_17_P07375543	chr10	89612643	819.281	82.772	3.30714	0.0108473	PTEN	NM_000314	PROMOTER
chr12:102961425-102961469	A_17_P08585394	chr12	102961425	597.177	60.3866	3.30586	0.0108544	HCFC2	NM_013320	INSIDE
chr17:032789053-032789112	A_17_P10307500	chr17	32789053	299.988	30.3346	3.30587	0.0108547	ACACA	NM_198835	INSIDE
chr17:026175046-026175105	A_17_P16968511	chr17	26175046	147.358	14.9025	3.30571	0.010856	CRLF3	NM_015986	INSIDE
chr11:033714283-033714329	A_17_P07740213	chr11	33714283	1098.94	111.164	3.30535	0.0108571	CD59	NM_000611	INSIDE
chr3:017758144-017758203	A_17_P02087487	chr3	17758144	139.21	19.2479	2.85449	0.0108626	TBC1D5	NM_014744	PROMOTER
chr11:075204813-075204872	A_17_P07882278	chr11	75204813	267.195	27.0514	3.30411	0.0108647	UVRAG	NM_003369	INSIDE
chr10:079464297-079464356	A_17_P07336997	chr10	79464297	394.719	39.974	3.30369	0.0108666	RPS24	NM_001026	INSIDE
chr19:043830607-043830658	A_17_P10957021	chr19	43830607	3449.1	349.316	3.30362	0.0108666	ACTN4	NM_004924	INSIDE
chr1:038994334-038994378	A_17_P15050961	chr1	38994334	285.201	39.4599	2.85352	0.0108701	RRAGC	NM_022157	INSIDE
chr19:011063260-011063319	A_17_P17108442	chr19	11063260	266.404	27.0341	3.30076	0.0108829	LDLR	NM_000527	INSIDE
chrX:056142771-056142817	A_17_P11759521	chrX	56142771	850.831	86.3461	3.30067	0.010883	KLF8	NM_007250	INSIDE
chr4:001274477-001274521	A_17_P02889111	chr4	1274477	649.592	89.9777	2.85189	0.0108832	MAEA	NM_001017405	INSIDE
chr8:067739878-067739937	A_17_P16102528	chr8	67739878	270.003	37.3996	2.85188	0.0108834	VCPIP1	NM_025054	INSIDE
chr6:169920704-169920763	A_17_P05255187	chr6	169920704	568.919	78.8285	2.85143	0.010887	C6orf120	NM_001029863	INSIDE
chr6:111910740-111910790	A_17_P04985016	chr6	111910740	1478.42	204.881	2.8512	0.0108889	REV3L	NM_002912	INSIDE
chr11:018374527-018374580	A_17_P07671916	chr11	18374527	626.307	63.6589	3.29844	0.0108953	LDHA	NM_005566	INSIDE
chr8:120497890-120497937	A_17_P06424780	chr8	120497890	269.318	37.3721	2.84928	0.0109046	NOV	NM_002514	INSIDE
chr16:088281049-088281093	A_17_P16930512	chr16	88281049	1254.31	127.644	3.29669	0.010905	CDK10	NM_003674	INSIDE
chr12:120481425-120481484	A_17_P08656279	chr12	120481425	364.977	37.1749	3.2954	0.0109126	FBXL10	NM_001005366	PROMOTER
chr6:169470219-169470278	A_17_P05253287	chr6	169470219	497.647	69.1414	2.8475	0.010919	THBS2	NM_003247	INSIDE
chr14:058173915-058173970	A_17_P09321785	chr14	58173915	438.475	44.705	3.29399	0.0109203	DACT1	NM_016651	PROMOTER
chr1:119967009-119967056	A_17_P00492723	chr1	119967009	418.326	58.1317	2.84723	0.0109213	PHGDH	NM_006623	INSIDE
chr19:012929181-012929240	A_17_P17110543	chr19	12929181	46.5409	4.73777	3.29622	0.0109229	GADD45GIP1	NM_052850	PROMOTER
chr6:031906061-031906120	A_17_P04645189	chr6	31906061	321.817	44.7436	2.84649	0.0109274	C6orf48	NM_016947	PROMOTER
chr11:067736828-067736872	A_17_P07852892	chr11	67736828	558.07	56.9713	3.29214	0.0109304	SUV420H1	NM_016028	INSIDE
chr13:051921776-051921835	A_17_P08854011	chr13	51921776	346.231	35.3666	3.29128	0.0109359	VPS36	NM_016075	INSIDE
chr4:076795657-076795716	A_17_P03190839	chr4	76795657	371.8	51.7388	2.84521	0.0109378	RCHY1	NM_001008925	INSIDE
chr18:027283305-027283352	A_17_P10609016	chr18	27283305	399.408	40.8179	3.29059	0.0109392	DSG3	NM_001944	INSIDE
chr18:027334060-027334119	A_17_P10609340	chr18	27334060	108.724	11.1061	3.29124	0.0109394	DSG2	NM_001943	INSIDE
chr17:030332397-030332456	A_17_P10298650	chr17	30332397	505.968	51.7202	3.29025	0.010941	LIG3	NM_002311	INSIDE
chr1:146852532-146852579	A_17_P00502546	chr1	146852532	535.744	74.5878	2.84453	0.0109434	VPS45A	NM_007259	PROMOTER
chr12:113582412-113582471	A_17_P08628443	chr12	113582412	416.941	42.6859	3.28801	0.0109538	TBX3	NM_005996	INSIDE
chr14:022633357-022633416	A_17_P09166278	chr14	22633357	757.559	77.6217	3.28683	0.0109601	C14orf119	NM_017924	PROMOTER
chr11:082582602-082582649	A_17_P07912229	chr11	82582602	407.433	41.7455	3.28687	0.0109601	ANKRD42	NM_182603	PROMOTER
chr1:143004820-143004873	A_17_P00496191	chr1	143004820	425.284	59.3603	2.84086	0.0109736	PEX11B	NM_003846	PROMOTER
chr6:053516368-053516427	A_17_P04744552	chr6	53516368	231.567	32.3351	2.84026	0.0109787	GCLC	NM_001498	INSIDE
chr1:008811469-008811517	A_17_P00034860	chr1	8811469	611.913	85.4893	2.83951	0.0109848	RERE	NM_012102	INSIDE
chr13:114065869-114065928	A_17_P09152043	chr13	114065869	662.744	68.1161	3.28238	0.0109851	UPF3A	NM_023011	INSIDE
chr7:032875119-032875173	A_17_P05405738	chr7	32875119	1323.7	184.968	2.83922	0.0109871	NT5C3	NM_001002009	INSIDE
chr15:062241624-062241683	A_17_P09714043	chr15	62241624	718.829	73.9233	3.28155	0.0109899	PPIB	NM_000942	INSIDE
chr18:045593896-045593940	A_17_P17067465	chr18	45593896	378.062	38.8865	3.28128	0.0109915	ACAA2-mgU12-22/U4-8	NM_006111	DIVERGENT_PROMOTER
chr12:063133411-063133470	A_17_P16567761	chr12	63133411	208.385	21.4327	3.28137	0.0109919	TBK1	NM_013254	INSIDE
chr20:055719250-055719309	A_17_P11236029	chr20	55719250	605.672	62.3043	3.28113	0.0109922	TMEPAI	NM_199170	PROMOTER
chrX:099705765-099705818	A_17_P11849544	chrX	99705765	395.674	40.7305	3.28013	0.0109979	SRPX2	NM_014467	INSIDE
chr9:136979122-136979181	A_17_P07010295	chr9	136979122	343.33	48.0354	2.83742	0.0110021	KIAA1984	NM_001039374	INSIDE
chr8:133857691-133857750	A_17_P06483260	chr8	133857691	377.669	52.8505	2.83713	0.0110045	PHF20L1	NM_198513	INSIDE
chr19:063530959-063531018	A_17_P11012306	chr19	63530959	739.909	76.2712	3.27814	0.0110092	HKR2	NM_181846	INSIDE
chr1:221923305-221923364	A_17_P00833500	chr1	221923305	541.519	75.815	2.83645	0.0110101	LBR	NM_194442	PROMOTER
chr10:027429891-027429948	A_17_P07142830	chr10	27429891	432.97	60.6312	2.83614	0.0110127	ANKRD26	NM_014915	PROMOTER
chr12:086932202-086932261	A_17_P08515139	chr12	86932202	739.371	76.2584	3.27733	0.0110137	C12orf29	NM_001009894	INSIDE
chr17:053440197-053440256	A_17_P10391956	chr17	53440197	540.235	55.7318	3.27701	0.0110156	SFRS1	NM_006924	PROMOTER
chr3:061523999-061524053	A_17_P02283352	chr3	61523999	377.09	52.8256	2.8356	0.0110172	PTPRG	NM_002841	INSIDE
chr8:131020984-131021032	A_17_P06470866	chr8	131020984	1605.33	224.936	2.83528	0.0110198	FAM49B	NM_016623	INSIDE
chr15:039482130-039482181	A_17_P09610964	chr15	39482130	636.072	65.6655	3.27598	0.0110217	NDUFAF1	NM_016013	PROMOTER
chrX:099881982-099882041	A_17_P11850106	chrX	99881982	300.208	30.996	3.2758	0.0110227	CSTF2	NM_001325	INSIDE
chr16:056841748-056841792	A_17_P10042325	chr16	56841748	1667.38	172.194	3.27548	0.0110242	HSPC065	NM_014157	INSIDE
chr11:093157166-093157210	A_17_P07953535	chr11	93157166	581.042	60.0047	3.27549	0.0110243	CRSP6	NM_004268	INSIDE
chr15:038674269-038674328	A_17_P09608076	chr15	38674269	358.593	37.0337	3.27544	0.0110248	CASC5	NM_144508	INSIDE
chr18:059295467-059295526	A_17_P10765658	chr18	59295467	658.295	68.0052	3.27502	0.0110269	SERPINB5	NM_002639	INSIDE
chr16:068345598-068345657	A_17_P10094287	chr16	68345598	283.956	29.3444	3.27451	0.0110302	NOB1P	NM_014062	INSIDE
chr21:043186042-043186100	A_17_P11405838	chr21	43186042	771.485	79.8045	3.2731	0.0110379	NDUFV3	NM_001001503	PROMOTER
chr6:112031545-112031604	A_17_P04985640	chr6	112031545	21.7001	3.04146	2.83486	0.0110387	TRAF3IP2	NM_147200	INSIDE
chr13:044937759-044937805	A_17_P08823468	chr13	44937759	1324.79	137.059	3.2729	0.011039	COG3	NM_031431	INSIDE
chr6:105413578-105413637	A_17_P04955743	chr6	105413578	223.17	31.3215	2.83292	0.0110397	HACE1	NM_020771	INSIDE
chr12:047497235-047497292	A_17_P08339345	chr12	47497235	66.7082	6.89571	3.27409	0.0110434	CACNB3	NM_000725	PROMOTER
chr8:043031654-043031713	A_17_P06097275	chr8	43031654	229.732	32.2615	2.83207	0.0110467	FNTA	NM_001018676	INSIDE
chr5:056241821-056241880	A_17_P03945646	chr5	56241821	750.169	105.35	2.83202	0.011047	MGC33648	NM_153706	INSIDE
chr19:000702516-000702560	A_17_P10851379	chr19	702516	283.185	29.3271	3.27144	0.0110486	C19orf21	NM_173481	INSIDE
chr17:070914368-070914427	A_17_P10466255	chr17	70914368	206.255	21.3813	3.27001	0.0110561	GRB2	NM_002086	PROMOTER
chr3:039069103-039069162	A_17_P15428942	chr3	39069103	489.437	68.7975	2.83069	0.0110581	WDR48	NM_020839	INSIDE
chr3:191523258-191523317	A_17_P02853355	chr3	191523258	236.191	33.2062	2.83043	0.0110604	CLDN1	NM_021101	PROMOTER
chr16:021871449-021871497	A_17_P09957821	chr16	21871449	516.307	53.5757	3.26858	0.0110638	UQCRC2	NM_003366	PROMOTER
chrX:100679359-100679414	A_17_P11852828	chrX	100679359	169.719	17.6173	3.26809	0.0110679	ARMCX6-ARMCX3	NM_019007-NM_016607	DIVERGENT_PROMOTER
chr3:135452561-135452610	A_17_P02598540	chr3	135452561	791.007	111.28	2.8295	0.0110681	RYK	NM_002958	PROMOTER
chr16:003868669-003868728	A_17_P09896158	chr16	3868669	183.674	19.0936	3.26598	0.0110796	CREBBP	NM_004380	INSIDE
chr14:020007826-020007882	A_17_P09154803	chr14	20007826	1184.08	123.172	3.26503	0.0110841	NP	NM_000270	INSIDE
chrX:015516353-015516401	A_17_P11609204	chrX	15516353	329.965	34.3392	3.26438	0.0110883	CA5B	NM_007220	INSIDE
chr14:049171483-049171527	A_17_P09281108	chr14	49171483	504.33	52.5053	3.26383	0.0110911	C14orf104	NM_018139	PROMOTER
chr10:102285184-102285243	A_17_P07428895	chr10	102285184	116.983	12.1727	3.26457	0.011093	NDUFB8-HIF1AN	NM_005004-NM_017902	DIVERGENT_PROMOTER
chr11:058105344-058105403	A_17_P07817537	chr11	58105344	87.2598	9.08781	3.26331	0.0111062	ZFP91	NM_053023	INSIDE
chr19:003137837-003137885	A_17_P17098270	chr19	3137837	694.435	72.4661	3.26046	0.0111107	NCLN	NM_020170	INSIDE
chr6:135544529-135544575	A_17_P05097249	chr6	135544529	564.252	79.663	2.82436	0.0111114	MYB	NM_005375	INSIDE
chr17:043403981-043404040	A_17_P10346629	chr17	43403981	521.995	54.5101	3.25944	0.0111166	CDK5RAP3	NM_025197	INSIDE
chr15:099608564-099608613	A_17_P09877661	chr15	99608564	562.35	58.725	3.25942	0.0111167	CHSY1	NM_014918	INSIDE
chr11:116148306-116148363	A_17_P08055733	chr11	116148306	692.522	72.4186	3.25743	0.0111282	MGC13125	NM_032725	INSIDE
chr1:151769769-151769828	A_17_P00522564	chr1	151769769	107.345	15.1823	2.82179	0.0111341	FLAD1	NM_025207	INSIDE
chr2:032494825-032494869	A_17_P01086654	chr2	32494825	826.808	116.962	2.82151	0.0111354	BIRC6	NM_016252	INSIDE
chr10:035491805-035491864	A_17_P07177360	chr10	35491805	70.1688	9.91893	2.82257	0.0111362	CREM	NM_182771	PROMOTER
chr8:075051526-075051585	A_17_P06217008	chr8	75051526	445.767	63.0733	2.82119	0.0111382	TMEM70	NM_017866	INSIDE
chr13:049264314-049264358	A_17_P16634630	chr13	49264314	286.961	30.0529	3.25528	0.0111412	KPNA3	NM_002267	INSIDE
chr19:054189447-054189498	A_17_P10985309	chr19	54189447	1210.37	126.822	3.25458	0.0111448	RUVBL2	NM_006666	INSIDE
chr3:157876727-157876778	A_17_P15503224	chr3	157876727	398.011	56.3571	2.82014	0.0111471	TIPARP	NM_015508	INSIDE
chr1:222146291-222146350	A_17_P00834605	chr1	222146291	112.281	15.8976	2.82024	0.0111472	ENAH	NM_001008493	INSIDE
chr17:030725581-030725629	A_17_P10300061	chr17	30725581	480.045	50.3297	3.25369	0.0111501	FLJ34922	NM_152270	PROMOTER
chr10:104941318-104941377	A_17_P07441904	chr10	104941318	167.452	17.5573	3.25361	0.0111519	NT5C2	NM_012229	INSIDE
chr2:067537937-067537996	A_17_P01250460	chr2	67537937	92.9967	13.1779	2.81906	0.0111575	ETAA16	NM_019002	INSIDE
chr20:025178189-025178248	A_17_P11127598	chr20	25178189	579.501	60.8179	3.25224	0.0111585	PYGB	NM_002862	INSIDE
chr10:102810386-102810435	A_17_P16378358	chr10	102810386	579.501	60.8179	3.25224	0.0111585	KAZALD1	NM_030929	PROMOTER
chr19:045774398-045774454	A_17_P10962357	chr19	45774398	403.995	42.4077	3.25194	0.0111605	SHKBP1	NM_138392	PROMOTER
chr8:001758793-001758838	A_17_P05914030	chr8	1758793	151.547	21.5016	2.81725	0.0111723	ARHGEF10	NM_014629	PROMOTER
chr3:172109015-172109059	A_17_P02762769	chr3	172109015	541.292	76.8098	2.81704	0.0111735	EIF5A2	NM_020390	INSIDE
chr19:039611945-039611999	A_17_P17132494	chr19	39611945	929.005	97.6717	3.24967	0.0111735	UBA2	NM_005499	INSIDE
chr21:026464314-026464359	A_17_P11325901	chr21	26464314	4692.31	493.768	3.24839	0.011181	APP	NM_000484	INSIDE
chr19:040432073-040432118	A_17_P10947000	chr19	40432073	556.631	58.5945	3.24789	0.0111842	LSR	NM_015925	INSIDE
chr22:043956249-043956295	A_17_P17291066	chr22	43956249	641.827	67.5899	3.24731	0.0111875	C22orf9	NM_001009880	INSIDE
chr14:021389039-021389098	A_17_P09160344	chr14	21389039	31.9807	3.3614	3.25007	0.0111926	MGC40069	NM_182615	PROMOTER
chr17:030725793-030725852	A_17_P10300063	chr17	30725793	159.512	16.8091	3.24635	0.0111944	FLJ34922	NM_152270	PROMOTER
chr3:095177388-095177447	A_17_P02420198	chr3	95177388	38.4249	5.4652	2.8137	0.0112059	PROS1-ARL13B	NM_000313-NM_144996	DIVERGENT_PROMOTER
chr5:086600634-086600693	A_17_P15717873	chr5	86600634	351.602	50.0253	2.81321	0.0112063	RASA1	NM_022650	INSIDE
chr15:089338167-089338226	A_17_P09826762	chr15	89338167	495.128	52.2693	3.24376	0.0112086	PRC1	NM_003981	INSIDE
chr4:056561963-056562022	A_17_P03111414	chr4	56561963	156.829	22.3173	2.81296	0.0112087	EXOC1	NM_001024924	INSIDE
chr20:041519919-041519963	A_17_P17193667	chr20	41519919	208.729	22.0381	3.24356	0.0112105	SFRS6	NM_006275	INSIDE
chr12:063292312-063292368	A_17_P08407454	chr12	63292312	159.05	16.7967	3.24323	0.0112127	RASSF3	NM_178169	INSIDE
chr19:050446715-050446759	A_17_P17147801	chr19	50446715	1481.5	156.588	3.24202	0.0112186	MARK4	NM_031417	INSIDE
chr18:059241524-059241583	A_17_P10765433	chr18	59241524	223.013	23.5682	3.24221	0.0112187	VPS4B	NM_004869	PROMOTER
chr12:056199781-056199825	A_17_P08377851	chr12	56199781	934.347	98.7642	3.2419	0.0112194	DDIT3	NM_004083	INSIDE
chr16:029893501-029893546	A_17_P09982419	chr16	29893501	268.153	28.3439	3.24195	0.0112195	TAOK2	NM_016151	INSIDE
chr15:050757612-050757671	A_17_P09659133	chr15	50757612	418.396	44.226	3.2419	0.0112196	KIAA1370	NM_019600	INSIDE
chr7:086620242-086620301	A_17_P05590750	chr7	86620242	303.311	43.2032	2.81159	0.0112203	CROT	NM_021151	INSIDE
chr1:143005644-143005689	A_17_P00496197	chr1	143005644	1029.98	146.712	2.81156	0.0112204	PEX11B	NM_003846	INSIDE
chr10:124756928-124756987	A_17_P07538579	chr10	124756928	31.9807	3.3614	3.25007	0.0112268	ZNFN1A5	NM_022466	INSIDE
chr14:034412318-034412377	A_17_P09220375	chr14	34412318	408.508	43.2335	3.24014	0.0112299	BAZ1A	NM_013448	INSIDE
chr10:014961810-014961869	A_17_P07090205	chr10	14961810	499.254	71.1702	2.81043	0.0112302	SUV39H2	NM_024670	INSIDE
chr2:112357013-112357072	A_17_P01403957	chr2	112357013	121.691	17.3555	2.80976	0.0112363	ANAPC1	NM_022662	INSIDE
chr4:177492330-177492389	A_17_P03641676	chr4	177492330	79.492	11.3376	2.80969	0.0112372	SPATA4	NM_144644	PROMOTER
chr14:050204789-050204833	A_17_P16701806	chr14	50204789	193.319	20.4843	3.2384	0.0112409	SAV1	NM_021818	PROMOTER
chr15:060140740-060140799	A_17_P09703256	chr15	60140740	57.567	6.09724	3.23901	0.0112517	VPS13C-NLF1	NM_018080-NM_207322	DIVERGENT_PROMOTER
chr10:103816395-103816439	A_17_P16379199	chr10	103816395	501.654	53.2433	3.23602	0.0112544	HPS6	NM_024747	INSIDE
chr7:032303028-032303076	A_17_P05404554	chr7	32303028	1005.2	143.578	2.80757	0.0112548	LSM5	NM_012322	INSIDE
chr14:067211167-067211211	A_17_P16712055	chr14	67211167	192.884	20.4735	3.2359	0.011256	VTI1B	NM_006370	INSIDE
chr6:031697484-031697538	A_17_P04644024	chr6	31697484	593.853	84.8492	2.80713	0.0112586	ACA38	ACA38	PROMOTER
chr10:121476525-121476581	A_17_P07522531	chr10	121476525	281.947	29.9418	3.23519	0.0112599	INPP5F	NM_198331	INSIDE
chr14:093712269-093712328	A_17_P09483777	chr14	93712269	434.083	46.1133	3.23472	0.0112624	KIAA1622	NM_020958	INSIDE
chr7:065831644-065831703	A_17_P05511993	chr7	65831644	230.365	32.9694	2.80472	0.0112797	FLJ10099	NM_017994	INSIDE
chr10:075607167-075607226	A_17_P07317808	chr10	75607167	304.385	32.4187	3.231	0.0112848	ADK	NM_001123	INSIDE
chr19:017047928-017047974	A_17_P10900844	chr19	17047928	1290.78	137.543	3.23029	0.0112886	NY-SAR-48	NM_033417	PROMOTER
chr14:093616407-093616466	A_17_P09483434	chr14	93616407	265.409	28.2809	3.23031	0.0112895	DDX24	NM_020414	INSIDE
chr15:042275275-042275332	A_17_P09622506	chr15	42275275	163.808	17.4595	3.22992	0.0112925	FRMD5	NM_001031729	PROMOTER
chrX:071277440-071277492	A_17_P11786434	chrX	71277440	220.517	23.5083	3.22965	0.0112938	RPS4X	NM_001007	INSIDE
chr12:027755496-027755548	A_17_P08266544	chr12	27755496	1253.75	133.746	3.22868	0.0112983	MRPS35	NM_021821	INSIDE
chr2:169140083-169140142	A_17_P01659282	chr2	169140083	210.079	30.1207	2.80211	0.0113024	LASS6	NM_203463	INSIDE
chr22:041906843-041906899	A_17_P11518375	chr22	41906843	587.273	62.7179	3.22708	0.0113081	TTLL12	NM_015140	INSIDE
chr3:072979514-072979572	A_17_P02338783	chr3	72979514	937.104	134.524	2.80035	0.0113176	SHQ1	NM_018130	INSIDE
chr11:043558231-043558275	A_17_P07783276	chr11	43558231	359.465	38.4655	3.22421	0.0113255	hsa-mir-129-2	hsa-mir-129-2	PROMOTER
chr4:149011974-149012033	A_17_P03510736	chr4	149011974	235.348	33.8627	2.79703	0.0113469	ARHGAP10	NM_024605	INSIDE
chr6:044463798-044463847	A_17_P04701335	chr6	44463798	705.251	101.608	2.79512	0.0113634	CDC5L	NM_001253	INSIDE
chr14:069895139-069895198	A_17_P16714111	chr14	69895139	112.17	12.0531	3.21821	0.0113644	C14orf112	NM_016468	INSIDE
chr7:016457839-016457892	A_17_P05327761	chr7	16457839	586.738	84.5931	2.79411	0.0113724	ANKMY2	NM_020319	INSIDE
chr10:061335760-061335804	A_17_P16347044	chr10	61335760	1287	138.536	3.21569	0.0113772	CCDC6	NM_005436	INSIDE
chr17:038014140-038014199	A_17_P10327741	chr17	38014140	560.641	60.3523	3.2156	0.0113778	LOC162427	NM_178126	INSIDE
chr20:033824413-033824472	A_17_P11146426	chr20	33824413	520.996	56.108	3.21499	0.0113818	PHF20	NM_016436	INSIDE
chr8:086206975-086207019	A_17_P06267319	chr8	86206975	1013.01	146.214	2.7925	0.0113866	LRRCC1	NM_033402	INSIDE
chr13:090799892-090799951	A_17_P09035692	chr13	90799892	292.087	31.4734	3.21419	0.0113872	hsa-mir-17	hsa-mir-17	PROMOTER
chr16:055042234-055042290	A_17_P10034730	chr16	55042234	307.649	33.1547	3.214	0.0113878	NUDT21	NM_007006	INSIDE
chr9:095349311-095349360	A_17_P06830992	chr9	95349311	784.95	113.345	2.79188	0.011392	PTCH	NM_000264	INSIDE
chr17:012509863-012509913	A_17_P10236665	chr17	12509863	355.933	38.3837	3.21304	0.0113936	MYOCD	NM_153604	PROMOTER
chr11:062176780-062176838	A_17_P07832674	chr11	62176780	425.783	45.926	3.21274	0.0113955	KIAA1698	NM_030628	INSIDE
chr3:124785865-124785919	A_17_P02553140	chr3	124785865	784.512	113.329	2.79128	0.0113973	PTPLB	NM_198402	INSIDE
chr20:029771971-029772021	A_17_P11131217	chr20	29771971	539.398	58.1945	3.21239	0.0113975	BCL2L1	NM_001191	INSIDE
chr21:033318624-033318681	A_17_P11357254	chr21	33318624	246.44	26.5866	3.21246	0.0113976	OLIG2	NM_005806	PROMOTER
chrX:092734416-092734469	A_17_P17377137	chrX	92734416	398.57	43.0201	3.21175	0.0114015	NAP1L3	NM_004538	INSIDE
chr10:128066042-128066101	A_17_P07555812	chr10	128066042	161.061	17.3847	3.21171	0.0114022	ADAM12	NM_021641	INSIDE
chr13:110012661-110012720	A_17_P09135226	chr13	110012661	452.806	48.8896	3.2113	0.0114044	RAB20	NM_017817	PROMOTER
chr17:076134388-076134447	A_17_P10488871	chr17	76134388	161.061	17.3847	3.21171	0.0114052	raptor	NM_020761	INSIDE
chr2:191572778-191572837	A_17_P01764970	chr2	191572778	165.073	23.8622	2.79031	0.0114064	GLS	NM_014905	INSIDE
chr3:099934932-099934982	A_17_P02440544	chr3	99934932	742.072	107.294	2.78999	0.0114088	ST3GAL6	NM_006100	INSIDE
chr14:020529141-020529200	A_17_P16683713	chr14	20529141	188.517	20.3642	3.21059	0.0114094	FLJ20859	NM_001029991	INSIDE
chr22:031196258-031196311	A_17_P11477639	chr22	31196258	461.898	49.9006	3.21044	0.0114096	FBXO7	NM_001033024	INSIDE
chr2:216800134-216800193	A_17_P01885509	chr2	216800134	470.03	67.9681	2.78982	0.0114103	XRCC5	NM_021141	INSIDE
chr15:041880951-041881010	A_17_P09620715	chr15	41880951	290.945	31.4475	3.20973	0.0114142	HYPK	NM_016400	INSIDE
chr11:101828874-101828920	A_17_P07990621	chr11	101828874	260.295	28.1623	3.20831	0.0114232	PORIMIN	NM_052932	PROMOTER
chrX:038420103-038420155	A_17_P11707241	chrX	38420103	1044.78	113.108	3.20744	0.0114279	MID1IP1	NM_021242	INSIDE
chrX:019664312-019664370	A_17_P11627319	chrX	19664312	290.183	31.4302	3.20674	0.0114328	SH3KBP1	NM_031892	INSIDE
chr17:038531355-038531403	A_17_P10329840	chr17	38531355	414.346	44.8822	3.20662	0.0114331	NBR2	NM_005821	INSIDE
chr12:054497639-054497687	A_17_P08370555	chr12	54497639	1760.95	190.755	3.20656	0.0114333	CIP29	NM_033082	INSIDE
chr12:040824091-040824145	A_17_P08310514	chr12	40824091	405.11	43.8992	3.20604	0.0114367	BC039145	NONE	Unknown
chr1:211166095-211166153	A_17_P00789385	chr1	211166095	129.69	18.7987	2.78636	0.0114418	CENPF	NM_016343	INSIDE
chr17:040580489-040580541	A_17_P10337529	chr17	40580489	792.911	85.9775	3.20513	0.0114422	HEXIM1	NM_006460	INSIDE
chr12:119435167-119435216	A_17_P08652551	chr12	119435167	396.217	42.962	3.20516	0.0114422	RNF10	NM_014868	INSIDE
chr8:126514512-126514569	A_17_P06451901	chr8	126514512	326.204	47.2956	2.78599	0.0114443	TRIB1	NM_025195	INSIDE
chr11:095162015-095162059	A_17_P07962311	chr11	95162015	585.763	63.5394	3.20459	0.0114456	FAM76B	NM_144664	INSIDE
chr10:114031341-114031400	A_17_P07484903	chr10	114031341	56.1864	6.08689	3.20644	0.0114477	TECTB	NM_058222	PROMOTER
chr5:141469590-141469649	A_17_P04330950	chr5	141469590	619.814	89.9108	2.78527	0.0114508	NDFIP1	NM_030571	INSIDE
chr6:109882806-109882853	A_17_P15849222	chr6	109882806	349.986	50.7878	2.78474	0.0114558	MICAL1	NM_022765	INSIDE
chr12:027377972-027378031	A_17_P08264860	chr12	27377972	746.418	81.0887	3.20241	0.0114591	ARNTL2	NM_020183	INSIDE
chr8:098949828-098949887	A_17_P06323890	chr8	98949828	108.247	15.714	2.78421	0.011461	MATN2	NM_002380	PROMOTER
chr6:136214426-136214470	A_17_P05100317	chr6	136214426	123.859	17.9842	2.78389	0.0114644	PDE7B	NM_018945	PROMOTER
chr19:012653706-012653755	A_17_P10886959	chr19	12653706	458.106	49.8029	3.20138	0.0114656	DHPS	NM_013407	PROMOTER
chr13:032010461-032010512	A_17_P08762527	chr13	32010461	823.958	89.5886	3.20118	0.0114668	PFAAP5	NM_014887	INSIDE
chr16:088251179-088251223	A_17_P16930474	chr16	88251179	7757.4	843.608	3.20093	0.0114682	C16orf55	NM_153025	PROMOTER
chrX:102748860-102748909	A_17_P11858090	chrX	102748860	778.438	84.6795	3.2005	0.011471	MORF4L2	NM_012286	PROMOTER
chr7:091409068-091409127	A_17_P05611809	chr7	91409068	392.117	56.983	2.78268	0.0114739	CYP51A1	NM_000786	PROMOTER
chr15:037662581-037662640	A_17_P09602833	chr15	37662581	179.741	19.5573	3.20014	0.0114742	THBS1	NM_003246	INSIDE
chr8:081246050-081246094	A_17_P16109846	chr8	81246050	409.946	59.5786	2.78256	0.011475	TPD52	NM_001025253	INSIDE
chr10:126481179-126481238	A_17_P07547617	chr10	126481179	457.469	49.787	3.19983	0.0114752	KIAA0157	NM_032182	INSIDE
chr1:206210504-206210558	A_17_P00766655	chr1	206210504	485.479	70.5757	2.78216	0.0114785	LAMB3	NM_001017402	INSIDE
chrX:153340027-153340081	A_17_P12037714	chrX	153340027	376.545	41.001	3.19909	0.0114802	IKBKG	NM_003639	INSIDE
chr19:057223927-057223976	A_17_P10994983	chr19	57223927	732.678	79.8236	3.19829	0.0114847	ZNF614	NM_025040	PROMOTER
chr4:166608128-166608187	A_17_P03592242	chr4	166608128	252.04	36.6609	2.78134	0.011486	SC4MOL	NM_001017369	INSIDE
chr1:216651004-216651063	A_17_P00817132	chr1	216651004	332.515	48.3977	2.78041	0.0114944	BPNT1	NM_006085	INSIDE
chr3:137395974-137396018	A_17_P02607715	chr3	137395974	340.095	49.5391	2.7793	0.0115043	MSL2L1	NM_018133	INSIDE
chr7:091215383-091215442	A_17_P05610873	chr7	91215383	521.793	76.0177	2.77907	0.0115063	AKAP9	NM_147166	INSIDE
chr9:034169461-034169513	A_17_P06693319	chr9	34169461	3231.42	470.824	2.77891	0.0115077	UBAP1	NM_016525	INSIDE
chr12:053005767-053005826	A_17_P08364126	chr12	53005767	279.54	30.535	3.19452	0.011509	COPZ1	NM_016057	INSIDE
chr4:015615307-015615366	A_17_P02946631	chr4	15615307	347.88	50.6979	2.77859	0.0115107	FGFBP1	NM_005130	INSIDE
chr6:097076961-097077020	A_17_P04915877	chr6	97076961	664.02	96.8299	2.7777	0.0115187	KIAA0776	NM_015323	INSIDE
chr20:042948331-042948389	A_17_P11185293	chr20	42948331	817.954	89.4519	3.19284	0.0115189	YWHAB	NM_003404	INSIDE
chr3:041977680-041977725	A_17_P02194642	chr3	41977680	521.039	75.9867	2.77757	0.0115198	ENST00000264459	NONE	Unknown
chr6:013593634-013593693	A_17_P04565238	chr6	13593634	174.769	25.4908	2.7774	0.0115217	C6orf114	NM_033069	INSIDE
chr16:088155373-088155425	A_17_P10183289	chr16	88155373	783.728	85.7568	3.19203	0.011524	HBII-202	HBII-202	INSIDE
chr14:088087254-088087313	A_17_P09459301	chr14	88087254	674.277	73.7827	3.19199	0.0115243	PTPN21	NM_007039	INSIDE
chr19:035125712-035125771	A_17_P17127997	chr19	35125712	568.854	62.2567	3.19176	0.0115258	C19orf2	NM_003796	INSIDE
chr9:137358540-137358584	A_17_P07012011	chr9	137358540	1039.41	151.673	2.77672	0.0115275	ANAPC2	NM_013366	INSIDE
chr1:150349863-150349907	A_17_P00516595	chr1	150349863	286.116	41.7514	2.7767	0.0115278	S100A2	NM_005978	INSIDE
chr21:033020789-033020848	A_17_P17231737	chr21	33020789	212.993	23.3247	3.19087	0.0115319	SYNJ1	NM_203446	INSIDE
chr21:032572568-032572627	A_17_P11353937	chr21	32572568	727.596	79.6957	3.19056	0.0115333	C21orf45	NM_018944	INSIDE
chrX:018132326-018132370	A_17_P17323405	chrX	18132326	905.337	99.1697	3.19048	0.0115337	SCML2	NM_006089	INSIDE
chrX:118858558-118858617	A_17_P11916448	chrX	118858558	324.855	35.5866	3.19039	0.0115346	NKAP	NM_024528	INSIDE
chr13:078879038-078879097	A_17_P16651988	chr13	78879038	316.35	34.6895	3.18895	0.0115442	C13orf10	NM_022118	PROMOTER
chr6:037894197-037894256	A_17_P04669984	chr6	37894197	223.76	32.6958	2.77478	0.0115452	TEX27	NM_021943	PROMOTER
chr19:002979730-002979778	A_17_P17097967	chr19	2979730	300.877	33.0035	3.18849	0.011547	TLE2	NM_003260	INSIDE
chr10:134061128-134061187	A_17_P07588657	chr10	134061128	1393.99	153.001	3.18761	0.0115518	PWWP2	NM_138499	INSIDE
chr8:011698199-011698255	A_17_P05959078	chr8	11698199	1176.47	172.055	2.77352	0.0115565	FDFT1	NM_004462	INSIDE
chrX:070121813-070121857	A_17_P11782853	chrX	70121813	433.885	47.644	3.18695	0.0115565	MED12	NM_005120	INSIDE
chr8:098857083-098857127	A_17_P06323531	chr8	98857083	371.158	54.2936	2.77318	0.0115596	LAPTM4B	NM_018407	INSIDE
chr2:202332583-202332640	A_17_P01815457	chr2	202332583	622.261	91.0434	2.77289	0.0115621	ALS2CR4	NM_152388	INSIDE
chr5:124110616-124110675	A_17_P04252656	chr5	124110616	263.77	38.6056	2.7724	0.0115667	ZNF608	NM_020747	PROMOTER
chr2:085272646-085272690	A_17_P01328784	chr2	85272646	433.406	63.4533	2.77195	0.0115707	TCF7L1	NM_031283	INSIDE
chr12:095092776-095092835	A_17_P08551636	chr12	95092776	347.069	38.1754	3.18451	0.0115717	ELK3	NM_005230	INSIDE
chr3:198512149-198512208	A_17_P02882282	chr3	198512149	127.812	18.7149	2.77176	0.0115729	DLG1	NM_004087	INSIDE
chrX:133657277-133657336	A_17_P11970366	chrX	133657277	233.144	25.6483	3.18429	0.0115735	LOC159090-RP3-473B4.1	NM_145284-NM_138819	DIVERGENT_PROMOTER
chr10:050417607-050417658	A_17_P16335708	chr10	50417607	974.076	142.658	2.77147	0.011575	ERCC6	NM_000124	PROMOTER
chr10:121641677-121641736	A_17_P07523252	chr10	121641677	131.703	14.4872	3.18444	0.0115758	SEC23IP	NM_007190	PROMOTER
chr14:021015731-021015783	A_17_P16684099	chr14	21015731	776.364	85.5784	3.18142	0.0115913	C14orf92	NM_014828	INSIDE
chr17:061728419-061728469	A_17_P10423231	chr17	61728419	688.188	75.9233	3.18019	0.0115991	PRKCA	NM_002737	PROMOTER
chr15:092576263-092576314	A_17_P16828713	chr15	92576263	666.6	73.5824	3.17939	0.0116042	BC041387	NONE	Unknown
chr4:100851341-100851400	A_17_P03298981	chr4	100851341	28.6054	4.19501	2.76954	0.011608	RG9MTD2-MTTP	NM_152292-NM_000253	DIVERGENT_PROMOTER
chr8:026206110-026206169	A_17_P06023864	chr8	26206110	571.904	84.0142	2.76707	0.0116153	PPP2R2A	NM_002717	INSIDE
chr15:088237570-088237629	A_17_P09822552	chr15	88237570	245.993	27.201	3.17689	0.0116211	AP3S2	NM_005829	INSIDE
chr14:077244331-077244386	A_17_P09406390	chr14	77244331	784.021	86.7165	3.17651	0.0116226	C14orf156	NM_031210	INSIDE
chr6:026071481-026071540	A_17_P04624139	chr6	26071481	487.104	71.6249	2.7657	0.0116279	TRIM38	NM_006355	INSIDE
chr13:044938847-044938906	A_17_P08823477	chr13	44938847	85.5694	9.466	3.17627	0.0116298	COG3	NM_031431	INSIDE
chr14:068327589-068327648	A_17_P09367032	chr14	68327589	560.035	62.0318	3.17444	0.011636	ZFP36L1	NM_004926	INSIDE
chr13:113189298-113189357	A_17_P16674888	chr13	113189298	12.797	1.32843	3.26801	0.0116388	DCUN1D2	NM_001014283	INSIDE
chr4:111007903-111007962	A_17_P03343291	chr4	111007903	268.443	39.5195	2.76398	0.0116437	PLA2G12A	NM_030821	INSIDE
chr19:000246339-000246383	A_17_P17091138	chr19	246339	237.993	26.3831	3.17323	0.0116444	PPAP2C	NM_177526	PROMOTER
chr11:065423637-065423681	A_17_P07845027	chr11	65423637	511.286	56.6904	3.17296	0.0116455	FOSL1	NM_005438	INSIDE
chr2:165522438-165522497	A_17_P01640911	chr2	165522438	208.538	30.7138	2.76335	0.0116496	COBLL1	NM_014900	INSIDE
chr17:038238520-038238568	A_17_P16983913	chr17	38238520	1149.35	127.731	3.16964	0.0116668	BECN1-PSME3	NM_003766-NM_005789	DIVERGENT_PROMOTER
chr15:092576865-092576923	A_17_P09841861	chr15	92576865	481.661	53.5418	3.16928	0.0116693	BC041387	NONE	Unknown
chr6:150009733-150009792	A_17_P05164719	chr6	150009733	76.2501	11.2459	2.76134	0.0116695	KATNA1	NM_007044	PROMOTER
chr10:093159394-093159438	A_17_P07391356	chr10	93159394	746.034	82.9506	3.16892	0.0116716	HECTD2	NM_173497	PROMOTER
chr11:000227359-000227406	A_17_P07594099	chr11	227359	6523.78	725.479	3.1687	0.0116729	PSMD13	NM_002817	INSIDE
chr1:090173446-090173505	A_17_P00367714	chr1	90173446	303.275	44.7746	2.75987	0.0116815	ZNF326	NM_182975	INSIDE
chr1:231816564-231816613	A_17_P00876894	chr1	231816564	511.966	75.6105	2.75939	0.011686	ARID4B	NM_016374	INSIDE
chr8:104103695-104103743	A_17_P06346564	chr8	104103695	302.797	44.723	2.75926	0.0116872	ATP6V1C1	NM_001007254	INSIDE
chr15:066899744-066899788	A_17_P09735006	chr15	66899744	1065.62	118.729	3.16594	0.0116908	ANP32A	NM_006305	INSIDE
chr19:052544857-052544916	A_17_P10980621	chr19	52544857	1572.99	175.262	3.16592	0.0116909	DHX34	NM_014681	INSIDE
chr12:002792249-002792293	A_17_P08158243	chr12	2792249	341.124	38.0185	3.16552	0.0116941	MDS028	NM_018463	INSIDE
chr2:200602535-200602594	A_17_P01808089	chr2	200602535	511.461	75.5894	2.75837	0.0116955	FLJ38973	NM_153689	INSIDE
chrX:133232488-133232536	A_17_P11968353	chrX	133232488	700.072	78.0663	3.16473	0.0116987	PHF6	NM_001015877	PROMOTER
chr1:197441011-197441070	A_17_P00724576	chr1	197441011	623.653	92.2027	2.75786	0.0117001	CAMSAP1L1	NM_203459	INSIDE
chr4:100206318-100206377	A_17_P03296741	chr4	100206318	317.398	46.9316	2.75766	0.011702	EIF4E	NM_001968	INSIDE
chr12:093355668-093355727	A_17_P08544531	chr12	93355668	615.673	68.6858	3.16408	0.011703	CCDC41	NM_016122	INSIDE
chr18:003442599-003442649	A_17_P10512813	chr18	3442599	373.147	41.6458	3.1635	0.011707	TGIF	NM_173211	PROMOTER
chr8:053790502-053790561	A_17_P06122523	chr8	53790502	219.696	32.5245	2.75591	0.0117184	RB1CC1	NM_014781	PROMOTER
chr11:034600675-034600734	A_17_P07744551	chr11	34600675	469.193	52.4384	3.16148	0.0117199	EHF	NM_012153	INSIDE
chr12:100303164-100303216	A_17_P08574484	chr12	100303164	460.095	51.4241	3.16142	0.0117207	ARL1	NM_001177	INSIDE
chr15:086966020-086966070	A_17_P09817018	chr15	86966020	1566.76	175.174	3.16093	0.0117235	ISG20L1	NM_022767	INSIDE
chr13:019665765-019665824	A_17_P08707622	chr13	19665765	228.256	25.5273	3.16054	0.0117273	GJB2	NM_004004	PROMOTER
chr10:096112078-096112131	A_17_P07403997	chr10	96112078	634.417	70.9801	3.15994	0.01173	NOC3L	NM_022451	INSIDE
chr6:137406653-137406712	A_17_P05106670	chr6	137406653	54.9695	8.14997	2.75376	0.0117408	IL20RA	NM_014432	INSIDE
chr12:004629336-004629395	A_17_P08166869	chr12	4629336	653.941	73.2482	3.15829	0.011741	NDUFA9	NM_005002	INSIDE
chr20:032928395-032928445	A_17_P11142897	chr20	32928395	1338.69	149.967	3.15811	0.0117419	ACSS2	NM_018677	INSIDE
chr20:044152233-044152280	A_17_P11189808	chr20	44152233	590.855	66.2617	3.15656	0.0117522	NCOA5	NM_020967	PROMOTER
chr1:177790758-177790802	A_17_P15148858	chr1	177790758	461.831	68.5672	2.75177	0.0117569	IER5	NM_016545	INSIDE
chr10:093658931-093658990	A_17_P07393335	chr10	93658931	662.861	74.3946	3.15544	0.0117596	C10orf13	NM_152429	INSIDE
chr14:057737534-057737593	A_17_P09319933	chr14	57737534	122.327	13.7337	3.15495	0.0117655	ACTR10	NM_018477	INSIDE
chr16:002902858-002902917	A_17_P09892025	chr16	2902858	457.229	51.3528	3.1544	0.0117665	FLYWCH1	NM_020912	INSIDE
chr11:043659644-043659703	A_17_P07783779	chr11	43659644	559.46	62.8669	3.15366	0.0117713	HSD17B12	NM_016142	INSIDE
chr6:142665786-142665845	A_17_P05129431	chr6	142665786	405.522	60.2852	2.74991	0.0117744	GPR126	NM_001032394	INSIDE
chr17:001367731-001367790	A_17_P10190256	chr17	1367731	511.455	57.5066	3.15281	0.011777	SKIP	NM_130766	PROMOTER
chr12:081584414-081584473	A_17_P08491422	chr12	81584414	411.271	46.3198	3.15039	0.011793	TMTC2	NM_152588	INSIDE
chr1:027924674-027924733	A_17_P00106750	chr1	27924674	833.792	124.157	2.74752	0.0117967	RPA2	NM_002946	INSIDE
chr16:046836247-046836302	A_17_P09997262	chr16	46836247	743.994	83.8384	3.14961	0.011798	LONPL	NM_031490	INSIDE
chr19:049695870-049695915	A_17_P10972099	chr19	49695870	659.018	74.2919	3.14904	0.0118018	ZNF180	NM_013256	INSIDE
chr11:085050983-085051042	A_17_P07923121	chr11	85050983	83.7327	9.4318	3.15019	0.0118068	ZF	NM_021212	INSIDE
chr5:145808472-145808531	A_17_P04350341	chr5	145808472	113.979	16.9856	2.74638	0.0118085	TCERG1	NM_006706	INSIDE
chr5:089859892-089859951	A_17_P04093757	chr5	89859892	236.925	35.3224	2.74577	0.0118133	LYSMD3	NM_198273	INSIDE
chr5:135259911-135259970	A_17_P04302357	chr5	135259911	22.4411	3.33094	2.75214	0.0118136	IL9	NM_000590	PROMOTER
chr14:023654622-023654666	A_17_P09170293	chr14	23654622	636.903	71.8909	3.14719	0.0118141	NRL	NM_006177	PROMOTER
chr20:005041415-005041470	A_17_P11032049	chr20	5041415	882.472	99.6422	3.14672	0.0118171	C20orf30	NM_001009923	INSIDE
chr11:010518588-010518647	A_17_P07636128	chr11	10518588	304.815	34.4258	3.14637	0.0118197	RNF141	NM_016422	INSIDE
chr15:076953364-076953423	A_17_P09776860	chr15	76953364	335.352	37.8855	3.14596	0.0118225	MORF4L1	NM_006791	INSIDE
chr10:112623308-112623367	A_17_P07478433	chr10	112623308	139.044	15.7144	3.14538	0.011828	PDCD4	NM_014456	INSIDE
chr15:094674361-094674411	A_17_P09853743	chr15	94674361	260.184	29.433	3.14402	0.0118357	NR2F2	NM_021005	PROMOTER
chr1:088862441-088862485	A_17_P00362743	chr1	88862441	595.446	89.0107	2.74192	0.0118497	PKN2	NM_006256	INSIDE
chr19:003524206-003524250	A_17_P17098876	chr19	3524206	643.993	72.9821	3.14143	0.0118526	HMG20B	NM_006339	INSIDE
chr3:158699975-158700019	A_17_P02702951	chr3	158699975	255.883	38.2675	2.74129	0.0118557	VEPH1	NM_024621	INSIDE
chr16:030868645-030868689	A_17_P09985003	chr16	30868645	1552.43	176.054	3.14044	0.0118596	MGC13024	NM_152288	INSIDE
chr13:109240354-109240413	A_17_P09130560	chr13	109240354	12.0573	1.32699	3.18367	0.0118617	IRS2	NM_003749	PROMOTER
chr22:043214226-043214275	A_17_P11523874	chr22	43214226	415.828	47.1998	3.13913	0.0118681	LDOC1L	NM_032287	INSIDE
chr1:206391931-206391990	A_17_P00767613	chr1	206391931	23.7064	3.54335	2.74209	0.0118702	C1orf107	NM_014388	INSIDE
chr4:075269815-075269871	A_17_P03184733	chr4	75269815	1163.01	174.171	2.73928	0.0118748	CXCL3	NM_002090	PROMOTER
chr1:040175124-040175172	A_17_P00153900	chr1	40175124	282.922	42.3721	2.73922	0.0118755	CAP1	NM_006367	PROMOTER
chr7:044813945-044814004	A_17_P05459675	chr7	44813945	255.194	38.2376	2.73853	0.0118821	CCM2	NM_031443	INSIDE
chr4:109900112-109900171	A_17_P03337864	chr4	109900112	358.383	53.7121	2.73818	0.0118853	RPL34	NM_033625	INSIDE
chr10:093159275-093159319	A_17_P07391355	chr10	93159275	982.671	111.761	3.1363	0.0118869	HECTD2	NM_173497	PROMOTER
chr15:060148406-060148465	A_17_P09703297	chr15	60148406	202.865	23.0695	3.13647	0.0118876	NLF1	NM_207322	DOWNSTREAM
chr3:069870991-069871050	A_17_P02322571	chr3	69870991	640.032	95.957	2.73768	0.0118901	MITF	NM_198159	PROMOTER
chr12:048218284-048218328	A_17_P16556430	chr12	48218284	440.738	50.1437	3.13578	0.0118906	KCNH3	NM_012284	PROMOTER
chr19:012862945-012862989	A_17_P10887718	chr19	12862945	599.867	68.2552	3.13563	0.0118934	KLF1-GCDH	NM_006563-NM_000159	DIVERGENT_PROMOTER
chr17:016412668-016412712	A_17_P16948809	chr17	16412668	422.765	48.129	3.13488	0.0118967	ZNF287	NM_020653	INSIDE
chr15:056146127-056146184	A_17_P09683048	chr15	56146127	99.7082	11.3481	3.13526	0.0118991	ALDH1A2	NM_170696	PROMOTER
chr7:135118081-135118140	A_17_P05808543	chr7	135118081	185.112	27.7899	2.73577	0.0119085	MTPN	NM_145808	INSIDE
chr17:001575252-001575296	A_17_P10191159	chr17	1575252	670.464	76.4284	3.13298	0.0119094	WDR81	NM_152348	INSIDE
chr6:032203696-032203742	A_17_P04646230	chr6	32203696	1802.73	270.658	2.73565	0.0119095	CREBL1	NM_004381	INSIDE
chr12:121535939-121535998	A_17_P08659416	chr12	121535939	701.353	79.9512	3.13295	0.0119096	FLJ11021	NM_023012	INSIDE
chr4:184214086-184214138	A_17_P03676106	chr4	184214086	794.172	119.267	2.73526	0.0119132	DCTD	NM_001921	PROMOTER
chr1:027164026-027164078	A_17_P00104011	chr1	27164026	744.587	111.87	2.73462	0.0119194	SLC9A1	NM_003047	INSIDE
chr14:037135171-037135215	A_17_P09232530	chr14	37135171	195.207	22.2713	3.13175	0.0119213	FOXA1	NM_004496	PROMOTER
chr13:109758609-109758656	A_17_P09133560	chr13	109758609	1078.93	123.17	3.13088	0.0119235	COL4A2	NM_001846	INSIDE
chrX:055361668-055361727	A_17_P11758192	chrX	55361668	94.559	10.7869	3.13193	0.0119285	MAGEH1	NM_014061	INSIDE
chr12:055910666-055910710	A_17_P08376694	chr12	55910666	1242.73	141.975	3.12981	0.0119308	SHMT2	NM_005412	INSIDE
chr16:029740915-029740974	A_17_P09981954	chr16	29740915	104.193	11.901	3.1301	0.0119338	MVP	NM_017458	INSIDE
chr13:072532913-072532972	A_17_P08950542	chr13	72532913	519.293	59.3538	3.12914	0.0119355	KLF5	NM_001730	INSIDE
chr3:050370390-050370441	A_17_P02231141	chr3	50370390	535.562	80.5621	2.73288	0.0119361	TMEM115	NM_007024	INSIDE
chr15:063690109-063690167	A_17_P09720010	chr15	63690109	386.462	44.2009	3.12818	0.0119421	C15orf44	NM_030800	INSIDE
chr22:031132264-031132323	A_17_P17277324	chr22	31132264	464.045	53.1004	3.12747	0.0119468	HSPC117	NM_014306	INSIDE
chr11:111401476-111401520	A_17_P08031902	chr11	111401476	1579.68	180.793	3.12723	0.0119484	DLAT	NM_001931	INSIDE
chr12:004255339-004255398	A_17_P08165077	chr12	4255339	285.064	32.6242	3.12727	0.0119484	CCND2	NM_001759	INSIDE
chr4:041833000-041833057	A_17_P03064032	chr4	41833000	273.811	41.2291	2.73145	0.01195	SLC30A9	NM_006345	PROMOTER
chr19:049839511-049839555	A_17_P10972429	chr19	49839511	909.5	104.146	3.12647	0.0119536	PVR	NM_006505	INSIDE
chr1:203248784-203248840	A_17_P00752116	chr1	203248784	166.949	25.1485	2.73086	0.0119557	MAPKAPK2	NM_004759	INSIDE
chr6:071435075-071435130	A_17_P04805562	chr6	71435075	240.02	36.1595	2.73071	0.0119572	SMAP1	NM_021940	INSIDE
chr7:154937613-154937672	A_17_P05888753	chr7	154937613	309.159	46.5844	2.73043	0.0119597	BC011923	NONE	Unknown
chr7:098568743-098568796	A_17_P05643584	chr7	98568743	488.826	73.6688	2.73019	0.0119619	ARPC1A	NM_006409	INSIDE
chr13:047704913-047704972	A_17_P08835625	chr13	47704913	574.387	65.8293	3.12522	0.0119621	ITM2B	NM_021999	PROMOTER
chr1:114066187-114066237	A_17_P00468224	chr1	114066187	920.733	138.764	2.73015	0.0119624	RSBN1	NM_018364	INSIDE
chr5:109054682-109054741	A_17_P04183660	chr5	109054682	979.142	147.601	2.72982	0.0119656	MAN2A1	NM_002372	INSIDE
chr8:092151946-092151992	A_17_P06292289	chr8	92151946	998.671	150.613	2.72917	0.0119719	OTUD6B	NM_016023	INSIDE
chr13:024774376-024774435	A_17_P08728625	chr13	24774376	674.518	77.4004	3.12344	0.0119744	NUPL1	NM_001008565	INSIDE
chr16:000518690-000518734	A_17_P09882230	chr16	518690	118.738	13.6329	3.12262	0.0119824	SOLH	NM_005632	INSIDE
chr16:021873240-021873299	A_17_P09957835	chr16	21873240	461.833	53.0441	3.12211	0.0119835	UQCRC2	NM_003366	INSIDE
chr17:055824834-055824885	A_17_P17002495	chr17	55824834	789.606	90.6988	3.12198	0.0119844	USP32	NM_032582	PROMOTER
chr17:074288961-074289020	A_17_P10481309	chr17	74288961	343.466	39.4973	3.12034	0.011996	PSCD1	NM_004762	INSIDE
chr6:076514469-076514528	A_17_P04828252	chr6	76514469	44.5626	6.7321	2.72671	0.0120001	MYO6	NM_004999	PROMOTER
chr2:026380321-026380380	A_17_P01058359	chr2	26380321	258.813	39.1237	2.7258	0.0120047	HADHB	NM_000183	INSIDE
chr17:037221922-037221966	A_17_P16982752	chr17	37221922	186.068	21.4465	3.11701	0.0120196	SC65	NM_006455	INSIDE
chr3:187309311-187309356	A_17_P02832712	chr3	187309311	1148.46	173.811	2.72411	0.0120209	ETV5	NM_004454	INSIDE
chrY:014028461-014028509	A_17_P12050945	chrY	14028461	477.508	55.0608	3.11643	0.0120227	UTY	NM_182660	INSIDE
chr20:025178872-025178926	A_17_P11127602	chr20	25178872	540.872	62.3775	3.11619	0.0120241	PYGB	NM_002862	INSIDE
chr13:090797411-090797470	A_17_P09035686	chr13	90797411	680.116	78.4664	3.11563	0.012028	hsa-mir-17	hsa-mir-17	PROMOTER
chrX:048687014-048687061	A_17_P11742838	chrX	48687014	512.893	59.1937	3.11514	0.0120314	PRAF2	NM_007213	INSIDE
chr10:080874452-080874496	A_17_P16359634	chr10	80874452	762.891	88.0948	3.11435	0.0120369	C10orf56	NM_153367	INSIDE
chr2:205237369-205237428	A_17_P01827980	chr2	205237369	40.4196	6.12326	2.72268	0.012038	ALS2CR19	NM_057177	INSIDE
chr1:181089199-181089258	A_17_P00651916	chr1	181089199	394.64	59.7982	2.72236	0.012038	C1orf21	NM_030806	INSIDE
chr15:046890236-046890295	A_17_P09642738	chr15	46890236	985.676	113.856	3.1139	0.0120399	Cep152	NM_014985	INSIDE
chr14:050203997-050204056	A_17_P09285108	chr14	50203997	502.415	58.0964	3.11236	0.0120507	SAV1	NM_021818	INSIDE
chr6:026234370-026234418	A_17_P04624876	chr6	26234370	402.49	61.0549	2.72078	0.0120535	HIST1H2AC	NM_003512	DOWNSTREAM
chr15:088035379-088035430	A_17_P09821717	chr15	88035379	372.559	43.0965	3.11183	0.0120547	LOC56964	NM_020212	INSIDE
chr19:016545058-016545117	A_17_P10899247	chr19	16545058	856.129	99.0388	3.11176	0.0120548	SLC35E1	NM_024881	PROMOTER
chr12:070343399-070343443	A_17_P08440566	chr12	70343399	586.807	67.8928	3.11156	0.0120562	MGC23401	NM_144982	INSIDE
chr18:003440340-003440385	A_17_P10512804	chr18	3440340	1288.87	149.132	3.11144	0.0120569	TGIF	NM_170695	PROMOTER
chr10:076830174-076830222	A_17_P07322605	chr10	76830174	2797.92	323.807	3.11115	0.012059	ZNF503	NM_032772	INSIDE
chrX:071576127-071576186	A_17_P11787496	chrX	71576127	117.614	13.6145	3.11084	0.0120648	HDAC8	NM_018486	PROMOTER
chrX:016647142-016647201	A_17_P11613729	chrX	16647142	396.729	45.9382	3.11039	0.0120648	RBBP7	NM_002893	INSIDE
chr6:151654088-151654132	A_17_P05171451	chr6	151654088	1824.48	277.019	2.71943	0.0120667	AKAP12	NM_005100	INSIDE
chr14:103166378-103166437	A_17_P09527814	chr14	103166378	371.879	43.0785	3.10979	0.0120686	KNS2	NM_005552	INSIDE
chr1:054020365-054020424	A_17_P00205672	chr1	54020365	67.1444	10.1982	2.71896	0.0120732	TMEM48	NM_018087	PROMOTER
chr10:074597269-074597328	A_17_P07313831	chr10	74597269	706.946	81.961	3.10859	0.0120768	HSGT1	NM_007265	INSIDE
chr2:112358185-112358236	A_17_P01403966	chr2	112358185	375.834	57.1063	2.71838	0.012077	ANAPC1	NM_022662	PROMOTER
chr20:017896700-017896749	A_17_P11093971	chr20	17896700	822.264	95.3358	3.10851	0.0120774	HBI-43	HBI-43	PROMOTER
chr18:074930898-074930957	A_17_P10844534	chr18	74930898	438.749	50.872	3.10845	0.0120779	ATP9B	NM_198531	INSIDE
chr17:038082359-038082403	A_17_P10327963	chr17	38082359	7947.09	921.58	3.10824	0.0120792	PLEKHH3	NM_024927	INSIDE
chr12:003471912-003471956	A_17_P08161549	chr12	3471912	527.797	61.2167	3.10799	0.0120812	HRMT1L4	NM_019854	INSIDE
chr1:207820312-207820371	A_17_P00773788	chr1	207820312	772.6	117.463	2.71751	0.0120855	RCOR3	NM_018254	PROMOTER
chr1:024488475-024488534	A_17_P00094340	chr1	24488475	359.108	54.604	2.71734	0.0120872	NPAL3	NM_020448	INSIDE
chr19:060784982-060785035	A_17_P11003185	chr19	60784982	122.66	14.2345	3.10721	0.0120919	ZNF579	NM_152600	PROMOTER
chr13:026724099-026724157	A_17_P08737897	chr13	26724099	535.775	62.249	3.10551	0.0120984	U102	U102	PROMOTER
chr5:001854961-001855020	A_17_P03715401	chr5	1854961	276.632	42.0993	2.7161	0.0120995	NDUFS6	NM_004553	INSIDE
chr10:094343832-094343891	A_17_P07396008	chr10	94343832	203.786	23.6842	3.10505	0.0121023	KIF11	NM_004523	INSIDE
chr3:140879932-140879991	A_17_P02621009	chr3	140879932	217.437	33.1028	2.71557	0.0121048	NMNAT3	NM_178177	PROMOTER
chr3:153465940-153465999	A_17_P02679524	chr3	153465940	19.8922	3.01625	2.72138	0.0121068	MBNL1	NM_021038	PROMOTER
chr16:003018383-003018427	A_17_P16844724	chr16	3018383	224.188	26.0362	3.10612	0.0121102	WDR58	NM_024339	DOWNSTREAM
chr1:031780314-031780359	A_17_P00119578	chr1	31780314	481.465	73.3345	2.71487	0.0121116	PEF1	NM_012392	PROMOTER
chr21:027138858-027138904	A_17_P17227119	chr21	27138858	353.984	41.1813	3.10362	0.0121119	ADAMTS1	NM_006988	INSIDE
chr15:083725180-083725224	A_17_P16822775	chr15	83725180	2239.15	260.525	3.10346	0.0121127	AKAP13	NM_006738	INSIDE
chr6:002710870-002710914	A_17_P04513934	chr6	2710870	526.655	80.2299	2.71465	0.0121137	WRNIP1	NM_020135	INSIDE
chr1:198169023-198169072	A_17_P00728528	chr1	198169023	664.031	101.181	2.71432	0.012117	PHLDA3	NM_012396	INSIDE
chr2:201759354-201759413	A_17_P01813528	chr2	201759354	25.306	3.85285	2.71548	0.0121174	MGC39518	NM_173822	INSIDE
chr14:085066770-085066821	A_17_P09445102	chr14	85066770	703.195	81.8606	3.10268	0.0121182	FLRT2	NM_013231	INSIDE
chr16:069880162-069880220	A_17_P10099561	chr16	69880162	911.955	106.181	3.10244	0.0121199	FLJ11171	NM_018348	INSIDE
chr5:112657212-112657271	A_17_P04200298	chr5	112657212	289.783	44.1779	2.71357	0.0121244	MCC	NM_002387	INSIDE
chr4:129243867-129243911	A_17_P15612671	chr4	129243867	365.898	55.786	2.71347	0.0121254	FLJ21106	NM_025097	PROMOTER
chr7:044420442-044420501	A_17_P05458232	chr7	44420442	507.679	77.4111	2.7133	0.012127	OGDH	NM_001003941	INSIDE
chr12:094371397-094371456	A_17_P08548504	chr12	94371397	164.122	19.126	3.10117	0.0121302	METAP2	NM_006838	INSIDE
chr3:044355564-044355623	A_17_P02205660	chr3	44355564	382.086	58.2958	2.71243	0.0121356	C3orf23	NM_001029839	INSIDE
chr12:046500516-046500566	A_17_P08334961	chr12	46500516	1276.37	148.975	3.09891	0.0121447	BC064840	NONE	Unknown
chr11:017055354-017055406	A_17_P07666229	chr11	17055354	1188.82	138.867	3.09776	0.0121528	U14a	U14a	PROMOTER
chr7:018958967-018959026	A_17_P05340932	chr7	18958967	69.171	10.568	2.71046	0.0121562	FERD3L	NM_152898	PROMOTER
chr3:142144742-142144801	A_17_P02627186	chr3	142144742	348.415	53.2484	2.71	0.0121598	SLC25A36	NM_018155	INSIDE
chrX:070099091-070099141	A_17_P11782722	chrX	70099091	803.033	93.8965	3.09632	0.0121631	MLLT7	NM_005938	PROMOTER
chr6:139137107-139137166	A_17_P05114864	chr6	139137107	348.12	53.2345	2.70915	0.0121682	CCDC28A	NM_015439	INSIDE
chr1:147021086-147021130	A_17_P00503239	chr1	147021086	577.432	88.3273	2.70872	0.0121725	ANP32E	NM_030920	INSIDE
chr8:119192106-119192157	A_17_P06418609	chr8	119192106	688.451	105.367	2.70793	0.0121803	EXT1	NM_000127	INSIDE
chr2:208943807-208943866	A_17_P01846770	chr2	208943807	130.129	19.9187	2.70774	0.0121825	IDH1	NM_005896	INSIDE
chr7:149502937-149502996	A_17_P05867302	chr7	149502937	324.455	49.6709	2.70755	0.0121842	REPIN1	NM_013400	PROMOTER
chr12:097490983-097491042	A_17_P08562630	chr12	97490983	415.57	48.7066	3.0929	0.0121874	ACA53	ACA53	PROMOTER
chrX:064536403-064536452	A_17_P11766243	chrX	64536403	241.972	28.3556	3.09314	0.0121882	LAS1L	NM_031206	INSIDE
chr10:070554972-070555031	A_17_P07296187	chr10	70554972	144.268	16.913	3.09254	0.0121932	VPS26A	NM_001035260	INSIDE
chr1:054585282-054585341	A_17_P00208424	chr1	54585282	301.819	46.2694	2.70556	0.0122041	SSBP3	NM_001009955	PROMOTER
chr12:064811123-064811182	A_17_P08415070	chr12	64811123	655.055	76.9218	3.09015	0.0122069	C12orf31	NM_032338	PROMOTER
chr11:047557624-047557671	A_17_P07801609	chr11	47557624	624.467	73.3482	3.08979	0.0122095	NDUFS3	NM_004551	INSIDE
chr6:125663751-125663810	A_17_P05047929	chr6	125663751	260.108	39.8969	2.70476	0.0122122	HDDC2	NM_016063	INSIDE
chr17:004842262-004842306	A_17_P10203797	chr17	4842262	3607.82	424.008	3.08896	0.0122153	KIF1C	NM_006612	INSIDE
chr17:042757065-042757121	A_17_P10344300	chr17	42757065	735.314	86.4393	3.0886	0.0122179	C17orf57	NM_152347	INSIDE
chr1:027500886-027500940	A_17_P00105166	chr1	27500886	253.327	38.8816	2.70384	0.0122214	WASF2	NM_006990	PROMOTER
chr19:057812389-057812441	A_17_P10996331	chr19	57812389	220.507	25.9402	3.08757	0.0122266	ZNF83	NM_018300	INSIDE
chr11:111255448-111255496	A_17_P08031323	chr11	111255448	564.552	66.4266	3.08727	0.0122275	ALG9-C11orf1	NM_024740-NM_022761	DIVERGENT_PROMOTER
chr19:043830993-043831045	A_17_P17137034	chr19	43830993	2495.38	293.653	3.08708	0.0122288	ACTN4	NM_004924	INSIDE
chr11:066164659-066164718	A_17_P07847763	chr11	66164659	131.758	15.5019	3.08737	0.0122289	RBM4	NM_002896	INSIDE
chr1:147151516-147151575	A_17_P00503745	chr1	147151516	162.387	24.9403	2.70289	0.012231	KIAA0460	NM_015203	INSIDE
chr4:047679434-047679493	A_17_P03089340	chr4	47679434	162.387	24.9403	2.70289	0.0122311	CORIN	NM_006587	INSIDE
chr22:019598427-019598486	A_17_P11435309	chr22	19598427	92.0581	10.8355	3.08677	0.0122386	CRKL	NM_005207	INSIDE
chr6:161384020-161384074	A_17_P05214105	chr6	161384020	610.203	93.7917	2.70176	0.0122422	MAP3K4	NM_005922	INSIDE
chr9:124613952-124613996	A_17_P06957758	chr9	124613952	184.791	28.4051	2.70167	0.0122431	NR6A1	NM_033335	PROMOTER
chr2:206848031-206848090	A_17_P01836953	chr2	206848031	184.791	28.4051	2.70167	0.0122432	NDUFS1	NM_005006	INSIDE
chr19:062614899-062614951	A_17_P11009244	chr19	62614899	1134.58	133.728	3.08479	0.0122452	ZNF17	NM_006959	INSIDE
chr10:091452228-091452287	A_17_P07384473	chr10	91452228	155.376	18.3136	3.08478	0.0122482	MPHOSPH1	NM_016195	INSIDE
chr9:091202697-091202745	A_17_P06815056	chr9	91202697	173.326	26.655	2.70101	0.0122498	AUH	NM_001698	INSIDE
chr10:115793399-115793443	A_17_P07494875	chr10	115793399	1766.77	208.452	3.08333	0.0122557	ADRB1	NM_000684	PROMOTER
chr1:029328020-029328069	A_17_P00110537	chr1	29328020	394.002	60.6392	2.69988	0.0122611	SFRS4	NM_005626	INSIDE
chr22:030012130-030012178	A_17_P11473587	chr22	30012130	590.968	69.7728	3.08234	0.0122629	MGC17330	NM_052880	INSIDE
chr15:097925516-097925575	A_17_P09870117	chr15	97925516	83.2985	9.83211	3.08272	0.0122656	BC013437	NONE	Unknown
chr12:041269231-041269275	A_17_P08312454	chr12	41269231	386.743	45.6698	3.08206	0.0122657	PRICKLE1	NM_153026	INSIDE
chr12:095294440-095294499	A_17_P16583400	chr12	95294440	104.745	12.3657	3.08246	0.012268	PCTK2	NM_002595	INSIDE
chr17:010540839-010540898	A_17_P10227819	chr17	10540839	551.966	65.225	3.08108	0.012272	SCO1	NM_004589	INSIDE
chr12:010657514-010657558	A_17_P16532655	chr12	10657514	419.458	49.5801	3.08069	0.0122749	FLJ10292	NM_018048	PROMOTER
chr16:078189858-078189917	A_17_P10138131	chr16	78189858	541.912	64.098	3.07971	0.012282	MAF	NM_001031804	INSIDE
chr1:058753256-058753310	A_17_P00226005	chr1	58753256	428.391	66.0377	2.69757	0.0122844	TACSTD2	NM_002353	INSIDE
chr14:022633482-022633541	A_17_P09166279	chr14	22633482	1053.69	124.687	3.07907	0.0122864	C14orf119	NM_017924	PROMOTER
chr12:049950697-049950756	A_17_P08348778	chr12	49950697	800.825	94.8047	3.07846	0.0122909	LOC57228	NM_001031628	PROMOTER
chr5:074098242-074098301	A_17_P04020519	chr5	74098242	662.679	102.209	2.69678	0.0122924	GFM2	NM_170681	INSIDE
chr13:072533022-072533081	A_17_P08950543	chr13	72533022	647.943	76.7228	3.07814	0.0122932	KLF5	NM_001730	INSIDE
chr5:036643372-036643431	A_17_P03873861	chr5	36643372	189.614	29.2489	2.69661	0.0122943	SLC1A3	NM_004172	INSIDE
chr16:024460340-024460399	A_17_P09966675	chr16	24460340	308.82	36.5706	3.07801	0.0122945	RBBP6	NM_032626	INSIDE
chr20:002398924-002398971	A_17_P11021640	chr20	2398924	697.43	82.6373	3.07718	0.0123002	SNRPB	NM_003091	INSIDE
chrX:036964545-036964600	A_17_P11700992	chrX	36964545	486.971	57.7057	3.07705	0.0123012	PRRG1	NM_000950	PROMOTER
chr19:004920622-004920681	A_17_P10865062	chr19	4920622	401.375	47.5764	3.07663	0.0123043	JMJD2B	NM_015015	INSIDE
chr2:065268192-065268243	A_17_P01238478	chr2	65268192	1046.03	161.469	2.6956	0.0123044	RAB1A	NM_004161	INSIDE
chr17:031976264-031976323	A_17_P10303416	chr17	31976264	549.625	65.1608	3.07637	0.0123061	ZNF403	NM_024835	INSIDE
chr7:091519336-091519393	A_17_P05612185	chr7	91519336	427.331	65.9863	2.69512	0.0123093	KRIT1	NM_004912	INSIDE
chr17:025730536-025730580	A_17_P16967376	chr17	25730536	330.052	39.1453	3.07578	0.0123106	CPD	NM_001304	INSIDE
chr20:048782006-048782061	A_17_P11206593	chr20	48782006	2315.59	274.663	3.07564	0.0123112	PARD6B	NM_032521	INSIDE
chr18:008600563-008600607	A_17_P10537009	chr18	8600563	521.629	61.8874	3.07531	0.0123139	RAB12	NM_001025300	INSIDE
chr11:124049686-124049745	A_17_P08092370	chr11	124049686	279.313	33.1411	3.07519	0.0123148	SPA17	NM_017425	INSIDE
chr15:064373806-064373863	A_17_P09723449	chr15	64373806	191.87	22.7654	3.07522	0.0123159	MGC4562	NM_133375	INSIDE
chrX:046760655-046760711	A_17_P11737712	chrX	46760655	258.178	30.6649	3.0737	0.0123257	NDUFB11	NM_019056	INSIDE
chr1:151788531-151788575	A_17_P00522646	chr1	151788531	1286.95	199.019	2.69299	0.0123309	LENEP	NM_018655	DOWNSTREAM
chr12:064810941-064810989	A_17_P08415068	chr12	64810941	493.702	58.6872	3.07252	0.0123341	C12orf31	NM_032338	PROMOTER
chr11:034029358-034029411	A_17_P07741519	chr11	34029358	734.663	87.3652	3.07195	0.0123382	GPIAP1	NM_005898	PROMOTER
chr10:095231529-095231588	A_17_P07399719	chr10	95231529	566.047	67.3301	3.0716	0.0123412	FER1L3	NM_013451	INSIDE
chr16:066615195-066615254	A_17_P10087484	chr16	66615195	724.149	86.148	3.0714	0.0123423	DDX28	NM_018380	INSIDE
chr12:088246895-088246948	A_17_P08521231	chr12	88246895	981.624	116.816	3.07094	0.0123455	DUSP6	NM_001946	INSIDE
chr18:026876141-026876187	A_17_P10606744	chr18	26876141	1319.5	157.089	3.07033	0.0123499	DSC3	NM_001941	INSIDE
chr15:038674390-038674449	A_17_P09608077	chr15	38674390	492.16	58.6476	3.06899	0.0123599	CASC5	NM_144508	INSIDE
chr11:125001135-125001185	A_17_P16513352	chr11	125001135	1929.92	230.077	3.06835	0.0123644	CHEK1	NM_001274	PROMOTER
chr12:078588530-078588589	A_17_P08477511	chr12	78588530	431.34	51.4537	3.06748	0.012371	PAWR	NM_002583	PROMOTER
chr20:043410077-043410121	A_17_P11187170	chr20	43410077	3100.52	369.936	3.06716	0.0123731	SDC4	NM_002999	INSIDE
chr13:040784434-040784488	A_17_P08803515	chr13	40784434	957.117	114.214	3.06695	0.0123747	NARG1L	NM_018527	INSIDE
chr22:029969369-029969417	A_17_P11473349	chr22	29969369	641.363	76.537	3.06691	0.0123751	LIMK2	NM_001031801	INSIDE
chr19:046462794-046462838	A_17_P10963922	chr19	46462794	925.408	110.475	3.06638	0.0123789	HNRPUL1	NM_007040	INSIDE
chr20:000256247-000256291	A_17_P11014034	chr20	256247	320.013	38.2094	3.06613	0.0123813	SOX12	NM_006943	INSIDE
chr17:023709394-023709453	A_17_P10271770	chr17	23709394	229.537	27.4073	3.0661	0.0123819	C17orf32	NM_152464	INSIDE
chr2:161090336-161090384	A_17_P01618496	chr2	161090336	217.78	33.7956	2.68797	0.0123825	RBMS1	NM_002897	INSIDE
chr8:038153866-038153914	A_17_P06077823	chr8	38153866	1300.25	201.806	2.68775	0.0123844	BAG4	NM_004874	INSIDE
chr11:069162527-069162586	A_17_P16468299	chr11	69162527	720.419	86.05	3.06559	0.0123848	CCND1	NM_053056	PROMOTER
chr18:032021260-032021306	A_17_P10629891	chr18	32021260	812.368	97.0391	3.06549	0.0123854	MOCOS	NM_017947	PROMOTER
chr12:118778185-118778236	A_17_P16596804	chr12	118778185	123.505	14.7544	3.06536	0.0123892	CIT	NM_007174	PROMOTER
chr5:107746690-107746749	A_17_P04178188	chr5	107746690	310.239	48.2096	2.68599	0.0124027	FBXL17	NM_022824	PROMOTER
chr13:072254606-072254665	A_17_P08949465	chr13	72254606	668.491	79.991	3.063	0.0124038	C13orf24	NM_006346	INSIDE
chr16:078190308-078190352	A_17_P10138135	chr16	78190308	901.593	107.926	3.06244	0.012408	MAF	NM_001031804	INSIDE
chr7:023344408-023344452	A_17_P05361054	chr7	23344408	2270.87	353.087	2.68515	0.0124112	TRA2A	NM_013293	INSIDE
chr20:032162213-032162272	A_17_P11140422	chr20	32162213	420.741	50.3873	3.0618	0.0124129	EIF2S2	NM_003908	INSIDE
chr6:139390716-139390771	A_17_P05115997	chr6	139390716	255.248	39.6967	2.68481	0.0124148	BC014953	NONE	Unknown
chr10:081829133-081829179	A_17_P07345047	chr10	81829133	638.066	76.4435	3.06124	0.012417	C10orf57	NM_025125	INSIDE
chr6:030723563-030723607	A_17_P04640612	chr6	30723563	371.392	57.7745	2.68444	0.0124186	C6orf136	NM_145029	INSIDE
chr8:049996971-049997025	A_17_P06106776	chr8	49996971	379.628	59.069	2.68411	0.0124219	SNAI2	NM_003068	PROMOTER
chr14:064948610-064948663	A_17_P09352023	chr14	64948610	828.751	99.3646	3.06013	0.012425	FUT8	NM_004480	PROMOTER
chr2:047922800-047922847	A_17_P01158251	chr2	47922800	1347.2	209.858	2.68247	0.0124388	MSH6	NM_000179	INSIDE
chr16:066071836-066071882	A_17_P16906651	chr16	66071836	715.35	85.916	3.05765	0.0124434	ATP6V0D1	NM_004691	INSIDE
chr6:032929798-032929842	A_17_P04648685	chr6	32929798	164.598	25.6458	2.68216	0.012444	TAP1-PSMB9	NM_000593-NM_002800	DIVERGENT_PROMOTER
chr6:076516344-076516403	A_17_P04828263	chr6	76516344	170.073	26.5062	2.68175	0.0124464	MYO6	NM_004999	INSIDE
chr16:031377293-031377337	A_17_P09986766	chr16	31377293	645.388	77.5639	3.05671	0.0124505	ARMC5	NM_024742	PROMOTER
chrX:148778618-148778662	A_17_P17411044	chrX	148778618	958.678	115.263	3.05612	0.0124548	CXorf40B	NM_001013845	PROMOTER
chr18:045271803-045271862	A_17_P10697038	chr18	45271803	288.631	34.7052	3.056	0.0124565	U58A	U58A	PROMOTER
chr19:019487373-019487422	A_17_P10909545	chr19	19487373	339.236	40.8049	3.05548	0.01246	TSSK6	NM_032037	INSIDE
chr20:024921907-024921966	A_17_P11126503	chr20	24921907	188.445	22.6698	3.0553	0.0124624	C20orf3	NM_020531	PROMOTER
chr10:120914165-120914220	A_17_P07519960	chr10	120914165	111.856	13.4548	3.05545	0.0124635	SFXN4	NM_213650	INSIDE
chr1:008812441-008812490	A_17_P00034862	chr1	8812441	456.129	71.1903	2.67969	0.0124677	RERE	NM_012102	PROMOTER
chr18:030874778-030874837	A_17_P10625672	chr18	30874778	31.1699	3.7055	3.07241	0.0124712	MAPRE2	NM_014268	PROMOTER
chr19:047439608-047439666	A_17_P10967396	chr19	47439608	434.507	52.3225	3.05388	0.0124718	GSK3A	NM_019884	PROMOTER
chr1:202331284-202331343	A_17_P15166390	chr1	202331284	293.943	45.8932	2.67918	0.012473	ELK4	NM_021795	INSIDE
chr22:048569695-048569754	A_17_P11548269	chr22	48569695	106.614	12.836	3.05412	0.0124739	ZBED4	NM_014838	INSIDE
chr7:137142934-137142992	A_17_P05818407	chr7	137142934	429.133	67.0195	2.67877	0.0124772	CREB3L2	NM_194071	INSIDE
chr16:072887797-072887856	A_17_P10114086	chr16	72887797	353.402	42.5804	3.05305	0.0124781	PSMD7	NM_002811	PROMOTER
chr15:076890122-076890166	A_17_P09776661	chr15	76890122	537.882	64.8357	3.05243	0.0124825	ADAMTS7	NM_014272	INSIDE
chr17:024743630-024743689	A_17_P10276477	chr17	24743630	42.1646	5.06942	3.05614	0.01249	TAOK1	NM_020791	INSIDE
chr15:097608455-097608514	A_17_P09868692	chr15	97608455	266.7	32.171	3.05139	0.0124908	TTC23-LRRC28	NM_022905-NM_144598	DIVERGENT_PROMOTER
chr13:036531439-036531496	A_17_P08784292	chr13	36531439	751.433	90.6547	3.05119	0.0124916	FAM48A	NM_017569	INSIDE
chr12:111319701-111319745	A_17_P16592599	chr12	111319701	85.3043	10.2838	3.05225	0.0124917	PTPN11	NM_002834	INSIDE
chr20:033143629-033143682	A_17_P11143761	chr20	33143629	1185.07	142.991	3.05098	0.0124932	TRPC4AP	NM_015638	INSIDE
chr1:036065247-036065306	A_17_P00136416	chr1	36065247	344.777	53.9247	2.67665	0.0124994	EIF2C3	NM_024852	PROMOTER
chrX:105852650-105852697	A_17_P11869835	chrX	105852650	621.568	75.0666	3.04967	0.0125031	FLJ20298	NM_198881	INSIDE
chr14:099017968-099018019	A_17_P16733090	chr14	99017968	994.501	120.186	3.0487	0.0125102	CCNK	NM_003858	INSIDE
chr7:105111814-105111858	A_17_P05667385	chr7	105111814	809.838	126.775	2.67536	0.0125128	ATXN7L4	NM_152749	PROMOTER
chr13:095127990-095128034	A_17_P09057367	chr13	95127990	3167.73	383.048	3.04785	0.0125166	DNAJC3	NM_006260	INSIDE
chr21:016365575-016365634	A_17_P11279820	chr21	16365575	106.077	12.8208	3.04855	0.0125175	C21orf34	NM_001005732	INSIDE
chr1:078156131-078156190	A_17_P00312216	chr1	78156131	1065.46	166.871	2.67467	0.01252	FUBP1	NM_003902	INSIDE
chr12:064507169-064507228	A_17_P08413335	chr12	64507169	212.691	25.7321	3.04712	0.0125232	HMGA2	NM_003484	INSIDE
chr20:047269745-047269793	A_17_P11201351	chr20	47269745	258.944	31.3292	3.04706	0.012524	DDX27	NM_017895	INSIDE
chr6:107068586-107068645	A_17_P04964045	chr6	107068586	265.586	41.6136	2.67405	0.0125266	AIM1	NM_001624	INSIDE
chr11:101723982-101724039	A_17_P07990236	chr11	101723982	300.145	36.3282	3.0465	0.0125273	BIRC2	NM_001166	INSIDE
chr17:007283271-007283329	A_17_P10213519	chr17	7283271	366.941	44.4172	3.04636	0.0125283	FGF11	NM_004112	PROMOTER
chr22:048986046-048986093	A_17_P11549807	chr22	48986046	553.279	66.9752	3.04631	0.0125283	TUBGCP6	NM_020461	PROMOTER
chr11:069922648-069922692	A_17_P07861902	chr11	69922648	2507.61	303.723	3.04548	0.0125344	CTTN	NM_005231	INSIDE
chr1:029062235-029062279	A_17_P00109439	chr1	29062235	980.049	153.656	2.67315	0.0125359	EPB41	NM_004437	INSIDE
chr10:101368957-101369016	A_17_P07425229	chr10	101368957	321.382	38.9319	3.04526	0.0125365	SLC25A28	NM_031212	INSIDE
chr17:070258180-070258227	A_17_P10463314	chr17	70258180	489.941	59.401	3.04405	0.0125455	SLC9A3R1	NM_004252	INSIDE
chr19:018493521-018493565	A_17_P10905577	chr19	18493521	430.357	52.2079	3.04319	0.012552	ELL	NM_006532	INSIDE
chrX:077719281-077719328	A_17_P11796248	chrX	77719281	67.9761	8.20876	3.04979	0.0125535	ZCCHC5	NM_152694	INSIDE
chr13:096885182-096885241	A_17_P09065878	chr13	96885182	306.547	37.1934	3.04299	0.0125538	RAP2A	NM_021033	INSIDE
chrX:073616288-073616340	A_17_P11791254	chrX	73616288	251.158	30.4828	3.04253	0.0125574	RNF12	NM_183353	INSIDE
chr1:086574233-086574292	A_17_P00351345	chr1	86574233	271.464	42.6225	2.67107	0.0125578	ODF2L	NM_020729	PROMOTER
chr5:072831475-072831534	A_17_P04013422	chr5	72831475	226.453	35.5571	2.671	0.0125587	BTF3	NM_001037637	INSIDE
chr10:069504193-069504252	A_17_P07292366	chr10	69504193	569.328	69.1543	3.04137	0.0125656	HERC4	NM_015601	INSIDE
chr12:054839868-054839921	A_17_P08372109	chr12	54839868	446.231	54.214	3.04105	0.0125681	MYL6	NM_079424	INSIDE
chr8:096216011-096216070	A_17_P06311499	chr8	96216011	416.662	65.4679	2.67002	0.0125689	PLEKHF2	NM_024613	INSIDE
chrX:110172681-110172740	A_17_P11886581	chrX	110172681	27.6425	3.3463	3.04625	0.0125732	PAK3	NM_002578	INSIDE
chr22:016489943-016490002	A_17_P11424853	chr22	16489943	91.7313	11.1521	3.04009	0.0125807	ATP6V1E1-BCL2L13	NM_001696-NM_015367	DIVERGENT_PROMOTER
chr20:022976313-022976358	A_17_P11118036	chr20	22976313	341.898	41.5847	3.03944	0.0125809	THBD	NM_000361	INSIDE
chr7:137142775-137142834	A_17_P05818405	chr7	137142775	213.721	33.6139	2.6686	0.012584	CREB3L2	NM_194071	INSIDE
chr9:135618684-135618728	A_17_P16274908	chr9	135618684	5635.23	886.424	2.6684	0.0125858	MRPS2	NM_016034	INSIDE
chrX:111890433-111890477	A_17_P11893774	chrX	111890433	290.858	35.4262	3.03743	0.012596	AMOT	NM_133265	PROMOTER
chr12:054508948-054509007	A_17_P08370635	chr12	54508948	277.008	33.7409	3.03736	0.0125965	DNAJC14	NM_032364	INSIDE
chr11:019218738-019218787	A_17_P07674927	chr11	19218738	682.562	83.1573	3.03705	0.0125985	E2F8	NM_024680	INSIDE
chr11:114879829-114879873	A_17_P08049405	chr11	114879829	4342.77	529.228	3.03666	0.0126014	IGSF4	NM_014333	INSIDE
chr1:051794498-051794557	A_17_P00197468	chr1	51794498	114.654	18.0544	2.66687	0.0126031	OSBPL9	NM_024586	PROMOTER
chr3:135688424-135688483	A_17_P02599721	chr3	135688424	476.67	75.0803	2.66648	0.0126062	Cep63	NM_025180	INSIDE
chr17:008054107-008054159	A_17_P16941450	chr17	8054107	880.382	107.425	3.0348	0.0126157	AURKB	NM_004217	INSIDE
chr14:022636296-022636355	A_17_P16685346	chr14	22636296	80.2381	9.77092	3.03772	0.0126158	ACIN1	NM_014977	PROMOTER
chr7:045733319-045733378	A_17_P05462920	chr7	45733319	519.634	81.9077	2.66542	0.0126174	IGFBP3	NM_000598	INSIDE
chr10:021854172-021854231	A_17_P07119274	chr10	21854172	554.253	87.3933	2.66495	0.0126224	FLJ45187	NM_207371	INSIDE
chr6:096131860-096131911	A_17_P04911808	chr6	96131860	422.785	66.7059	2.66404	0.0126321	MANEA	NM_024641	PROMOTER
chr6:033050492-033050536	A_17_P04649160	chr6	33050492	801.454	126.459	2.66395	0.0126331	BRD2	NM_005104	INSIDE
chr16:072888500-072888544	A_17_P10114091	chr16	72888500	1566.81	191.523	3.03225	0.0126351	PSMD7	NM_002811	INSIDE
chrX:048189666-048189725	A_17_P17341359	chrX	48189666	459.105	56.1494	3.03148	0.0126411	RBM3	NM_001017430	INSIDE
chr20:061967040-061967084	A_17_P17212225	chr20	61967040	289.359	35.3886	3.0315	0.0126414	TPD52L2	NM_003288	INSIDE
chr12:105990392-105990440	A_17_P08598551	chr12	105990392	620.97	75.9522	3.03136	0.012642	CRY1	NM_004075	PROMOTER
chr1:146684353-146684401	A_17_P00501697	chr1	146684353	570.68	90.1118	2.66289	0.0126443	BOLA1	NM_016074	INSIDE
chr22:020661181-020661240	A_17_P17263449	chr22	20661181	545.118	66.7451	3.02984	0.0126537	TOP3B	NM_003935	INSIDE
chr19:041237895-041237939	A_17_P10949961	chr19	41237895	4614.14	564.99	3.02976	0.0126542	WDR62	NM_173636	INSIDE
chr13:044592544-044592591	A_17_P08822070	chr13	44592544	727.052	89.0514	3.02935	0.0126575	GTF2F2	NM_004128	PROMOTER
chrX:054351243-054351302	A_17_P11755756	chrX	54351243	130.582	15.9785	3.03076	0.0126575	RP1-112K5.2	NM_058163	INSIDE
chr9:086197518-086197577	A_17_P06793846	chr9	86197518	268.794	42.5027	2.66087	0.0126658	ZCCHC6	NM_024617	INSIDE
chr1:168441988-168442047	A_17_P00595647	chr1	168441988	236.66	37.4251	2.66074	0.0126674	VAMP4	NM_003762	INSIDE
chr7:083467347-083467406	A_17_P05575855	chr7	83467347	99.9587	15.809	2.66058	0.0126695	SEMA3A	NM_006080	INSIDE
chr12:087475674-087475733	A_17_P08517649	chr12	87475674	338.383	41.4921	3.02775	0.01267	KITLG	NM_000899	INSIDE
chr9:072996701-072996760	A_17_P06735222	chr9	72996701	354.789	56.1214	2.66034	0.0126716	ANXA1	NM_000700	INSIDE
chrX:086579895-086579954	A_17_P11817881	chrX	86579895	73.8906	9.0607	3.0277	0.0126758	KLHL4	NM_057162	INSIDE
chr10:106087475-106087527	A_17_P07447428	chr10	106087475	874.304	107.28	3.02676	0.0126774	KIAA1754	NM_033397	PROMOTER
chr14:076561840-076561884	A_17_P09403185	chr14	76561840	516.295	63.4056	3.02551	0.0126871	C14orf4	NM_024496	INSIDE
chr19:009406854-009406913	A_17_P10878867	chr19	9406854	367.718	45.1773	3.02493	0.0126918	ZNF266	NM_006631	INSIDE
chr18:055176351-055176410	A_17_P10745667	chr18	55176351	240.811	29.5875	3.02485	0.012693	LMAN1	NM_005570	INSIDE
chr21:027138051-027138110	A_17_P11328854	chr21	27138051	813.447	99.961	3.02461	0.012694	ADAMTS1	NM_006988	INSIDE
chr19:017483355-017483399	A_17_P10902317	chr19	17483355	375.097	46.0948	3.02459	0.0126944	PGLS	NM_012088	PROMOTER
chr3:115257381-115257440	A_17_P02508564	chr3	115257381	149.991	23.7631	2.65808	0.0126961	KIAA1407	NM_020817	INSIDE
chr14:066778619-066778678	A_17_P09359274	chr14	66778619	170.803	21.0067	3.02341	0.0127051	MPP5	NM_022474	INSIDE
chr14:023727222-023727271	A_17_P09170720	chr14	23727222	506.408	62.3134	3.02269	0.0127091	IPO4	NM_024658	INSIDE
chr20:034668069-034668113	A_17_P11149406	chr20	34668069	6977.77	858.732	3.02249	0.0127104	C20orf24	NM_018840	INSIDE
chr10:094041652-094041711	A_17_P16372804	chr10	94041652	344.2	42.3591	3.0225	0.0127106	MARCH5	NM_017824	INSIDE
chrX:040349774-040349833	A_17_P11715766	chrX	40349774	87.2915	10.7399	3.02286	0.0127152	CRSP2	NM_004229	INSIDE
chr9:110878764-110878823	A_17_P06897889	chr9	110878764	211.127	33.4965	2.65603	0.0127178	EDG2	NM_001401	INSIDE
chr17:031974501-031974545	A_17_P10303406	chr17	31974501	389.874	48.0155	3.02143	0.012719	ZNF403	NM_024835	PROMOTER
chr19:011346227-011346286	A_17_P10884246	chr19	11346227	246.455	30.3585	3.02115	0.0127214	FLJ35119	NM_175871	PROMOTER
chr10:093674778-093674837	A_17_P07393372	chr10	93674778	259.715	31.9967	3.02093	0.0127235	BTAF1	NM_003972	INSIDE
chr22:029881336-029881392	A_17_P11473036	chr22	29881336	711.734	87.6943	3.02078	0.0127238	RNF185	NM_152267	INSIDE
chr9:112898996-112899055	A_17_P06905671	chr9	112898996	187.736	29.8025	2.6552	0.0127268	ZFP37	NM_003408	PROMOTER
chr8:033490301-033490360	A_17_P06057020	chr8	33490301	322.62	51.2182	2.65511	0.0127277	C8orf41-U13	NM_025115	DIVERGENT_PROMOTER
chr12:062460329-062460374	A_17_P08403985	chr12	62460329	819.832	101.088	3.01972	0.012732	TMEM5	NM_014254	INSIDE
chr16:082399920-082399979	A_17_P10158120	chr16	82399920	888.78	109.606	3.01949	0.0127338	HSBP1	NM_001537	INSIDE
chr11:002119676-002119735	A_17_P07601683	chr11	2119676	16.6014	1.98779	3.06207	0.012736	IGF2AS	NM_016412	INSIDE
chr7:101054679-101054738	A_17_P05651331	chr7	101054679	260.522	41.3861	2.65419	0.0127377	CUTL1	NM_181552	INSIDE
chr12:087475253-087475307	A_17_P08517644	chr12	87475253	207.307	25.5853	3.01838	0.0127433	KITLG	NM_000899	INSIDE
chr13:023052545-023052604	A_17_P16617228	chr13	23052545	129.119	15.933	3.01861	0.0127437	TNFRSF19	NM_018647	INSIDE
chr1:110240548-110240607	A_17_P00451465	chr1	110240548	461.69	73.3902	2.65327	0.0127475	AHCYL1	NM_006621	INSIDE
chr19:015302633-015302692	A_17_P10895271	chr19	15302633	219.808	27.1464	3.01741	0.0127513	BC035266	NONE	Unknown
chr2:027624045-027624103	A_17_P01064313	chr2	27624045	426.719	67.8479	2.65291	0.0127513	IFT172	NM_015662	INSIDE
chr6:080713902-080713946	A_17_P04845021	chr6	80713902	1263.82	200.965	2.65277	0.0127528	ELOVL4	NM_022726	INSIDE
chr15:063950960-063951019	A_17_P09721071	chr15	63950960	58.3535	7.19751	3.01925	0.0127546	RAB11A	NM_004663	INSIDE
chr7:116097176-116097231	A_17_P05719562	chr7	116097176	962.448	153.088	2.65235	0.0127574	CAPZA2	NM_006136	INSIDE
chr5:070786901-070786960	A_17_P04004239	chr5	70786901	165.159	26.2777	2.65194	0.012762	BDP1	NM_018429	PROMOTER
chr18:003252865-003252924	A_17_P10512184	chr18	3252865	612.102	75.6932	3.01554	0.0127647	MRLC2	NM_033546	INSIDE
chr19:050779224-050779278	A_17_P10975177	chr19	50779224	806.983	99.8013	3.01541	0.0127657	OPA3	NM_025136	INSIDE
chr10:005972660-005972706	A_17_P16288217	chr10	5972660	653.546	104.017	2.65147	0.0127669	FBXO18	NM_032807	PROMOTER
chr3:072979786-072979845	A_17_P02338786	chr3	72979786	829.679	132.059	2.65137	0.012768	SHQ1	NM_018130	INSIDE
chr15:042507861-042507920	A_17_P09623206	chr15	42507861	485.893	60.1058	3.01506	0.0127686	CTDSPL2	NM_016396	INSIDE
chr15:033066913-033066972	A_17_P09578783	chr15	33066913	112.827	13.9595	3.01479	0.0127741	FLJ20582	NM_014106	INSIDE
chr16:070487362-070487406	A_17_P10102142	chr16	70487362	592.827	73.3823	3.01411	0.0127759	KIAA0174	NM_014761	INSIDE
chr19:063590587-063590645	A_17_P11012556	chr19	63590587	668.552	82.7609	3.01402	0.0127766	RPS5	NM_001009	INSIDE
chr10:089615043-089615102	A_17_P16370382	chr10	89615043	371.862	46.0359	3.01393	0.0127774	PTEN	NM_000314	INSIDE
chr1:054231721-054231774	A_17_P00206487	chr1	54231721	689.419	109.806	2.65043	0.0127781	C1orf83	NM_153035	INSIDE
chr9:105537582-105537641	A_17_P06873466	chr9	105537582	72.1046	11.4833	2.65055	0.0127783	TMEM38B	NM_018112	INSIDE
chr18:066023835-066023879	A_17_P10798459	chr18	66023835	726.443	89.9809	3.01316	0.0127834	RTTN	NM_173630	INSIDE
chr14:073555323-073555371	A_17_P09389463	chr14	73555323	726.443	89.9809	3.01316	0.0127843	ENTPD5	NM_001249	PROMOTER
chr11:117810510-117810560	A_17_P08063657	chr11	117810510	394.867	48.9165	3.01297	0.0127851	MLL	NM_005933	PROMOTER
chr2:064281368-064281427	A_17_P01233667	chr2	64281368	265.782	42.3665	2.64924	0.0127911	BC063611	NONE	Unknown
chr1:032357393-032357437	A_17_P00121944	chr1	32357393	1681.77	268.097	2.64916	0.0127919	EIF3S2	NM_003757	INSIDE
chr20:043029128-043029172	A_17_P17194586	chr20	43029128	942.341	116.899	3.01099	0.0128004	STK4	NM_006282	INSIDE
chr17:038832169-038832213	A_17_P10330088	chr17	38832169	952.312	118.155	3.01075	0.0128023	ARL4D	NM_001661	INSIDE
chr5:137938453-137938512	A_17_P04315032	chr5	137938453	597.405	95.3173	2.6479	0.0128056	HSPA9B	NM_004134	INSIDE
chr8:100027844-100027903	A_17_P16119673	chr8	100027844	221.392	35.3264	2.64779	0.012807	OSR2	NM_053001	INSIDE
chr2:233942976-233943027	A_17_P01966400	chr2	233942976	632.941	100.999	2.64773	0.0128075	ATG16L1	NM_017974	INSIDE
chr3:046709953-046709997	A_17_P15434014	chr3	46709953	761.204	121.473	2.64764	0.0128084	ALS2CL	NM_147129	INSIDE
chr18:046976711-046976755	A_17_P10704768	chr18	46976711	921.026	114.364	3.00961	0.0128113	RKHD2	NM_016626	INSIDE
chr17:044376726-044376783	A_17_P10351884	chr17	44376726	971.642	120.663	3.00944	0.0128126	SNF8	NM_007241	INSIDE
chr20:034924253-034924297	A_17_P11150407	chr20	34924253	500.338	62.15	3.00908	0.0128157	C20orf117	NM_199181	PROMOTER
chr12:048248463-048248508	A_17_P08342384	chr12	48248463	1285.12	159.671	3.00873	0.0128182	MCRS1	NM_006337	PROMOTER
chr18:052454987-052455046	A_17_P17072079	chr18	52454987	180.684	22.4481	3.0088	0.0128191	TXNL1	NM_004786	INSIDE
chr1:182015586-182015645	A_17_P15151665	chr1	182015586	203.279	32.464	2.64655	0.0128206	IVNS1ABP	NM_006469	INSIDE
chr2:075785824-075785868	A_17_P01286515	chr2	75785824	1760.11	281.204	2.64598	0.0128265	MRPL19	NM_014763	INSIDE
chr12:066331075-066331134	A_17_P08422605	chr12	66331075	482.813	60.0232	3.00787	0.0128275	DYRK2	NM_003583	INSIDE
chr17:052026980-052027024	A_17_P10384908	chr17	52026980	607.657	75.5624	3.00752	0.0128279	NOG	NM_005450	INSIDE
chr6:100122805-100122853	A_17_P04931551	chr6	100122805	1635.95	261.43	2.64563	0.0128303	CCNC	NM_001013399	INSIDE
chr10:112053761-112053820	A_17_P07475594	chr10	112053761	122.354	15.2182	3.00719	0.0128326	SMNDC1	NM_005871	INSIDE
chr9:021984051-021984107	A_17_P06640949	chr9	21984051	751.182	120.069	2.6453	0.0128339	CDKN2A	NM_058195	INSIDE
chr17:055396347-055396399	A_17_P10399423	chr17	55396347	859.071	106.912	3.00636	0.012837	LOC51136	NM_016125	INSIDE
chr22:038717062-038717114	A_17_P11506778	chr22	38717062	499.122	62.117	3.00633	0.0128373	BC031099	NONE	Unknown
chr17:008093749-008093804	A_17_P10217119	chr17	8093749	507.547	63.17	3.00623	0.0128383	PFAS	NM_012393	INSIDE
chr6:109521836-109521893	A_17_P04975338	chr6	109521836	676.67	108.2	2.64475	0.01284	SESN1	NM_014454	INSIDE
chr6:137154427-137154473	A_17_P05105529	chr6	137154427	526.543	84.1993	2.64467	0.0128408	MAP3K5	NM_005923	INSIDE
chr12:106657864-106657917	A_17_P08601294	chr12	106657864	424.278	52.8192	3.00588	0.0128411	PRDM4	NM_012406	PROMOTER
chr8:069023934-069023993	A_17_P06189225	chr8	69023934	38.0173	6.07618	2.64542	0.0128449	DEPDC2	NM_024870	PROMOTER
chr1:001139699-001139758	A_17_P00001111	chr1	1139699	284.188	45.4629	2.64408	0.0128473	hsa-mir-200b	hsa-mir-200b	PROMOTER
chr4:037278321-037278380	A_17_P03044499	chr4	37278321	153.163	24.5032	2.64403	0.0128484	BC037906	NONE	Unknown
chr19:010091369-010091415	A_17_P10880406	chr19	10091369	1280.89	159.594	3.00467	0.0128503	EIF3S4	NM_003755	INSIDE
chr9:090643192-090643240	A_17_P06812437	chr9	90643192	232.773	37.2466	2.64374	0.0128511	SYK	NM_003177	PROMOTER
chr18:021924214-021924258	A_17_P10584374	chr18	21924214	456.265	56.8699	3.00413	0.0128548	SS18	NM_001007559	INSIDE
chr16:068354626-068354685	A_17_P10094321	chr16	68354626	296.031	36.8982	3.00412	0.0128552	WWP2	NM_199423	INSIDE
chr17:024012398-024012457	A_17_P10273120	chr17	24012398	269.012	33.5339	3.00398	0.0128567	SDF2	NM_006923	INSIDE
chr4:054072557-054072601	A_17_P03100666	chr4	54072557	4411.83	706.279	2.64307	0.0128584	SCFD2	NM_152540	INSIDE
chr6:031870219-031870278	A_17_P15800726	chr6	31870219	270.647	43.3369	2.64274	0.012862	VARS	NM_006295	INSIDE
chr12:032024867-032024926	A_17_P08283954	chr12	32024867	26.9175	3.34355	3.00909	0.0128628	C12orf35	NM_018169	INSIDE
chr19:045169200-045169244	A_17_P17138912	chr19	45169200	5371.55	670.079	3.00294	0.0128641	PSMC4	NM_006503	INSIDE
chr4:119964250-119964299	A_17_P03383499	chr4	119964250	456.802	73.1564	2.64251	0.0128645	KIAA1627	NM_020961	INSIDE
chr15:070351444-070351494	A_17_P09750994	chr15	70351444	759.01	94.7023	3.00265	0.0128665	PARP6	NM_020214	PROMOTER
chr16:009095084-009095143	A_17_P09918983	chr16	9095084	455.639	56.8526	3.00259	0.0128671	PRO0149	NM_014117	INSIDE
chr21:034670010-034670054	A_17_P11363551	chr21	34670010	700.264	87.3806	3.00252	0.0128675	C21orf51	NM_058182	INSIDE
chr1:203611722-203611781	A_17_P00754041	chr1	203611722	174.4	27.9358	2.64221	0.0128681	YOD1	NM_018566	INSIDE
chr12:006884311-006884355	A_17_P08178085	chr12	6884311	614.302	76.6602	3.0024	0.0128685	LRRC23	NM_006992	INSIDE
chr1:038147857-038147916	A_17_P00145618	chr1	38147857	869.946	139.374	2.64196	0.0128705	UTP11L	NM_016037	INSIDE
chr12:131080374-131080418	A_17_P16607209	chr12	131080374	9720.82	1213.44	3.00197	0.0128718	PUS1	NM_001002019	INSIDE
chr15:032304551-032304595	A_17_P09576019	chr15	32304551	895.133	111.75	3.00183	0.0128731	LOC51234	NM_016454	INSIDE
chr8:074367776-074367835	A_17_P06214172	chr8	74367776	430.361	68.9827	2.64124	0.0128784	RPL7	NM_000971	INSIDE
chr8:059628777-059628830	A_17_P06146586	chr8	59628777	729.493	116.932	2.64122	0.0128786	SDCBP	NM_001007067	INSIDE
chr17:018030289-018030342	A_17_P10258565	chr17	18030289	454.7	56.8265	3.00028	0.0128856	OFOXD	NM_017758	INSIDE
chr11:046679833-046679888	A_17_P07797941	chr11	46679833	575.108	71.96	2.99857	0.0128991	ZNF408	NM_024741	INSIDE
chr22:037964890-037964938	A_17_P11503753	chr22	37964890	389.606	48.766	2.99807	0.0129035	PDGFB	NM_033016	PROMOTER
chr6:109523472-109523517	A_17_P04975348	chr6	109523472	811.529	130.343	2.63833	0.0129105	SESN1	NM_014454	PROMOTER
chr9:112329350-112329404	A_17_P06903290	chr9	112329350	1014.6	162.98	2.63815	0.0129124	KIAA1958	NM_133465	INSIDE
chr13:043907169-043907228	A_17_P08819123	chr13	43907169	143.311	17.9505	2.99706	0.0129127	TSC22D1	NM_006022	INSIDE
chr11:008661509-008661568	A_17_P07628940	chr11	8661509	961.123	120.407	2.99681	0.0129132	ACA3	ACA3	PROMOTER
chr5:056282617-056282663	A_17_P03945911	chr5	56282617	959.727	154.204	2.63778	0.0129165	FLJ35954	NM_152622	INSIDE
chr11:027484359-027484411	A_17_P07711618	chr11	27484359	629.943	78.9409	2.99638	0.0129167	LIN7C	NM_018362	INSIDE
chr11:062379235-062379289	A_17_P07833468	chr11	62379235	754.815	94.5928	2.99632	0.0129171	U27	U27	PROMOTER
chr9:006403263-006403307	A_17_P06566180	chr9	6403263	269.317	43.2762	2.63766	0.0129179	UHRF2	NM_152306	INSIDE
chr12:107999304-107999363	A_17_P08606589	chr12	107999304	469.52	58.8569	2.9959	0.0129206	UNG	NM_003362	INSIDE
chr14:064042488-064042547	A_17_P09347672	chr14	64042488	396.558	49.7279	2.9954	0.0129246	ZBTB1	NM_014950	INSIDE
chr1:198531626-198531685	A_17_P00730574	chr1	198531626	74.3326	11.9463	2.63743	0.0129259	IPO9	NM_018085	INSIDE
chr19:054280935-054280990	A_17_P10985483	chr19	54280935	388.617	48.7375	2.99525	0.012926	SNRP70	NM_001009820	INSIDE
chr14:037132400-037132459	A_17_P16695462	chr14	37132400	131.851	16.5339	2.99541	0.0129272	FOXA1	NM_004496	INSIDE
chr22:036527465-036527520	A_17_P11498779	chr22	36527465	686.077	86.0581	2.99499	0.0129278	H1F0	NM_005318	INSIDE
chr11:022603447-022603493	A_17_P07690594	chr11	22603447	582.451	73.0697	2.99479	0.0129294	FANCF	NM_022725	INSIDE
chr13:102296674-102296718	A_17_P09092530	chr13	102296674	7433.65	932.989	2.99414	0.0129345	ERCC5	NM_000123	INSIDE
chr16:014635783-014635842	A_17_P09940299	chr16	14635783	266.718	33.4736	2.99422	0.0129346	BFAR	NM_016561	INSIDE
chr14:104559413-104559461	A_17_P16740559	chr14	104559413	1500.09	188.293	2.994	0.0129357	CDCA4	NM_145701	PROMOTER
chr1:008872511-008872562	A_17_P00035098	chr1	8872511	689.449	110.913	2.63602	0.012936	ENO1	NM_001428	INSIDE
chr7:150652760-150652819	A_17_P05872276	chr7	150652760	608.604	97.9208	2.63582	0.0129383	RHEB	NM_005614	INSIDE
chr19:053365051-053365095	A_17_P10982869	chr19	53365051	1841.02	231.185	2.99339	0.0129406	LIG1	NM_000234	INSIDE
chr2:136576149-136576198	A_17_P01498081	chr2	136576149	353.814	56.938	2.63553	0.0129415	DARS	NM_001349	INSIDE
chr19:012709598-012709648	A_17_P10887155	chr19	12709598	2206.03	277.105	2.99294	0.0129442	ASNA1	NM_004317	INSIDE
chr1:241460568-241460624	A_17_P00918487	chr1	241460568	385.283	62.0193	2.63513	0.0129459	EFCAB2	NM_032328	INSIDE
chr19:009406640-009406699	A_17_P10878865	chr19	9406640	571.715	71.8571	2.99209	0.0129511	ZNF266	NM_006631	INSIDE
chr8:107739121-107739180	A_17_P06364002	chr8	107739121	470.497	75.7709	2.63447	0.0129532	OXR1	NM_181354	PROMOTER
chr6:074286673-074286720	A_17_P04818957	chr6	74286673	353.237	56.9094	2.63389	0.0129596	EEF1A1	NM_001402	INSIDE
chr17:037426172-037426231	A_17_P10325159	chr17	37426172	341.963	43.0149	2.99093	0.0129607	NKIRAS2	NM_017595	INSIDE
chr6:096132440-096132499	A_17_P04911811	chr6	96132440	882.449	142.203	2.63356	0.0129633	MANEA	NM_024641	INSIDE
chr9:131001726-131001770	A_17_P06983502	chr9	131001726	401.138	64.6761	2.63279	0.0129719	C9orf58	NM_001002260	INSIDE
chr7:098651561-098651616	A_17_P05643889	chr7	98651561	1320.91	213.024	2.63244	0.0129757	G10	NM_003910	INSIDE
chr16:056327516-056327570	A_17_P10040205	chr16	56327516	2854.32	359.545	2.9889	0.0129768	KATNB1	NM_005886	INSIDE
chr10:111975970-111976014	A_17_P07475091	chr10	111975970	378.608	47.6931	2.98885	0.0129774	MXI1	NM_005962	INSIDE
chr6:041970566-041970613	A_17_P04690008	chr6	41970566	769.244	124.072	2.63226	0.0129777	USP49	NM_018561	INSIDE
chr8:000486177-000486236	A_17_P05907497	chr8	486177	70.8601	11.431	2.63203	0.0129821	C8orf42	NM_175075	PROMOTER
chr15:027348521-027348577	A_17_P09559064	chr15	27348521	569.45	71.7882	2.98775	0.0129864	NDNL2	NM_138704	INSIDE
chr18:058344366-058344419	A_17_P10760937	chr18	58344366	542.427	68.3834	2.98771	0.0129867	BC006340	NONE	Unknown
chr11:006458803-006458853	A_17_P07619137	chr11	6458803	1322.85	166.785	2.98759	0.0129875	ARFIP2	NM_012402	INSIDE
chr5:006685796-006685842	A_17_P03742552	chr5	6685796	852.214	137.553	2.63123	0.0129892	NSUN2	NM_017755	INSIDE
chr12:027378339-027378398	A_17_P08264864	chr12	27378339	465.787	58.7554	2.98688	0.0129935	ARNTL2	NM_020183	INSIDE
chr19:059652904-059652951	A_17_P11000220	chr19	59652904	1301.91	164.251	2.98666	0.0129951	LENG8	NM_052925	INSIDE
chr4:083651768-083651812	A_17_P03222085	chr4	83651768	5401.29	872.178	2.63061	0.0129961	HNRPD	NM_001003810	INSIDE
chr14:020580611-020580661	A_17_P09157008	chr14	20580611	972.089	122.723	2.98568	0.013003	RNASE7	NM_032572	INSIDE
chr14:034660600-034660659	A_17_P16693701	chr14	34660600	586.669	74.0895	2.98521	0.013007	C14orf10	NM_017917	INSIDE
chr4:083650539-083650594	A_17_P03222075	chr4	83650539	527.494	85.2461	2.62945	0.0130091	HNRPD	NM_001003810	INSIDE
chr2:211166395-211166454	A_17_P01856754	chr2	211166395	120.022	19.3964	2.62944	0.0130098	LANCL1	NM_006055	INSIDE
chr12:006430668-006430713	A_17_P08175884	chr12	6430668	431.945	54.6077	2.98367	0.0130196	TNFRSF7	NM_001242	INSIDE
chr5:040714645-040714704	A_17_P03892439	chr5	40714645	96.8131	15.6564	2.62845	0.0130214	PTGER4	NM_000958	PROMOTER
chrX:047265413-047265472	A_17_P11739318	chrX	47265413	567.183	71.719	2.98339	0.0130218	ELK1	NM_005229	INSIDE
chr9:136611133-136611185	A_17_P07008616	chr9	136611133	84.6646	13.7011	2.62747	0.0130322	INPP5E	NM_019892	PROMOTER
chr1:094594914-094594973	A_17_P00386046	chr1	94594914	279.603	45.257	2.62717	0.0130347	ABCD3	NM_002858	PROMOTER
chr9:112329707-112329766	A_17_P06903293	chr9	112329707	92.5315	14.9787	2.62703	0.0130369	KIAA1958	NM_133465	INSIDE
chr20:032876305-032876350	A_17_P11142731	chr20	32876305	6824.36	864.154	2.98133	0.0130385	NCOA6	NM_014071	INSIDE
chr22:031523333-031523386	A_17_P11479034	chr22	31523333	488.15	61.8171	2.98125	0.0130393	TIMP3	NM_000362	INSIDE
chr18:019286365-019286424	A_17_P10570947	chr18	19286365	53.7391	6.79208	2.98405	0.0130412	RIOK3	NM_003831	PROMOTER
chr16:030952690-030952734	A_17_P16879603	chr16	30952690	5951.89	753.916	2.98087	0.0130422	STX4A	NM_004604	INSIDE
chr17:060986731-060986775	A_17_P10420304	chr17	60986731	391.317	49.5761	2.98062	0.0130447	AXIN2	NM_004655	INSIDE
chr3:151169427-151169486	A_17_P02668718	chr3	151169427	266.317	43.1384	2.6261	0.0130467	PFN2	NM_002628	INSIDE
chr10:093549349-093549408	A_17_P07392802	chr10	93549349	119.342	15.1246	2.98013	0.0130511	TNKS2	NM_025235	INSIDE
chr19:007600015-007600067	A_17_P10873453	chr19	7600015	3777.17	479.038	2.97909	0.0130568	XAB2	NM_020196	INSIDE
chr2:046756568-046756627	A_17_P01153212	chr2	46756568	187.833	30.4459	2.62513	0.0130578	CRIPT	NM_014171	INSIDE
chr3:061523539-061523583	A_17_P02283350	chr3	61523539	1558.85	252.689	2.62504	0.0130585	PTPRG	NM_002841	INSIDE
chr14:072672603-072672661	A_17_P09386296	chr14	72672603	438.005	55.5656	2.97868	0.0130604	PSEN1	NM_000021	PROMOTER
chr14:030161489-030161534	A_17_P09200674	chr14	30161489	752.423	95.4832	2.97823	0.013064	SCFD1	NM_016106	INSIDE
chr16:066856518-066856577	A_17_P10088389	chr16	66856518	609.593	77.423	2.97701	0.013074	SLC7A6	NM_003983	INSIDE
chr8:116749466-116749514	A_17_P06405905	chr8	116749466	448.276	72.7443	2.62348	0.0130762	TRPS1	NM_014112	INSIDE
chr15:042272724-042272783	A_17_P09622491	chr15	42272724	124.211	15.7776	2.97685	0.0130777	FRMD5	NM_001031729	INSIDE
chr1:019323870-019323914	A_17_P00074885	chr1	19323870	3285.33	533.216	2.62324	0.0130788	C1orf33	NM_016183	INSIDE
chr11:063808581-063808625	A_17_P07838323	chr11	63808581	485.838	61.7325	2.97637	0.0130793	BAD	NM_004322	INSIDE
chr20:048202310-048202366	A_17_P11204585	chr20	48202310	485.838	61.7325	2.97637	0.0130798	Kua	NM_199129	INSIDE
chr21:046569829-046569888	A_17_P11420456	chr21	46569829	175.466	22.2949	2.97641	0.0130806	PCNT	NM_006031	INSIDE
chr15:061235612-061235671	A_17_P09709083	chr15	61235612	135.023	17.1563	2.9764	0.0130807	RPS27L	NM_015920	INSIDE
chr1:203592140-203592199	A_17_P00753914	chr1	203592140	448.016	72.7317	2.6229	0.0130828	C1orf116	NM_023938	INSIDE
chr16:002959404-002959448	A_17_P16844553	chr16	2959404	170.078	21.5548	2.98012	0.0130835	PAQR4	NM_152341	PROMOTER
chr14:072596096-072596155	A_17_P09385988	chr14	72596096	157.714	20.0442	2.97606	0.0130837	RBM25	NM_021239	INSIDE
chr1:147151822-147151881	A_17_P00503749	chr1	147151822	259.052	42.0582	2.62278	0.0130841	KIAA0460	NM_015203	INSIDE
chr3:049423281-049423340	A_17_P02226493	chr3	49423281	259.052	42.0582	2.62278	0.0130842	RHOA	NM_001664	INSIDE
chr3:058453336-058453392	A_17_P02268981	chr3	58453336	635.512	103.24	2.62192	0.0130937	KCTD6	NM_153331	PROMOTER
chr12:088251080-088251139	A_17_P08521263	chr12	88251080	336.719	42.8718	2.97345	0.0131035	DUSP6	NM_022652	PROMOTER
chr8:042512353-042512412	A_17_P06095594	chr8	42512353	56.9434	9.2548	2.62126	0.0131044	C8orf40	NM_138436	PROMOTER
chr12:056425523-056425579	A_17_P08378904	chr12	56425523	729.663	92.92	2.97317	0.0131057	TSPAN31	NM_005981	INSIDE
chr14:073554819-073554878	A_17_P09389459	chr14	73554819	268.265	34.1695	2.97288	0.0131087	ENTPD5	NM_001249	PROMOTER
chr14:031616933-031616990	A_17_P09206291	chr14	31616933	483.999	61.682	2.97208	0.0131148	ARHGAP5	NM_001030055	INSIDE
chr22:026640435-026640479	A_17_P11459879	chr22	26640435	815.052	103.885	2.9719	0.0131162	PITPNB	NM_012399	PROMOTER
chr9:034656277-034656329	A_17_P06695650	chr9	34656277	751.11	122.223	2.6195	0.0131211	CCL27	NM_006664	PROMOTER
chr3:039423295-039423351	A_17_P02184612	chr3	39423295	497.31	80.9314	2.61937	0.0131226	RPSA	NM_001012321	PROMOTER
chr18:042750552-042750611	A_17_P10684930	chr18	42750552	180.411	23.0183	2.97043	0.013129	PIAS2	NM_173206	INSIDE
chr18:027282243-027282302	A_17_P10609009	chr18	27282243	357.347	45.6195	2.96961	0.0131356	DSG3	NM_001944	INSIDE
chr1:151992334-151992380	A_17_P00523681	chr1	151992334	2474.97	403.225	2.61776	0.013141	MTX1	NM_002455	INSIDE
chr11:046571648-046571692	A_17_P07797434	chr11	46571648	5995.86	765.819	2.96889	0.0131411	FLJ20294	NM_017749	PROMOTER
chr1:153510681-153510734	A_17_P00529681	chr1	153510681	924.309	150.634	2.61733	0.0131458	ISG20L2	NM_030980	INSIDE
chr5:141685343-141685401	A_17_P04331938	chr5	141685343	758.556	123.656	2.61692	0.0131505	SPRY4	NM_030964	PROMOTER
chr4:000994127-000994171	A_17_P02888044	chr4	994127	208.917	34.0685	2.61642	0.0131566	FGFRL1	NM_001004356	PROMOTER
chr1:063700141-063700200	A_17_P00247839	chr1	63700141	154.194	25.1468	2.6163	0.0131578	ITGB3BP	NM_014288	INSIDE
chr1:202514283-202514327	A_17_P15166548	chr1	202514283	721.968	117.761	2.61607	0.0131602	SLC41A1	NM_173854	PROMOTER
chr3:140590591-140590650	A_17_P02619668	chr3	140590591	470.432	76.754	2.61567	0.0131647	COPB2	NM_004766	INSIDE
chr2:171841939-171841985	A_17_P01671848	chr2	171841939	4119.26	672.319	2.61517	0.0131705	TLK1	NM_012290	INSIDE
chr2:203706531-203706590	A_17_P01820803	chr2	203706531	87.5454	14.284	2.61563	0.013171	ALS2CR16	NM_205543	INSIDE
chr6:042639156-042639215	A_17_P04692809	chr6	42639156	34.9655	5.70562	2.61548	0.0131732	UBR2	NM_015255	PROMOTER
chr6:013594928-013594972	A_17_P04565245	chr6	13594928	6971.67	1138.17	2.61479	0.0131748	C6orf114	NM_033069	PROMOTER
chr2:172774347-172774406	A_17_P01675431	chr2	172774347	76.2832	12.4536	2.6148	0.0131754	DLX1	NM_001038493	PROMOTER
chr2:065368157-065368216	A_17_P01238723	chr2	65368157	191.424	31.2553	2.6146	0.0131772	ACTR2	NM_001005386	INSIDE
chr2:190871617-190871675	A_17_P01761906	chr2	190871617	118.163	19.2954	2.61444	0.0131793	MGC13057	NM_032321	INSIDE
chr7:020603406-020603464	A_17_P05348495	chr7	20603406	133.104	21.7443	2.61384	0.0131862	SP8	NM_198956	PROMOTER
chr1:108946188-108946247	A_17_P00446085	chr1	108946188	269.49	44.0414	2.6133	0.0131919	PRPF38B	NM_018061	PROMOTER
chr15:038649636-038649680	A_17_P09608008	chr15	38649636	593.105	76.0806	2.96269	0.0131931	RPUSD2	NM_152260	INSIDE
chr1:011054993-011055052	A_17_P00044016	chr1	11054993	595.975	97.4168	2.61301	0.0131952	SRM	NM_003132	PROMOTER
chr10:075575608-075575667	A_17_P07317658	chr10	75575608	29.0078	3.69728	2.9719	0.0131992	AP3M1	NM_012095	INSIDE
chr12:015955838-015955894	A_17_P08212374	chr12	15955838	731.915	93.9863	2.96115	0.0132058	DERA	NM_015954	INSIDE
chr2:225276660-225276719	A_17_P01927382	chr2	225276660	202.193	33.0772	2.61183	0.0132089	CUL3	NM_003590	PROMOTER
chr6:053038867-053038922	A_17_P04742455	chr6	53038867	754.839	123.51	2.61154	0.0132121	FBXO9	NM_012347	PROMOTER
chr1:006575139-006575186	A_17_P00024405	chr1	6575139	345.408	56.5187	2.6115	0.0132125	HKR3	NM_005341	INSIDE
chr6:042525370-042525429	A_17_P04692455	chr6	42525370	58.0843	9.50343	2.61163	0.0132137	TRERF1	NM_018415	INSIDE
chr12:121985460-121985507	A_17_P08660939	chr12	121985460	702.3	90.2532	2.96004	0.0132156	ABCB9	NM_203444	PROMOTER
chr21:034368975-034369034	A_17_P11362018	chr21	34368975	239.425	30.803	2.95843	0.0132299	MRPS6	NM_032476	INSIDE
chr19:062817516-062817560	A_17_P17165171	chr19	62817516	758.128	97.5479	2.95826	0.0132302	ZNF134	NM_003435	INSIDE
chr16:045279623-045279682	A_17_P09991181	chr16	45279623	325.211	41.8437	2.95829	0.0132302	VPS35	NM_018206	INSIDE
chr6:033050140-033050199	A_17_P04649157	chr6	33050140	646.331	105.893	2.60966	0.0132336	BRD2	NM_005104	INSIDE
chrX:046759818-046759877	A_17_P17339149	chrX	46759818	562.981	72.4714	2.9576	0.0132358	NDUFB11	NM_019056	INSIDE
chr8:101232332-101232391	A_17_P06333604	chr8	101232332	383.429	62.8336	2.60935	0.0132372	POLR2K	NM_005034	INSIDE
chr12:067367168-067367215	A_17_P08427315	chr12	67367168	1184.25	152.475	2.95733	0.0132379	NUP107	NM_020401	INSIDE
chrX:044490173-044490232	A_17_P11730375	chrX	44490173	232.951	30.002	2.9569	0.0132424	UTX	NM_021140	INSIDE
chr2:118289409-118289468	A_17_P15314268	chr2	118289409	90.9024	14.9006	2.60895	0.0132428	DDX18	NM_006773	INSIDE
chr13:072532016-072532075	A_17_P08950533	chr13	72532016	1338.82	172.534	2.95601	0.0132491	KLF5	NM_001730	INSIDE
chr22:019597300-019597359	A_17_P11435301	chr22	19597300	690.332	88.9745	2.95583	0.0132507	CRKL	NM_005207	INSIDE
chr11:010786657-010786710	A_17_P07637538	chr11	10786657	947.171	122.102	2.95554	0.0132531	U97	U97	PROMOTER
chr14:074249101-074249154	A_17_P16716957	chr14	74249101	1249.86	161.142	2.95537	0.0132546	KIAA0317	NM_014821	INSIDE
chr5:040834521-040834573	A_17_P03892876	chr5	40834521	314.996	51.6736	2.60784	0.0132548	PRKAA1	NM_206907	PROMOTER
chr8:109525687-109525746	A_17_P06372626	chr8	109525687	158.122	25.942	2.60768	0.0132567	KIAA0103	NM_014673	INSIDE
chr1:039874131-039874188	A_17_P00152959	chr1	39874131	618.514	101.489	2.60748	0.0132588	PPIE	NM_006112	INSIDE
chr19:047451997-047452047	A_17_P10967463	chr19	47451997	784.132	101.153	2.95456	0.0132614	ERF	NM_006494	PROMOTER
chr7:032703985-032704031	A_17_P05405302	chr7	32703985	242.773	39.8468	2.60707	0.0132635	KBTBD2	NM_015483	INSIDE
chr21:033773249-033773305	A_17_P11359184	chr21	33773249	1180.95	152.406	2.95396	0.0132665	TMEM50B	NM_006134	INSIDE
chr7:000839527-000839586	A_17_P05261044	chr7	839527	117.229	19.2444	2.60682	0.0132668	hsa-mir-339	hsa-mir-339	PROMOTER
chr2:172370867-172370926	A_17_P01673637	chr2	172370867	82.9626	13.6206	2.60667	0.013269	DYNC1I2	NM_001378	INSIDE
chr13:021076572-021076631	A_17_P08712738	chr13	21076572	183.58	23.6954	2.95373	0.0132697	EFHA1	NM_152726	PROMOTER
chr7:099391729-099391778	A_17_P05646283	chr7	99391729	861.221	141.428	2.60632	0.0132722	LOC389541	NM_001008395	INSIDE
chr20:033794330-033794386	A_17_P11146343	chr20	33794330	736.137	95.0479	2.95325	0.0132725	RNPC2	NM_184244	PROMOTER
chr6:003176070-003176129	A_17_P04515702	chr6	3176070	51.0421	8.38033	2.60661	0.0132727	TUBB2B	NM_178012	PROMOTER
chr12:107752207-107752260	A_17_P08606035	chr12	107752207	542.977	70.1227	2.95294	0.0132753	SSH1	NM_018984	INSIDE
chr9:123854771-123854815	A_17_P06954337	chr9	123854771	152.512	25.0635	2.60526	0.0132848	LHX2	NM_004789	INSIDE
chr15:038551122-038551166	A_17_P09607641	chr15	38551122	772.365	99.8556	2.95137	0.0132885	D4ST1	NM_130468	INSIDE
chr22:016015532-016015590	A_17_P11423164	chr22	16015532	443.102	57.296	2.95113	0.0132907	CECR5	NM_033070	PROMOTER
chr17:007083108-007083152	A_17_P10212551	chr17	7083108	4062.41	525.443	2.95073	0.0132939	PHF23	NM_024297	INSIDE
chr17:004646772-004646822	A_17_P10202851	chr17	4646772	5481.63	709.01	2.95073	0.0132939	PSMB6	NM_002798	INSIDE
chr15:097009954-097009998	A_17_P09865391	chr15	97009954	474.782	61.4261	2.95034	0.0132973	IGF1R	NM_000875	PROMOTER
chr4:130090261-130090305	A_17_P03428880	chr4	130090261	200.686	33.0067	2.60411	0.013298	PHF17	NM_024900	INSIDE
chr2:011555493-011555552	A_17_P00989705	chr2	11555493	147.205	24.2111	2.60409	0.0132982	E2F6	NM_001952	INSIDE
chrX:011537471-011537530	A_17_P11590210	chrX	11537471	358.509	46.3922	2.95005	0.0132999	MSL3L1	NM_078628	INSIDE
chr17:013913928-013913976	A_17_P10242970	chr17	13913928	586.149	75.8639	2.94978	0.013302	COX10	NM_001303	INSIDE
chr9:111739718-111739777	A_17_P06901176	chr9	111739718	489.779	80.5832	2.60358	0.013304	UGCG	NM_003358	INSIDE
chr5:122208612-122208659	A_17_P04243213	chr5	122208612	327.821	53.9379	2.60354	0.0133045	SNX24	NM_014035	PROMOTER
chr19:037856971-037857030	A_17_P10938128	chr19	37856971	818.06	105.915	2.9493	0.0133061	ANKRD27	NM_032139	INSIDE
chr10:081954606-081954654	A_17_P07345453	chr10	81954606	1253.18	162.268	2.94914	0.0133074	ANXA11	NM_001157	INSIDE
chr17:070767434-070767493	A_17_P10465649	chr17	70767434	97.5729	12.6316	2.94944	0.0133097	GGA3	NM_014001	INSIDE
chr18:044729959-044730003	A_17_P10694784	chr18	44729959	474.166	61.4089	2.94887	0.0133099	SMAD7	NM_005904	INSIDE
chr4:084168930-084168989	A_17_P15587051	chr4	84168930	430.824	70.9223	2.60279	0.0133132	SEC31L1	NM_014933	INSIDE
chr4:084076697-084076741	A_17_P03223937	chr4	84076697	2894.18	476.547	2.60247	0.0133169	SCD5	NM_024906	INSIDE
chr10:106019216-106019275	A_17_P07447020	chr10	106019216	441.845	57.2599	2.94794	0.0133179	GSTO2	NM_183239	INSIDE
chr6:026646570-026646615	A_17_P15794243	chr6	26646570	539.191	88.795	2.60225	0.0133195	HMGN4	NM_006353	INSIDE
chr19:062973289-062973333	A_17_P11010614	chr19	62973289	498.08	64.563	2.9476	0.0133207	ZNF586	NM_017652	INSIDE
chr19:062837430-062837489	A_17_P11010083	chr19	62837430	159.285	20.6485	2.94751	0.0133228	ZNF211	NM_006385	INSIDE
chr19:049221642-049221696	A_17_P10970871	chr19	49221642	1702.68	220.835	2.94677	0.0133277	ZNF222	NM_013360	INSIDE
chr19:042033893-042033937	A_17_P17135324	chr19	42033893	1153.8	149.727	2.946	0.0133344	ZNF345	NM_003419	INSIDE
chr14:023653034-023653078	A_17_P09170278	chr14	23653034	1106.92	143.677	2.94565	0.0133372	WDR23	NM_025230	PROMOTER
chr16:055778542-055778590	A_17_P10038017	chr16	55778542	787.24	102.198	2.94543	0.0133391	KIAA1972	NM_133368	INSIDE
chr9:014303542-014303601	A_17_P06605243	chr9	14303542	278.807	45.9834	2.60008	0.0133448	NFIB	NM_005596	INSIDE
chr19:010374018-010374068	A_17_P10881286	chr19	10374018	583.082	75.7677	2.94404	0.0133512	CDC37	NM_007065	INSIDE
chr14:098809396-098809440	A_17_P09508992	chr14	98809396	187.932	24.4238	2.94385	0.0133548	BCL11B	NM_138576	PROMOTER
chr3:028363581-028363640	A_17_P02135332	chr3	28363581	116.293	19.1929	2.59912	0.0133562	AZI2	NM_022461	INSIDE
chr4:171385407-171385451	A_17_P03613822	chr4	171385407	755.064	124.663	2.59856	0.0133625	AADAT	NM_016228	INSIDE
chr14:088327695-088327754	A_17_P09460316	chr14	88327695	97.0159	12.6165	2.94291	0.0133648	EML5	NM_183387	INSIDE
chr10:001090553-001090612	A_17_P16283607	chr10	1090553	75.0921	12.3981	2.59854	0.0133648	IDI1-WDR37	NM_004508-NM_014023	DIVERGENT_PROMOTER
chr4:068395069-068395128	A_17_P03161526	chr4	68395069	387.054	63.9395	2.59775	0.013372	FLJ10808	NM_018227	INSIDE
chr20:045417858-045417917	A_17_P11194795	chr20	45417858	261.007	33.9732	2.94162	0.0133725	PRKCBP1	NM_012408	INSIDE
chr8:022355613-022355672	A_17_P06005868	chr8	22355613	188.325	31.1111	2.59773	0.0133725	PPP3CC	NM_005605	INSIDE
chr5:037406862-037406921	A_17_P03877344	chr5	37406862	545.405	90.1078	2.5976	0.0133737	NUP155	NM_004298	PROMOTER
chr19:049403942-049404001	A_17_P10971335	chr19	49403942	229.778	29.9115	2.94147	0.0133741	ZNF227	NM_182490	PROMOTER
chr7:096392121-096392174	A_17_P05636140	chr7	96392121	420.11	69.4104	2.59754	0.0133744	ACN9	NM_020186	INSIDE
chr17:045992348-045992398	A_17_P10359124	chr17	45992348	859.094	111.846	2.9413	0.0133746	CACNA1G	NM_018896	PROMOTER
chr11:067986626-067986683	A_17_P07853755	chr11	67986626	181.439	23.6305	2.94076	0.0133802	SAPS3	NM_018312	INSIDE
chr9:082906205-082906264	A_17_P06780054	chr9	82906205	311.618	51.5103	2.59684	0.0133827	RASEF	NM_152573	INSIDE
chr7:027475402-027475454	A_17_P05380564	chr7	27475402	917	151.582	2.59682	0.0133828	HIBADH	NM_152740	INSIDE
chr15:070554816-070554865	A_17_P09751797	chr15	70554816	1206.64	157.198	2.94035	0.0133829	ARIH1	NM_005744	INSIDE
chr19:003936652-003936696	A_17_P10862208	chr19	3936652	241.847	31.5075	2.94033	0.013384	EEF2	NM_001961	PROMOTER
chr8:104103136-104103195	A_17_P06346559	chr8	104103136	962.572	159.137	2.59662	0.0133852	ATP6V1C1	NM_001007254	INSIDE
chr3:134778040-134778092	A_17_P02595318	chr3	134778040	89.8115	14.8478	2.59665	0.0133861	CDV3	NM_017548	INSIDE
chr11:065525846-065525897	A_17_P07845396	chr11	65525846	1062.06	138.402	2.93993	0.0133865	BANF1	NM_003860	PROMOTER
chrX:080183993-080184052	A_17_P11801796	chrX	80183993	347.824	45.3391	2.93953	0.0133902	NSBP1	NM_030763	PROMOTER
chr17:070490588-070490634	A_17_P10464649	chr17	70490588	340.45	44.3898	2.93914	0.0133936	CDR2L	NM_014603	PROMOTER
chr5:054865678-054865737	A_17_P03939372	chr5	54865678	577.673	95.5558	2.59584	0.0133944	PPAP2A	NM_003711	INSIDE
chr17:039989598-039989656	A_17_P10334912	chr17	39989598	535.729	69.9048	2.93804	0.0134028	FZD2	NM_001466	PROMOTER
chr18:002562168-002562227	A_17_P10509056	chr18	2562168	624.702	81.5268	2.93782	0.0134047	KNTC2	NM_006101	INSIDE
chr6:033276836-033276888	A_17_P04650183	chr6	33276836	1214.02	201.014	2.59442	0.0134111	SLC39A7	NM_006979	INSIDE
chr15:063069589-063069648	A_17_P09717463	chr15	63069589	272.793	35.6222	2.93696	0.0134129	SPG21	NM_016630	PROMOTER
chr12:055769582-055769639	A_17_P08375773	chr12	55769582	3667.6	478.958	2.93686	0.013413	NAB2	NM_005967	INSIDE
chr3:198157394-198157438	A_17_P02880804	chr3	198157394	5372.12	889.615	2.59424	0.0134132	NCBP2	NM_007362	INSIDE
chr3:025446133-025446192	A_17_P02122292	chr3	25446133	68.3538	11.3234	2.59371	0.0134231	RARB	NM_000965	INSIDE
chr11:018566269-018566328	A_17_P07672660	chr11	18566269	714.124	93.4292	2.93423	0.0134359	UEV3	NM_018314	INSIDE
chrX:086578347-086578406	A_17_P11817865	chrX	86578347	33.8756	4.41321	2.94035	0.0134372	KLHL4	NM_019117	PROMOTER
chr14:021014248-021014307	A_17_P09158829	chr14	21014248	163.044	21.3316	2.9342	0.013438	RAB2B	NM_032846	INSIDE
chr19:038558249-038558308	A_17_P10940412	chr19	38558249	104.93	13.7235	2.93471	0.0134382	CEBPG	NM_001806	INSIDE
chr10:095452020-095452079	A_17_P07400804	chr10	95452020	568.746	74.4233	2.93396	0.0134383	C10orf4	NM_145246	INSIDE
chr8:017984881-017984940	A_17_P05985835	chr8	17984881	302.969	50.2626	2.59161	0.0134443	ASAH1	NM_177924	INSIDE
chr17:077589157-077589216	A_17_P10494878	chr17	77589157	259.09	33.9206	2.93322	0.0134462	DCXR	NM_016286	PROMOTER
chr12:032151804-032151863	A_17_P08284245	chr12	32151804	467.38	61.2179	2.93257	0.0134504	BICD1	NM_001003398	INSIDE
chr3:045813038-045813085	A_17_P02212194	chr3	45813038	238.966	39.6647	2.59088	0.0134531	SLC6A20	NM_022405	PROMOTER
chr4:174666076-174666133	A_17_P03628458	chr4	174666076	338.11	56.1489	2.59016	0.0134615	SAP30	NM_003864	PROMOTER
chr15:043714537-043714581	A_17_P09627148	chr15	43714537	264.871	34.7339	2.93087	0.0134662	SQRDL	NM_021199	INSIDE
chr17:035337989-035338042	A_17_P10316443	chr17	35337989	317.406	41.6249	2.93081	0.0134671	ORMDL3	NM_139280	PROMOTER
chr7:156186019-156186078	A_17_P05895238	chr7	156186019	516.04	85.7549	2.58919	0.0134729	LMBR1	NM_022458	PROMOTER
chr8:119703650-119703694	A_17_P06421209	chr8	119703650	973.345	161.751	2.58917	0.0134731	SAMD12	NM_207506	PROMOTER
chr12:104005043-104005102	A_17_P08589869	chr12	104005043	252.058	33.0837	2.92956	0.0134774	KIAA1033	NM_015275	INSIDE
chr12:101016895-101016950	A_17_P08577566	chr12	101016895	330.659	43.4163	2.92903	0.0134815	C12orf48	NM_017915	INSIDE
chr10:074676333-074676392	A_17_P07314045	chr10	74676333	330.659	43.4163	2.92903	0.0134815	DNAJC9	NM_015190	INSIDE
chr7:105112588-105112637	A_17_P05667390	chr7	105112588	149.978	24.9369	2.5884	0.0134826	ATXN7L4	NM_152749	PROMOTER
chr19:010091077-010091121	A_17_P10880403	chr19	10091077	1146.67	150.63	2.92837	0.013487	EIF3S4	NM_003755	INSIDE
chr17:004684770-004684814	A_17_P10202996	chr17	4684770	257.939	33.8889	2.92814	0.0134896	MINK1	NM_001024937	INSIDE
chr9:116529458-116529503	A_17_P06921580	chr9	116529458	2760.52	459.199	2.58775	0.01349	TRIM32	NM_012210	INSIDE
chr2:176878057-176878106	A_17_P01695795	chr2	176878057	573.339	95.3754	2.5877	0.0134907	HOXD1	NM_024501	PROMOTER
chr1:036223952-036223996	A_17_P00136985	chr1	36223952	4913.69	817.698	2.58717	0.013497	ADPRHL2	NM_017825	INSIDE
chr1:101072510-101072566	A_17_P00416067	chr1	101072510	498.716	82.9991	2.58705	0.0134984	EXTL2-SLC30A7	NM_001439-NM_133496	DIVERGENT_PROMOTER
chr14:044675957-044676016	A_17_P09262085	chr14	44675957	80.6651	10.5994	2.92796	0.0135004	FANCM	NM_020937	INSIDE
chr12:047737878-047737931	A_17_P08340521	chr12	47737878	449.267	59.0962	2.92644	0.013504	MLL2	NM_003482	PROMOTER
chr17:025828871-025828916	A_17_P10280825	chr17	25828871	2004.03	263.628	2.92633	0.0135049	GOSR1	NM_001007024	INSIDE
chr5:180602114-180602167	A_17_P04500022	chr5	180602114	598.248	99.6075	2.58642	0.0135059	U96a	U96a	PROMOTER
chr12:055202166-055202225	A_17_P08373697	chr12	55202166	296.176	38.9642	2.92624	0.0135063	RBMS2	NM_002898	INSIDE
chr1:085437082-085437128	A_17_P00346358	chr1	85437082	5253.21	874.933	2.58596	0.0135114	C1orf52	NM_198077	INSIDE
chr2:073208614-073208673	A_17_P01276023	chr2	73208614	202.624	33.7634	2.58527	0.0135198	SFXN5	NM_144579	INSIDE
chr19:050005383-050005438	A_17_P10972868	chr19	50005383	250.901	33.0508	2.92436	0.0135233	BCAM	NM_001013257	INSIDE
chr11:064645190-064645249	A_17_P07842093	chr11	64645190	343.039	45.196	2.92411	0.0135248	FAU	NM_001997	INSIDE
chr8:070541371-070541427	A_17_P06196327	chr8	70541371	119.404	19.903	2.58479	0.0135263	SULF1	NM_015170	PROMOTER
chr5:014718308-014718367	A_17_P03780992	chr5	14718308	538.659	89.7938	2.58468	0.0135266	BC015392	NONE	Unknown
chr4:111008137-111008191	A_17_P03343294	chr4	111008137	268.381	44.7424	2.58457	0.0135281	PLA2G12A	NM_030821	INSIDE
chr1:009938163-009938222	A_17_P00039177	chr1	9938163	431.323	71.9113	2.58448	0.0135291	NMNAT1	NM_022787	INSIDE
chr22:022562628-022562678	A_17_P11444537	chr22	22562628	357.313	47.0974	2.92347	0.0135305	MIF	NM_002415	DOWNSTREAM
chr8:001758686-001758745	A_17_P05914029	chr8	1758686	42.0026	6.99362	2.58637	0.013532	ARHGEF10	NM_014629	PROMOTER
chrX:129025161-129025205	A_17_P11950563	chrX	129025161	735.105	96.9218	2.92306	0.0135338	PDCD8	NM_004208	INSIDE
chr13:105984850-105984894	A_17_P16667705	chr13	105984850	949.815	125.239	2.92297	0.0135345	EFNB2	NM_004093	INSIDE
chr16:068015923-068015974	A_17_P10092960	chr16	68015923	633.817	83.5825	2.92279	0.0135361	CYB5B	NM_030579	PROMOTER
chr19:048792906-048792965	A_17_P10969522	chr19	48792906	679.382	89.595	2.92273	0.0135366	ZNF576	NM_024327	INSIDE
chr20:032876435-032876479	A_17_P11142732	chr20	32876435	9635.24	1270.73	2.92266	0.0135372	NCOA6	NM_014071	INSIDE
chr10:119122872-119122931	A_17_P16388087	chr10	119122872	262.966	34.6813	2.92265	0.013538	PDZD8	NM_173791	INSIDE
chr14:054727571-054727622	A_17_P09305756	chr14	54727571	598.022	78.875	2.92256	0.0135383	DLG7	NM_014750	INSIDE
chr7:105345046-105345105	A_17_P05668592	chr7	105345046	114.414	19.0886	2.58347	0.0135415	SYPL1	NM_182715	INSIDE
chr3:162422373-162422432	A_17_P02720268	chr3	162422373	546.39	91.1657	2.58337	0.0135424	NMD3	NM_015938	INSIDE
chr9:099746672-099746731	A_17_P06848710	chr9	99746672	19.7537	3.29053	2.58573	0.0135428	STX17	NM_017919	PROMOTER
chr3:185448841-185448894	A_17_P02824822	chr3	185448841	771.8	128.783	2.58329	0.0135433	ALG3	NM_001006942	INSIDE
chr2:069525263-069525319	A_17_P01260117	chr2	69525263	562.727	93.898	2.58327	0.0135436	GFPT1	NM_002056	INSIDE
chr18:017574377-017574436	A_17_P10563730	chr18	17574377	68.07	8.97605	2.92287	0.0135445	MIB1	NM_020774	PROMOTER
chr18:071048752-071048811	A_17_P17084299	chr18	71048752	335.456	44.268	2.92179	0.0135451	ZADH2	NM_175907	INSIDE
chr14:102127303-102127362	A_17_P09523890	chr14	102127303	335.456	44.268	2.92179	0.0135452	RCOR1	NM_015156	PROMOTER
chr12:046643868-046643915	A_17_P08335780	chr12	46643868	1084.49	143.145	2.92147	0.0135477	TMEM106C	NM_024056	PROMOTER
chr13:030090478-030090524	A_17_P16623113	chr13	30090478	853.77	112.7	2.92136	0.0135487	USPL1	NM_005800	INSIDE
chr20:005042206-005042259	A_17_P11032055	chr20	5042206	423.771	55.9441	2.92123	0.0135501	C20orf30	NM_014145	PROMOTER
chr4:142500557-142500616	A_17_P03483186	chr4	142500557	84.7577	14.1492	2.58263	0.0135531	ZNF330	NM_014487	INSIDE
chr3:187767278-187767330	A_17_P02834981	chr3	187767278	562.242	93.8777	2.58234	0.0135547	FLJ10560	NM_018138	INSIDE
chr18:045267020-045267079	A_17_P10697015	chr18	45267020	535.886	70.7715	2.92069	0.0135555	LOC497661	NM_001035005	INSIDE
chr3:182915246-182915305	A_17_P02813426	chr3	182915246	255.236	42.6194	2.58225	0.0135559	SOX2	NM_003106	DOWNSTREAM
chr4:149013525-149013584	A_17_P03510752	chr4	149013525	73.8957	12.3417	2.58195	0.0135612	ARHGAP10	NM_024605	INSIDE
chr1:011093463-011093522	A_17_P00044182	chr1	11093463	306.992	51.2846	2.5816	0.0135636	EXOSC10	NM_001001998	INSIDE
chr7:023343804-023343863	A_17_P05361047	chr7	23343804	201.874	33.7277	2.58145	0.0135656	TRA2A	NM_013293	INSIDE
chr14:073422908-073422964	A_17_P09388932	chr14	73422908	201.335	26.6198	2.91902	0.0135702	ZNF410	NM_021188	PROMOTER
chr3:188006016-188006068	A_17_P02836049	chr3	188006016	164.251	27.455	2.58076	0.013574	RFC4	NM_002916	INSIDE
chr14:077152124-077152173	A_17_P16719004	chr14	77152124	517.754	68.5012	2.91806	0.013578	SPTLC2	NM_004863	INSIDE
chr6:114285815-114285874	A_17_P04996927	chr6	114285815	1027.49	171.837	2.58001	0.0135827	MARCKS	NM_002356	INSIDE
chr1:040296352-040296396	A_17_P00154292	chr1	40296352	1817.55	304.01	2.5798	0.0135852	RLF	NM_012421	INSIDE
chr6:073389322-073389371	A_17_P04814884	chr6	73389322	645.857	108.044	2.5796	0.0135877	KCNQ5	NM_019842	INSIDE
chr15:057068416-057068475	A_17_P09687005	chr15	57068416	183.319	24.2733	2.91691	0.0135888	RNF111	NM_017610	INSIDE
chr4:044520739-044520794	A_17_P03075842	chr4	44520739	387.94	64.9064	2.5794	0.01359	FLJ13220	NM_021927	PROMOTER
chr16:030326185-030326229	A_17_P09983398	chr16	30326185	476.341	63.0986	2.91631	0.0135937	LOC51333	NM_016643	PROMOTER
chr6:002712569-002712627	A_17_P04513944	chr6	2712569	619.293	103.651	2.57889	0.0135962	WRNIP1	NM_020135	INSIDE
chr17:039620906-039620965	A_17_P10333380	chr17	39620906	261.44	34.6389	2.91602	0.0135965	MGC3123	NM_024107	INSIDE
chr1:157900292-157900351	A_17_P00548513	chr1	157900292	334.296	55.9534	2.57883	0.013597	PFDN2	NM_012394	INSIDE
chr17:001880901-001880956	A_17_P10192368	chr17	1880901	468.332	62.0554	2.9159	0.0135972	DPH1	NM_001383	INSIDE
chr3:025800642-025800701	A_17_P02124309	chr3	25800642	179.585	30.0609	2.57871	0.0135987	NGLY1-OXSM	NM_018297-NM_017897	DIVERGENT_PROMOTER
chr12:070435685-070435744	A_17_P08440866	chr12	70435685	429.23	56.8926	2.91544	0.0136016	RAB21	NM_014999	INSIDE
chr15:050099692-050099744	A_17_P09655979	chr15	50099692	541.824	71.8186	2.9154	0.0136017	MAPK6	NM_002748	INSIDE
chr9:026882194-026882245	A_17_P06662837	chr9	26882194	527.159	88.2656	2.57831	0.0136031	C9orf82	NM_024828	INSIDE
chr11:036573586-036573645	A_17_P07754033	chr11	36573586	76.1567	10.091	2.9159	0.0136055	RAG2	NM_000536	INSIDE
chr15:039311304-039311356	A_17_P09610517	chr15	39311304	491.714	65.2086	2.91469	0.0136081	CHP	NM_007236	INSIDE
chr22:030666009-030666067	A_17_P11475837	chr22	30666009	1360.29	180.461	2.91415	0.0136127	YWHAH	NM_003405	INSIDE
chr20:025177520-025177579	A_17_P11127592	chr20	25177520	848.214	112.556	2.91378	0.013616	PYGB	NM_002862	INSIDE
chr12:048302586-048302645	A_17_P08342590	chr12	48302586	467.407	62.0289	2.91367	0.0136172	PRPF40B	NM_012272	PROMOTER
chrX:080263844-080263894	A_17_P11802004	chrX	80263844	756.277	100.38	2.91344	0.0136191	SH3BGRL	NM_003022	INSIDE
chr22:041576709-041576768	A_17_P11516928	chr22	41576709	664.61	88.2292	2.91318	0.0136215	ARFGAP3	NM_014570	INSIDE
chr16:070218564-070218620	A_17_P10100958	chr16	70218564	646.335	85.8084	2.91309	0.0136222	MARVELD3	NM_052858	INSIDE
chr20:048560465-048560509	A_17_P11205583	chr20	48560465	9372.54	1244.61	2.91275	0.0136252	PTPN1	NM_002827	INSIDE
chr15:063108240-063108299	A_17_P09717595	chr15	63108240	127.338	16.9038	2.91324	0.0136259	MTFMT	NM_139242	INSIDE
chr20:056660117-056660161	A_17_P11240579	chr20	56660117	4342.11	576.664	2.91259	0.0136266	STX16	NM_001001433	INSIDE
chr16:070399713-070399760	A_17_P10101755	chr16	70399713	1973.02	262.174	2.91181	0.0136336	AP1G1	NM_001030007	INSIDE
chr1:218302696-218302754	A_17_P00824707	chr1	218302696	793.885	133.161	2.57576	0.013634	DUSP10	NM_144728	PROMOTER
chr17:024069786-024069835	A_17_P10273436	chr17	24069786	346.299	46.0267	2.91147	0.0136376	RAB34-RPL23A	NM_031934-NM_000984	DIVERGENT_PROMOTER
chr18:072333419-072333469	A_17_P10830696	chr18	72333419	846.445	112.511	2.91136	0.0136378	FLJ44313	NM_207460	PROMOTER
chr1:024392990-024393047	A_17_P00093908	chr1	24392990	305.137	51.1934	2.57543	0.0136382	GRHL3	NM_021180	PROMOTER
chr1:153826638-153826692	A_17_P00531413	chr1	153826638	217.756	36.5363	2.57531	0.0136396	ARHGEF11	NM_014784	INSIDE
chr17:053848429-053848488	A_17_P10393948	chr17	53848429	83.2966	11.0719	2.91136	0.0136438	RNF43	NM_017763	INSIDE
chrX:034435443-034435487	A_17_P11691841	chrX	34435443	389.405	51.7944	2.9104	0.0136467	TMEM47	NM_031442	PROMOTER
chr12:010765874-010765931	A_17_P08189525	chr12	10765874	698.829	92.9841	2.90988	0.013651	CSDA	NM_003651	INSIDE
chr12:006831377-006831424	A_17_P08177862	chr12	6831377	427.014	56.8272	2.90963	0.0136534	CDCA3-USP5	NM_031299-NM_003481	DIVERGENT_PROMOTER
chr12:117277641-117277700	A_17_P08644131	chr12	117277641	707.795	94.1953	2.90961	0.0136534	SUDS3	NM_022491	INSIDE
chr11:087548450-087548498	A_17_P07933156	chr11	87548450	389.079	51.7845	2.90947	0.0136549	RAB38	NM_022337	PROMOTER
chr14:031617050-031617109	A_17_P09206292	chr14	31617050	590.819	78.6484	2.90923	0.0136569	ARHGAP5	NM_001030055	INSIDE
chr20:010600976-010601030	A_17_P17173082	chr20	10600976	617.625	82.2222	2.90913	0.0136577	JAG1	NM_000214	INSIDE
chr19:062482365-062482424	A_17_P11008796	chr19	62482365	56.8158	7.55072	2.91161	0.0136606	ZNF272	NM_006635	PROMOTER
chr10:105834709-105834768	A_17_P07446159	chr10	105834709	247.426	32.9513	2.90859	0.0136634	COL17A1	NM_000494	INSIDE
chr15:065146291-065146349	A_17_P09726627	chr15	65146291	504.911	67.2535	2.90835	0.0136648	SMAD3	NM_005902	INSIDE
chr14:091044817-091044876	A_17_P09472917	chr14	91044817	388.426	51.7647	2.9076	0.0136716	KIAA2010	NM_017936	INSIDE
chr5:122139378-122139437	A_17_P04242861	chr5	122139378	304.03	51.1101	2.57253	0.0136732	SNX2	NM_003100	INSIDE
chr14:102130528-102130587	A_17_P09523904	chr14	102130528	337.897	45.0404	2.90729	0.0136746	RCOR1	NM_015156	INSIDE
chr3:185449121-185449167	A_17_P02824825	chr3	185449121	2541.08	427.251	2.57228	0.0136762	ALG3	NM_001006942	INSIDE
chr16:003295335-003295379	A_17_P09893596	chr16	3295335	917.876	122.37	2.90705	0.0136764	TIGD7-ZNF75A	NM_033208-NM_153028	DIVERGENT_PROMOTER
chr18:012398548-012398596	A_17_P10553213	chr18	12398548	366.198	48.826	2.9069	0.013678	C18orf43	NM_006553	INSIDE
chr12:053097671-053097730	A_17_P08364730	chr12	53097671	297.648	39.6862	2.9069	0.0136783	ITGA5	NM_002205	INSIDE
chr13:041520543-041520587	A_17_P08806729	chr13	41520543	2244.99	299.397	2.90658	0.0136806	DGKH	NM_152910	PROMOTER
chr13:047705850-047705894	A_17_P16633806	chr13	47705850	2119.83	282.746	2.90637	0.0136825	ITM2B	NM_021999	INSIDE
chr11:047386142-047386201	A_17_P07800836	chr11	47386142	449.011	59.8883	2.9064	0.0136827	SLC39A13	NM_152264	PROMOTER
chr16:057106753-057106803	A_17_P10043299	chr16	57106753	504.013	67.2274	2.90634	0.0136828	FLJ21148	NM_024860	PROMOTER
chr4:129061759-129061811	A_17_P03425103	chr4	129061759	710.728	119.561	2.57156	0.0136851	HSPA4L	NM_014278	INSIDE
chr12:105034721-105034765	A_17_P08594554	chr12	105034721	1972.43	263.274	2.90533	0.0136918	NUAK1	NM_014840	INSIDE
chr14:096038674-096038724	A_17_P09494213	chr14	96038674	1312.9	175.283	2.905	0.0136949	PAPOLA	NM_032632	INSIDE
chr17:006485971-006486030	A_17_P10210465	chr17	6485971	277.773	37.0851	2.905	0.0136954	TXNL5	NM_032731	INSIDE
chr2:198397270-198397319	A_17_P01797019	chr2	198397270	384.408	64.7164	2.57044	0.0136988	MARS2	NM_138395	INSIDE
chr17:054642357-054642403	A_17_P10396555	chr17	54642357	732.243	97.7955	2.90448	0.0136997	C17orf71	NM_018149	INSIDE
chr4:184741583-184741627	A_17_P03678286	chr4	184741583	1298.71	218.718	2.56994	0.0137048	CARF	NM_017632	INSIDE
chrX:054910228-054910281	A_17_P11757106	chrX	54910228	768.335	102.664	2.90381	0.0137057	APEX2	NM_014481	INSIDE
chr4:140581521-140581580	A_17_P03473786	chr4	140581521	252.19	42.4739	2.56986	0.0137058	NARG1	NM_057175	INSIDE
chr10:030677722-030677781	A_17_P07156444	chr10	30677722	700.485	118.005	2.5695	0.0137102	PAPD1	NM_018109	INSIDE
chr16:000127971-000128030	A_17_P09880709	chr16	127971	463.088	61.9045	2.90317	0.0137116	C16orf35	NM_012075	INSIDE
chr16:021519448-021519494	A_17_P09957259	chr16	21519448	831.236	111.128	2.90303	0.0137127	DREV1	NM_016025	INSIDE
chr12:049897566-049897625	A_17_P08348642	chr12	49897566	386.794	51.7149	2.90291	0.013714	POU6F1	NM_002702	INSIDE
chr2:065129586-065129635	A_17_P01237856	chr2	65129586	383.864	64.687	2.56905	0.0137158	SLC1A4	NM_003038	INSIDE
chr6:084994452-084994506	A_17_P04862896	chr6	84994452	424.569	71.555	2.56887	0.0137179	C6orf84	NM_014895	PROMOTER
chrX:016648549-016648599	A_17_P11613734	chrX	16648549	721.957	96.5573	2.90246	0.0137179	RBBP7	NM_002893	PROMOTER
chr22:019598695-019598754	A_17_P11435311	chr22	19598695	424.161	56.7426	2.90211	0.0137212	CRKL	NM_005207	INSIDE
chr2:032414498-032414548	A_17_P01086446	chr2	32414498	770.506	129.889	2.56853	0.013722	YIPF4	NM_032312	PROMOTER
chr3:128799939-128799983	A_17_P02570390	chr3	128799939	216.31	36.4661	2.56847	0.0137229	MCM2	NM_004526	INSIDE
chr17:054584483-054584542	A_17_P10396409	chr17	54584483	82.6963	11.0585	2.90266	0.0137235	hsa-mir-301	hsa-mir-301	PROMOTER
chr15:097923629-097923673	A_17_P16832019	chr15	97923629	569.722	76.2363	2.90171	0.0137248	BC013437	NONE	Unknown
chrX:048523754-048523800	A_17_P11742126	chrX	48523754	221.802	29.6796	2.90173	0.0137251	SLC35A2	NM_001032289	INSIDE
chr18:068686883-068686927	A_17_P10810704	chr18	68686883	675.666	90.4211	2.90158	0.0137259	NETO1	NM_138966	PROMOTER
chr12:092365002-092365061	A_17_P08540446	chr12	92365002	82.6963	11.0585	2.90266	0.0137262	MRPL42	NM_014050	INSIDE
chr1:100443497-100443556	A_17_P00413319	chr1	100443497	596.54	100.59	2.56814	0.0137268	RTCD1	NM_003729	PROMOTER
chr17:008226533-008226592	A_17_P10217627	chr17	8226533	569.442	76.2273	2.90117	0.0137296	RPL26	NM_000987	INSIDE
chr10:074526185-074526238	A_17_P07313594	chr10	74526185	408.414	54.6958	2.90053	0.0137355	P4HA1	NM_000917	INSIDE
chr9:122745752-122745811	A_17_P06948865	chr9	122745752	61.4788	10.3694	2.56775	0.0137357	ZNF482	NM_006626	DOWNSTREAM
chr12:121535761-121535820	A_17_P08659415	chr12	121535761	702.002	94.0247	2.90036	0.013737	FLJ11021	NM_023012	INSIDE
chr22:036467475-036467519	A_17_P17281893	chr22	36467475	4892.02	655.238	2.90034	0.0137371	TRIOBP	NM_138632	INSIDE
chr2:055371744-055371803	A_17_P01193807	chr2	55371744	621.092	104.795	2.56724	0.0137378	RPS27A	NM_002954	INSIDE
chr5:127446235-127446294	A_17_P04268286	chr5	127446235	716.72	120.944	2.56707	0.0137399	SLC12A2	NM_001046	PROMOTER
chr7:130470866-130470925	A_17_P05784845	chr7	130470866	188.048	31.7433	2.56658	0.0137462	MKLN1	NM_013255	INSIDE
chr1:031712287-031712343	A_17_P00119301	chr1	31712287	472.078	79.7495	2.56548	0.0137595	TINAGL1	NM_022164	INSIDE
chr3:052418753-052418797	A_17_P02239753	chr3	52418753	4728.72	798.867	2.56542	0.0137602	BAP1	NM_004656	INSIDE
chr20:002032224-002032283	A_17_P11020195	chr20	2032224	392.439	52.6553	2.89782	0.0137603	STK35	NM_080836	INSIDE
chr11:075768955-075769004	A_17_P07884644	chr11	75768955	1323.53	177.627	2.89746	0.0137633	PRKRIR	NM_004705	INSIDE
chr17:076133663-076133707	A_17_P10488863	chr17	76133663	6274.91	842.313	2.89717	0.0137659	raptor	NM_020761	INSIDE
chr8:101801085-101801144	A_17_P06336190	chr8	101801085	72.6938	12.2844	2.565	0.0137667	PABPC1	NM_002568	INSIDE
chrX:070535313-070535372	A_17_P11784259	chrX	70535313	152.092	20.4153	2.89722	0.0137671	OGT	NM_003605	PROMOTER
chr14:102130017-102130076	A_17_P09523900	chr14	102130017	499.82	67.1052	2.89691	0.0137685	RCOR1	NM_015156	INSIDE
chr13:043908302-043908361	A_17_P08819134	chr13	43908302	781.598	104.952	2.8967	0.0137703	TSC22D1	NM_006022	INSIDE
chr20:057038613-057038672	A_17_P17204414	chr20	57038613	130.558	17.5324	2.8966	0.0137741	ATP5E	NM_006886	INSIDE
chr17:038081882-038081926	A_17_P10327961	chr17	38081882	6098.77	819.18	2.89627	0.0137742	PLEKHH3	NM_024927	INSIDE
chr17:071774882-071774930	A_17_P10470081	chr17	71774882	130.558	17.5324	2.8966	0.013775	FAM100B	NM_182565	INSIDE
chr15:066134028-066134072	A_17_P09731454	chr15	66134028	5346.04	718.424	2.89556	0.0137806	PIAS1	NM_016166	INSIDE
chr11:116521717-116521776	A_17_P08057177	chr11	116521717	377.062	50.6708	2.89558	0.0137808	PAFAH1B2	NM_002572	INSIDE
chr12:008993234-008993278	A_17_P08183804	chr12	8993234	1525.88	205.131	2.89502	0.0137855	M6PR	NM_002355	INSIDE
chr8:086319532-086319585	A_17_P06267779	chr8	86319532	1098.77	185.937	2.56301	0.0137899	E2F5	NM_001951	DOWNSTREAM
chr12:113582632-113582691	A_17_P08628446	chr12	113582632	196.848	26.4722	2.89453	0.0137909	TBX3	NM_005996	INSIDE
chr14:089868595-089868654	A_17_P09467494	chr14	89868595	196.848	26.4722	2.89453	0.0137958	C14orf102	NM_199043	PROMOTER
chr11:068278833-068278888	A_17_P16467197	chr11	68278833	12.7461	1.66718	2.93457	0.013796	CPT1A	NM_001031847	INSIDE
chr2:064156507-064156566	A_17_P01233092	chr2	64156507	146.153	24.7429	2.5624	0.013798	VPS54	NM_001005739	INSIDE
chr16:054101146-054101193	A_17_P10030766	chr16	54101146	4497.85	605.311	2.89349	0.0137996	AYTL1	NM_017839	INSIDE
chr3:198965528-198965572	A_17_P15528663	chr3	198965528	575.919	97.5646	2.56144	0.0138094	FYTTD1	NM_001011537	INSIDE
chr15:097011561-097011620	A_17_P09865398	chr15	97011561	924.884	124.589	2.89209	0.0138124	IGF1R	NM_000875	INSIDE
chr2:114363245-114363301	A_17_P01410509	chr2	114363245	863.041	146.256	2.56093	0.0138156	ACTR3	NM_005721	PROMOTER
chr13:044593569-044593628	A_17_P08822079	chr13	44593569	268.304	36.1604	2.89139	0.0138193	GTF2F2	NM_004128	INSIDE
chr19:049248339-049248386	A_17_P17146340	chr19	49248339	777.985	104.854	2.89136	0.0138193	ZNF223	NM_013361	INSIDE
chr14:080755713-080755772	A_17_P09424639	chr14	80755713	333.278	44.9235	2.89119	0.013821	GTF2A1	NM_015859	INSIDE
chr19:058715919-058715963	A_17_P10997798	chr19	58715919	261.879	35.3074	2.89086	0.013825	ZNF331	NM_018555	PROMOTER
chr2:026920028-026920085	A_17_P01060945	chr2	26920028	729.93	123.777	2.56001	0.013827	CENPA	NM_001809	PROMOTER
chr12:054980744-054980798	A_17_P08372835	chr12	54980744	339.815	45.8286	2.89043	0.0138281	CS	NM_198324	PROMOTER
chr16:000218867-000218911	A_17_P09880972	chr16	218867	563.836	76.0451	2.89035	0.0138286	LUC7L	NM_201412	INSIDE
chr11:085457159-085457203	A_17_P16481403	chr11	85457159	952.029	128.415	2.89019	0.0138299	PICALM	NM_001008660	INSIDE
chr2:200148921-200148966	A_17_P01805961	chr2	200148921	737.591	125.105	2.55969	0.013831	SATB2	NM_015265	INSIDE
chr14:052689012-052689056	A_17_P09296370	chr14	52689012	2441.81	329.515	2.88954	0.0138359	DDHD1	NM_030637	INSIDE
chr12:049851907-049851966	A_17_P08348407	chr12	49851907	580.254	78.3122	2.88938	0.0138376	TFCP2	NM_005653	INSIDE
chr2:105412100-105412159	A_17_P01381851	chr2	105412100	861.575	146.2	2.55903	0.0138392	TGFBRAP1-MGC5509	NM_004257-NM_024093	DIVERGENT_PROMOTER
chr20:039680875-039680919	A_17_P11171848	chr20	39680875	3815.13	514.996	2.8891	0.01384	CHD6	NM_032221	PROMOTER
chr2:121757848-121757907	A_17_P01443323	chr2	121757848	403.968	68.5598	2.55881	0.013842	TFCP2L1	NM_014553	INSIDE
chr12:012761965-012762013	A_17_P08196960	chr12	12761965	847.705	114.524	2.88791	0.013851	CDKN1B	NM_004064	INSIDE
chr1:033098787-033098831	A_17_P00124282	chr1	33098787	3044.14	517.002	2.55779	0.0138546	IBRDC3	NM_153341	PROMOTER
chr10:111960025-111960077	A_17_P16383753	chr10	111960025	1183.15	159.897	2.88742	0.0138555	MXI1	NM_001008541	INSIDE
chr14:102127800-102127846	A_17_P09523893	chr14	102127800	902.346	121.962	2.88725	0.0138571	RCOR1	NM_015156	PROMOTER
chr11:073981803-073981861	A_17_P07877301	chr11	73981803	463.749	62.7343	2.88602	0.0138686	POLD3	NM_006591	INSIDE
chr7:101630795-101630840	A_17_P05653625	chr7	101630795	903.049	153.49	2.55666	0.0138687	PRKRIP1	NM_024653	INSIDE
chr5:054640405-054640464	A_17_P03938283	chr5	54640405	120.67	20.5104	2.55664	0.0138696	SKIV2L2	NM_015360	INSIDE
chr3:030624179-030624238	A_17_P02146347	chr3	30624179	615.012	104.541	2.55654	0.0138701	TGFBR2	NM_001024847	INSIDE
chr14:056805861-056805920	A_17_P09315782	chr14	56805861	683.992	92.545	2.88575	0.0138709	C14orf108	NM_018229	INSIDE
chr12:119589942-119589995	A_17_P16597396	chr12	119589942	212.807	28.7937	2.88572	0.0138723	KIAA0152	NM_014730	INSIDE
chr1:143869897-143869956	A_17_P00497775	chr1	143869897	410.911	69.874	2.556	0.0138769	PRKAB2	NM_005399	PROMOTER
chr1:216651517-216651567	A_17_P00817138	chr1	216651517	451.585	76.7961	2.55589	0.0138783	BPNT1	NM_006085	INSIDE
chr4:168530727-168530779	A_17_P03601520	chr4	168530727	386.663	65.76	2.5558	0.0138795	SPOCK3	NM_016950	PROMOTER
chr12:081254227-081254286	A_17_P16576670	chr12	81254227	700.959	94.9429	2.8842	0.0138854	CCDC59	NM_014167	INSIDE
chr20:016658967-016659013	A_17_P17176159	chr20	16658967	7431.15	1006.54	2.88419	0.0138854	SNRPB2	NM_003092	INSIDE
chr11:107385266-107385319	A_17_P08014692	chr11	107385266	402.323	54.5084	2.88381	0.0138891	CUL5	NM_003478	INSIDE
chr8:027239311-027239368	A_17_P06028442	chr8	27239311	708.779	120.61	2.55499	0.0138896	PTK2B	NM_173175	INSIDE
chr2:079167253-079167312	A_17_P01301112	chr2	79167253	45.4178	7.72824	2.55505	0.0138934	REG3G	NM_198448	INSIDE
chr1:155136314-155136366	A_17_P15135010	chr1	155136314	45.4178	7.72824	2.55505	0.0138937	CD1E	NM_030893	PROMOTER
chr2:208956941-208956993	A_17_P01846819	chr2	208956941	540.018	91.9141	2.55465	0.0138938	PIP5K3	NM_152671	INSIDE
chr3:073129317-073129373	A_17_P02339290	chr3	73129317	996.878	169.684	2.55457	0.0138948	PPP4R2	NM_174907	INSIDE
chr6:032048391-032048435	A_17_P15800986	chr6	32048391	1073.87	182.803	2.55446	0.0138962	DOM3Z	NM_005510	PROMOTER
chr19:019615612-019615659	A_17_P10910086	chr19	19615612	862.277	116.9	2.88288	0.0138976	GMIP	NM_016573	PROMOTER
chr11:085243271-085243330	A_17_P07924056	chr11	85243271	439.473	59.5832	2.8828	0.0138986	MGC34732	NM_173556	PROMOTER
chr17:026175521-026175572	A_17_P10281321	chr17	26175521	2019.37	273.794	2.88274	0.0138988	CRLF3	NM_015986	INSIDE
chr19:017442715-017442764	A_17_P10902202	chr19	17442715	5357.52	726.432	2.88267	0.0138995	SLC27A1	NM_198580	INSIDE
chr7:104245187-104245246	A_17_P05663621	chr7	104245187	563.668	96.0034	2.55369	0.0139058	MLL5	NM_182931	PROMOTER
chr19:057122540-057122586	A_17_P10994614	chr19	57122540	1673.49	227.048	2.88179	0.0139077	ZNF613	NM_001031721	INSIDE
chr17:012861547-012861599	A_17_P10238403	chr17	12861547	1048.43	142.27	2.88152	0.0139102	ELAC2	NM_018127	INSIDE
chr6:105413996-105414050	A_17_P04955745	chr6	105413996	1123.58	191.539	2.55239	0.0139221	HACE1	NM_020771	INSIDE
chr1:214847362-214847421	A_17_P00808479	chr1	214847362	926.157	157.888	2.55236	0.0139225	CGI-115	NM_016052	INSIDE
chrX:007704321-007704380	A_17_P11571266	chrX	7704321	69.1	9.37771	2.88138	0.0139235	PNPLA4	NM_004650	INSIDE
chr13:098651657-098651716	A_17_P09074037	chr13	98651657	284.192	38.6042	2.88003	0.0139255	PHGDHL1	NM_177967	INSIDE
chr5:148420921-148420980	A_17_P04362340	chr5	148420921	93.6655	15.9717	2.552	0.013928	SH3TC2	NM_024577	INSIDE
chr7:098715311-098715355	A_17_P05644159	chr7	98715311	1379.36	235.345	2.55115	0.0139377	LOC285989	NM_001013258	INSIDE
chr3:005206028-005206087	A_17_P02033019	chr3	5206028	272.131	46.4335	2.55106	0.0139389	EDEM1	NM_014674	INSIDE
chr12:067291960-067292019	A_17_P08426936	chr12	67291960	290.312	39.4834	2.87829	0.0139407	RAP1B	NM_001010942	INSIDE
chr12:112122207-112122251	A_17_P16593081	chr12	112122207	8108.19	1102.86	2.87813	0.0139418	TPCN1	NM_017901	INSIDE
chr16:002955225-002955269	A_17_P09892185	chr16	2955225	371.129	50.4864	2.87795	0.0139439	KREMEN2	NM_024507	INSIDE
chr2:026899177-026899221	A_17_P01060858	chr2	26899177	449.029	76.6655	2.55016	0.0139502	C2orf18	NM_017877	INSIDE
[truncated: 39,212 more rows]
