# Supplementary material for: Genome-Wide Profiling of Histone H3 Lysine 4 and Lysine 27 Trimethylation Reveals an Epigenetic Signature in Prostate Carcinogenesis
Source: PLoS One. 2009 Mar 5;4(3):e4687. doi: 10.1371/journal.pone.0004687 (PMC2650415; doi:10.1371/journal.pone.0004687)
Supplement: Table S3 — H3K27me3 marks in EP156T cells (8.36 MB XLS) [file pone.0004687.s004.xls]

## Sheet: H3K27me3 targets in EP156T cell
Name	ID	Chromosome	Start Location	Norm IP Signal	Norm WCE Signal	Normalized Log Ratio	P-value	Primary Annotation	Accession numbers	Primary Annotation Type
chr9:074341244-074341303	A_17_P06741094	chr9	74341244	146.371	2.25454	6.02065	0.000588036	RORB	NM_006914	PROMOTER
chr11:123686383-123686442	A_17_P08090822	chr11	123686383	209.026	0.416217	8.97213	0.000645245	OR8D1	NM_001002917	PROMOTER
chr11:067197971-067198030	A_17_P07851806	chr11	67197971	51.1725	0.166105	8.26713	0.000656952	ALDH3B2	NM_000695	INSIDE
chr17:007705190-007705242	A_17_P10215365	chr17	7705190	147.077	0.627224	7.87337	0.000661886	CYB5D1	NM_144607	INSIDE
chr18:055095050-055095109	A_17_P10745288	chr18	55095050	331.534	1.42972	7.85728	0.000662883	RAX	NM_013435	PROMOTER
chr9:034577689-034577739	A_17_P06695190	chr9	34577689	282.028	7.29715	5.27236	0.000664497	CNTFR	NM_001842	INSIDE
chr11:101827358-101827417	A_17_P07990617	chr11	101827358	78.9296	0.373751	7.72234	0.000665806	PORIMIN	NM_052932	INSIDE
chr11:061342863-061342922	A_17_P07829589	chr11	61342863	27.5434	0.154302	7.4798	0.000676791	FADS1-FADS2	NM_013402-NM_004265	DIVERGENT_PROMOTER
chr19:019615478-019615522	A_17_P17118757	chr19	19615478	1361.81	8.90708	7.25636	0.000678855	GMIP	NM_016573	PROMOTER
chr9:097475178-097475222	A_17_P06838556	chr9	97475178	76.5646	2.15504	5.15089	0.000682283	C9orf97-NCBP1	NM_139246-NM_002486	DIVERGENT_PROMOTER
chr9:113303303-113303353	A_17_P06907301	chr9	113303303	26.2074	0.68683	5.25388	0.000685308	RGS3	NM_144488	PROMOTER
chr19:043486533-043486577	A_17_P10955818	chr19	43486533	390.99	4.07171	6.58535	0.00070895	C19orf33	NM_033520	PROMOTER
chr21:025934277-025934336	A_17_P11323077	chr21	25934277	234.199	2.4445	6.58206	0.00070917	JAM2	NM_021219	INSIDE
chr5:073213724-073213783	A_17_P04015503	chr5	73213724	20.8781	0.670561	4.96048	0.000728624	ENST00000287898	NONE	Unknown
chr20:042777615-042777659	A_17_P17194375	chr20	42777615	57.9555	0.776457	6.2219	0.000733615	WISP2	NM_003881	INSIDE
chr11:069197294-069197353	A_17_P07858835	chr11	69197294	18.648	0.32175	5.85693	0.000774176	ORAOV1	NM_153451	INSIDE
chr4:111918108-111918167	A_17_P15601782	chr4	111918108	258.399	10.2206	4.66005	0.000778845	PITX2	NM_153427	PROMOTER
chr2:071035909-071035968	A_17_P01266645	chr2	71035909	3702.63	153.192	4.59514	0.000795507	VAX2	NM_012476	PROMOTER
chr11:005283053-005283112	A_17_P07613838	chr11	5283053	45.1893	0.968149	5.54461	0.000803776	OR51B4	NM_033179	PROMOTER
chr21:039743929-039743988	A_17_P11388813	chr21	39743929	24.6509	0.517222	5.57471	0.000818291	SH3BGR	NM_007341	PROMOTER
chr7:028226659-028226718	A_17_P15921158	chr7	28226659	80.387	3.58267	4.48786	0.000826293	CREB5	NM_182898	INSIDE
chr1:153705318-153705377	A_17_P00530714	chr1	153705318	4298.8	202.058	4.41109	0.000849503	C1orf92	NM_144702	INSIDE
chr11:006588518-006588562	A_17_P16416920	chr11	6588518	63.7708	1.69357	5.23476	0.000850273	ILK	NM_001014795	INSIDE
chr1:164616028-164616087	A_17_P00579175	chr1	164616028	22.642	1.05998	4.41689	0.000863754	SAC	NM_018417	PROMOTER
chr1:000910637-000910695	A_17_P00000241	chr1	910637	3534.24	171.262	4.36712	0.000864033	SAMD11	NM_152486	INSIDE
chr6:127479730-127479789	A_17_P05056694	chr6	127479730	35.855	1.75708	4.35093	0.000873543	RSPO3	NM_032784	PROMOTER
chr14:093930758-093930802	A_17_P09484752	chr14	93930758	402.792	12.9447	4.95961	0.000904178	SERPINA1	NM_001002236	PROMOTER
chr7:121539021-121539080	A_17_P05745512	chr7	121539021	275.533	14.5763	4.24053	0.000910035	LOC389549	NM_001024613	PROMOTER
chr6:036754268-036754312	A_17_P15805954	chr6	36754268	20.0751	1.04607	4.26235	0.000911727	CDKN1A	NM_000389	PROMOTER
chr14:019472393-019472452	A_17_P09152751	chr14	19472393	16.6013	0.49695	5.06205	0.000920329	OR4K1	NM_001004063	PROMOTER
chr9:130566992-130567041	A_17_P06981663	chr9	130566992	3834.96	208.23	4.20296	0.000924891	PRDM12	NM_021619	PROMOTER
chr3:129688029-129688082	A_17_P02574875	chr3	129688029	8095.57	441.666	4.19611	0.000927681	GATA2	NM_032638	INSIDE
chr1:115109990-115110049	A_17_P00472769	chr1	115109990	59.8091	3.26037	4.19726	0.000928205	SYCP1	NM_003176	INSIDE
chr2:031718062-031718106	A_17_P01084502	chr2	31718062	12518.6	687.165	4.18727	0.000931309	SRD5A2	NM_000348	PROMOTER
chr11:055987421-055987477	A_17_P07809497	chr11	55987421	20.1271	0.695579	4.85478	0.000938907	OR5M9	NM_001004743	INSIDE
chr10:048062759-048062818	A_17_P07201630	chr10	48062759	278.259	15.6222	4.15476	0.000945063	GDF10	NM_004962	PROMOTER
chr2:220204168-220204214	A_17_P01902195	chr2	220204168	4494.04	252.941	4.15114	0.000946531	ACCN4	NM_018674	PROMOTER
chr1:110860849-110860899	A_17_P00455187	chr1	110860849	3947.97	229.619	4.1038	0.000967453	KCNA2	NM_004974	PROMOTER
chr6:100161900-100161951	A_17_P04931724	chr6	100161900	6166.09	358.979	4.10238	0.000968094	PRDM13	NM_021620	INSIDE
chr2:119324359-119324418	A_17_P01432361	chr2	119324359	5638.86	338.714	4.05726	0.000989165	EN1	NM_001426	PROMOTER
chr2:139371080-139371131	A_17_P01510979	chr2	139371080	5696.34	346.555	4.03888	0.000998069	NXPH2	NM_007226	INSIDE
chr10:050491891-050491950	A_17_P07210014	chr10	50491891	2402.45	148.131	4.01956	0.00100764	CHAT	NM_020549	PROMOTER
chr17:072093599-072093643	A_17_P17018184	chr17	72093599	292.248	12.2704	4.57394	0.0010096	ST6GALNAC2	NM_006456	PROMOTER
chr9:034578480-034578538	A_17_P06695199	chr9	34578480	4352.33	269.683	4.01245	0.00101122	CNTFR	NM_001842	INSIDE
chr2:027395735-027395790	A_17_P01063256	chr2	27395735	1879.63	117.742	3.99674	0.00101923	SLC30A3	NM_003459	INSIDE
chr17:019559268-019559312	A_17_P10261971	chr17	19559268	266.132	11.4417	4.53977	0.00102109	FLJ31196	NM_152908	INSIDE
chrX:152292449-152292506	A_17_P12033799	chrX	152292449	175.369	7.56976	4.534	0.00102307	BGN	NM_001711	INSIDE
chr2:182372398-182372457	A_17_P01724447	chr2	182372398	416.697	26.3051	3.98559	0.00102504	NEUROD1	NM_002500	PROMOTER
chr11:064165622-064165674	A_17_P07839756	chr11	64165622	5780.73	254.35	4.50636	0.00103257	NRXN2	NM_138734	INSIDE
chr8:032520172-032520231	A_17_P06052287	chr8	32520172	23.2425	1.46284	3.98992	0.00103315	NRG1	NM_013958	PROMOTER
chr2:085891370-085891419	A_17_P01331520	chr2	85891370	1598.07	103.627	3.94685	0.0010457	ATOH8	NM_032827	PROMOTER
chrX:069938398-069938457	A_17_P17355286	chrX	69938398	20.8986	0.897189	4.54185	0.00104799	SLC7A3	NM_032803	PROMOTER
chr11:064165214-064165258	A_17_P07839753	chr11	64165214	19083.7	867.431	4.45944	0.00104951	NRXN2	NM_138734	INSIDE
chr6:119711106-119711165	A_17_P05020881	chr6	119711106	451.319	29.4404	3.93828	0.00105044	MAN1A1	NM_005907	INSIDE
chr2:027395265-027395324	A_17_P01063251	chr2	27395265	624.155	40.7339	3.9376	0.00105079	SLC30A3	NM_003459	INSIDE
chr11:064166000-064166055	A_17_P07839760	chr11	64166000	9937.04	453.099	4.45492	0.00105119	NRXN2	NM_138734	INSIDE
chr11:064166285-064166337	A_17_P07839763	chr11	64166285	6475.02	297.538	4.44374	0.00105536	NRXN2	NM_138734	INSIDE
chr12:112373972-112374031	A_17_P08622950	chr12	112373972	3356.21	155.817	4.42891	0.00106099	LHX5	NM_022363	PROMOTER
chr7:081718247-081718305	A_17_P05566470	chr7	81718247	583.826	38.6224	3.91803	0.00106174	CACNA2D1	NM_000722	PROMOTER
chr2:219676587-219676646	A_17_P01899421	chr2	219676587	1880.13	124.685	3.91447	0.00106374	FEV	NM_017521	PROMOTER
chr4:095107147-095107200	A_17_P03273693	chr4	95107147	3973.12	264.725	3.90771	0.0010676	ATOH1	NM_005172	PROMOTER
chr2:136707113-136707172	A_17_P01498743	chr2	136707113	274.707	18.3377	3.90501	0.00106928	CXCR4	NM_001008540	INSIDE
chr4:111916289-111916333	A_17_P15601767	chr4	111916289	6141.81	411.609	3.89932	0.00107243	PITX2	NM_153427	PROMOTER
chr8:016929807-016929857	A_17_P05980416	chr8	16929807	314.515	20.972	3.9066	0.00107256	EFHA2	NM_181723	INSIDE
chr1:022635852-022635898	A_17_P00087553	chr1	22635852	10626.2	715.025	3.89349	0.00107581	EPHA8	NM_001006943	INSIDE
chr15:072692337-072692381	A_17_P09761182	chr15	72692337	75.2723	3.61355	4.38063	0.00108067	CLK3	NM_001292	INSIDE
chr11:064165363-064165418	A_17_P07839754	chr11	64165363	8060.92	388.25	4.37589	0.00108182	NRXN2	NM_138734	INSIDE
chr2:000935035-000935094	A_17_P00937804	chr2	935035	12.6099	0.63442	4.31298	0.00108545	SNTG2	NM_018968	PROMOTER
chr4:008711405-008711458	A_17_P02918900	chr4	8711405	406.025	27.7501	3.871	0.00108914	CPZ	NM_001014447	PROMOTER
chr2:176784450-176784509	A_17_P01695080	chr2	176784450	117.836	8.07906	3.86644	0.00109284	HOXD13	NM_000523	INSIDE
chr7:100133823-100133882	A_17_P05648571	chr7	100133823	12.3344	0.810739	3.92731	0.00110662	ACHE	NM_000665	INSIDE
chr2:071037191-071037250	A_17_P01266656	chr2	71037191	153.741	10.7226	3.84178	0.00110721	VAX2	NM_012476	PROMOTER
chr18:026879250-026879309	A_17_P10606762	chr18	26879250	14.8277	0.674412	4.45852	0.00110866	DSC3	NM_024423	PROMOTER
chr1:050287425-050287484	A_17_P00192063	chr1	50287425	240.919	16.8978	3.83364	0.00111223	ELAVL4	NM_021952	INSIDE
chr15:077509811-077509870	A_17_P09779466	chr15	77509811	233.418	11.8286	4.30257	0.00111271	KIAA1024	NM_015206	PROMOTER
chr12:046455491-046455536	A_17_P08334664	chr12	46455491	187.159	9.48923	4.30183	0.00111317	FLJ20489	NM_017842	INSIDE
chrX:150014730-150014780	A_17_P12025814	chrX	150014730	429.724	22.038	4.28535	0.00112038	GPR50	NM_004224	PROMOTER
chr21:042643977-042644036	A_17_P11403288	chr21	42643977	21.8041	1.10071	4.30809	0.00112356	TFF2	NM_005423	INSIDE
chr12:112374083-112374134	A_17_P16593359	chr12	112374083	3225.29	167.39	4.26815	0.00112795	LHX5	NM_022363	PROMOTER
chr1:176445824-176445880	A_17_P15147825	chr1	176445824	579.459	41.556	3.80158	0.00113259	C1orf76	NM_173509	INSIDE
chr1:204018288-204018347	A_17_P00755727	chr1	204018288	185.649	13.3316	3.79965	0.00113396	CR2	NM_001006658	INSIDE
chr6:044418746-044418805	A_17_P04701167	chr6	44418746	221.938	15.9876	3.79514	0.00113701	SPATS1	NM_145026	INSIDE
chr11:064165503-064165555	A_17_P07839755	chr11	64165503	7815.73	413.674	4.23981	0.001141	NRXN2	NM_138734	INSIDE
chr12:113304617-113304676	A_17_P16593908	chr12	113304617	255.744	13.6034	4.23266	0.00114449	TBX5	NM_080718	PROMOTER
chr17:034816023-034816082	A_17_P10314013	chr17	34816023	57.7819	3.0892	4.22531	0.00114977	FBXL20	NM_032875	PROMOTER
chr15:065904342-065904389	A_17_P16800323	chr15	65904342	3262.04	177.974	4.19603	0.00116199	LBXCOR1	NM_001031807	PROMOTER
chr5:153836986-153837045	A_17_P04385231	chr5	153836986	2082.02	155.31	3.74475	0.00117107	HAND1	NM_004821	INSIDE
chr2:045077182-045077226	A_17_P01144226	chr2	45077182	9250.79	694.764	3.73498	0.00117797	SIX3	NM_005413	PROMOTER
chr9:123850046-123850105	A_17_P06954317	chr9	123850046	2509.51	189.403	3.72788	0.00118305	LHX2	NM_004789	PROMOTER
chr5:153840560-153840619	A_17_P04385253	chr5	153840560	2968.7	224.982	3.72195	0.00118732	HAND1	NM_004821	PROMOTER
chrX:150015451-150015501	A_17_P12025820	chrX	150015451	3144.64	179.26	4.13277	0.00119417	GPR50	NM_004224	PROMOTER
chr9:000966072-000966131	A_17_P06542245	chr9	966072	119.008	9.07503	3.71301	0.00119433	DMRT3	NM_021240	PROMOTER
chr10:102497137-102497196	A_17_P07429953	chr10	102497137	164.385	9.39714	4.12872	0.00119684	PAX2	NM_000278	INSIDE
chr8:070910087-070910146	A_17_P06198314	chr8	70910087	409.599	31.3331	3.70845	0.00119721	SLCO5A1	NM_030958	PROMOTER
chr7:030492907-030492966	A_17_P05395729	chr7	30492907	378.402	28.9692	3.70733	0.00119803	CRHR2	NM_001883	INSIDE
chr5:145699003-145699062	A_17_P04349885	chr5	145699003	3565.8	273.07	3.70688	0.00119832	POU4F3	NM_002700	INSIDE
chr4:105768745-105768804	A_17_P03319462	chr4	105768745	19.512	1.43502	3.76522	0.00120035	CXXC4	NM_025212	INSIDE
chr11:124239847-124239900	A_17_P08093205	chr11	124239847	209.427	12.2453	4.09615	0.00121407	ROBO3	NM_022370	PROMOTER
chr11:064166178-064166222	A_17_P07839762	chr11	64166178	10583.9	619.303	4.09507	0.00121447	NRXN2	NM_138734	INSIDE
chr12:052678436-052678480	A_17_P08362406	chr12	52678436	825.708	48.4112	4.09222	0.00121605	HOXC9	NM_006897	PROMOTER
chr9:098548627-098548683	A_17_P06843050	chr9	98548627	3319.94	258.639	3.68215	0.00121686	GPR51	NM_005458	INSIDE
chr1:022636363-022636407	A_17_P00087558	chr1	22636363	2383.39	186.691	3.6743	0.00122287	EPHA8	NM_001006943	INSIDE
chr11:035398567-035398612	A_17_P07748634	chr11	35398567	551.686	32.629	4.07962	0.00122308	SLC1A2	NM_004171	PROMOTER
chr9:137310833-137310888	A_17_P07011747	chr9	137310833	5517.72	432.609	3.67294	0.00122391	GRIN1	NM_021569	INSIDE
chr12:112373819-112373878	A_17_P08622948	chr12	112373819	2735.37	161.982	4.07783	0.00122406	LHX5	NM_022363	PROMOTER
chr13:050693147-050693206	A_17_P08848716	chr13	50693147	403.451	24.0271	4.06966	0.0012287	FLJ30707	NM_145019	PROMOTER
chr7:030493756-030493805	A_17_P05395735	chr7	30493756	3946.23	310.94	3.66577	0.00122947	CRHR2	NM_001883	INSIDE
chr6:001337561-001337620	A_17_P15777136	chr6	1337561	2350.56	186.232	3.65783	0.00123567	FOXF2	NM_001452	INSIDE
chr5:075413512-075413571	A_17_P04025413	chr5	75413512	254.52	20.1713	3.6574	0.00123635	SV2C	NM_014979	PROMOTER
chr3:129693646-129693697	A_17_P02574913	chr3	129693646	195.808	15.6467	3.64551	0.00124559	GATA2	NM_032638	INSIDE
chr14:069726253-069726312	A_17_P09373707	chr14	69726253	441.326	26.988	4.03146	0.00125083	SLC8A3	NM_183002	PROMOTER
chr5:153840239-153840292	A_17_P04385250	chr5	153840239	2600.69	209.32	3.63512	0.0012538	HAND1	NM_004821	PROMOTER
chr12:112373718-112373777	A_17_P08622947	chr12	112373718	1780.55	110.113	4.01526	0.00126047	LHX5	NM_022363	PROMOTER
chr12:111028941-111029000	A_17_P08617985	chr12	111028941	14.5269	0.86047	4.07746	0.00126453	TRAFD1	NM_006700	INSIDE
chr2:119323064-119323122	A_17_P01432350	chr2	119323064	2079.41	169.377	3.61787	0.00126793	EN1	NM_001426	PROMOTER
chr5:153835772-153835829	A_17_P04385221	chr5	153835772	1697.94	138.457	3.61627	0.00126925	HAND1	NM_004821	INSIDE
chr20:060560645-060560704	A_17_P11261122	chr20	60560645	686.407	42.9672	3.99775	0.00127115	FLJ30313-hsa-mir-1-1	NM_152757	DIVERGENT_PROMOTER
chr6:020509468-020509512	A_17_P04597029	chr6	20509468	1063.97	87.0956	3.61071	0.00127389	E2F3	NM_001949	PROMOTER
chrX:152614993-152615041	A_17_P12035236	chrX	152614993	628.088	39.4809	3.99174	0.00127489	PDZD4	NM_032512	INSIDE
chr6:003176359-003176418	A_17_P04515704	chr6	3176359	120.016	9.82997	3.60989	0.00127519	TUBB2B	NM_178012	PROMOTER
chrX:024793045-024793096	A_17_P11648959	chrX	24793045	318.303	20.3124	3.96997	0.00128857	ARX	NM_139058	INSIDE
chr11:067032746-067032790	A_17_P16464959	chr11	67032746	252.51	16.1964	3.96259	0.00129327	CDK2AP2	NM_005851	PROMOTER
chr2:182371594-182371651	A_17_P01724438	chr2	182371594	2779.36	231.516	3.58556	0.00129528	NEUROD1	NM_002500	PROMOTER
chr11:117254654-117254707	A_17_P08061051	chr11	117254654	355.404	22.8508	3.95914	0.00129548	FXYD6	NM_022003	PROMOTER
chr2:027396436-027396486	A_17_P01063263	chr2	27396436	2945.71	245.56	3.58447	0.00129623	SLC30A3	NM_003459	INSIDE
chr7:121543631-121543690	A_17_P05745543	chr7	121543631	99.983	8.33392	3.58462	0.00129711	LOC389549	NM_001024613	PROMOTER
chr17:043163867-043163917	A_17_P10345382	chr17	43163867	783.967	50.6807	3.95129	0.00130052	TBX21	NM_013351	PROMOTER
chr5:180399830-180399887	A_17_P15774229	chr5	180399830	471.312	39.443	3.57884	0.00130117	BTNL9	NM_152547	INSIDE
chr14:023115930-023115981	A_17_P09168665	chr14	23115930	6726.69	437.218	3.94347	0.00130561	AP1G2	NM_080545	PROMOTER
chr9:037021841-037021900	A_17_P06705628	chr9	37021841	1490.99	125.25	3.57339	0.00130591	PAX5	NM_016734	INSIDE
chr20:036787521-036787567	A_17_P11157898	chr20	36787521	2722.2	177.033	3.94268	0.00130613	SLC32A1	NM_080552	INSIDE
chr16:085098461-085098505	A_17_P10170291	chr16	85098461	1252.67	81.6986	3.93855	0.00130885	FOXF1	NM_001451	PROMOTER
chr12:122242517-122242561	A_17_P16599341	chr12	122242517	138.912	9.0705	3.93684	0.00131018	FLJ38663	NM_152269	INSIDE
chr5:172596396-172596446	A_17_P04471777	chr5	172596396	1889.74	159.463	3.56689	0.00131164	NKX2-5	NM_004387	PROMOTER
chr14:104492443-104492502	A_17_P09533453	chr14	104492443	54.0769	3.5505	3.92892	0.00131708	ENST00000360789	NONE	Unknown
chr1:047405316-047405370	A_17_P00181186	chr1	47405316	988.389	83.7618	3.56071	0.00131715	TAL1	NM_003189	INSIDE
chr20:036789240-036789284	A_17_P11157916	chr20	36789240	8273.35	544.993	3.92416	0.00131843	SLC32A1	NM_080552	INSIDE
chr1:053914727-053914786	A_17_P00205343	chr1	53914727	186.708	15.8429	3.55888	0.00131909	GLIS1	NM_147193	PROMOTER
chr12:014849551-014849610	A_17_P08206800	chr12	14849551	16.7802	1.07269	3.96745	0.00132004	LOC440087	NM_001013698	INSIDE
chr3:185579871-185579919	A_17_P02825513	chr3	185579871	3176.31	269.869	3.55702	0.00132046	THPO-CHRD	NM_199356-NM_003741	DIVERGENT_PROMOTER
chr9:016717871-016717919	A_17_P06616859	chr9	16717871	121.92	10.3408	3.55951	0.0013207	BNC2	NM_017637	INSIDE
chr10:133643856-133643915	A_17_P16400049	chr10	133643856	16.7802	1.07269	3.96745	0.00132478	BNIP3	NM_004052	INSIDE
chr2:073053514-073053567	A_17_P01275170	chr2	73053514	1640.9	140.1	3.54997	0.00132684	EMX1	NM_004097	PROMOTER
chr8:011602417-011602476	A_17_P05958617	chr8	11602417	137.323	11.7242	3.55	0.00132719	GATA4	NM_002052	INSIDE
chr1:176933013-176933059	A_17_P00633110	chr1	176933013	2683.98	229.252	3.54937	0.00132738	LHX4	NM_033343	INSIDE
chr12:053230716-053230775	A_17_P16561265	chr12	53230716	346.477	23.1199	3.90556	0.00133117	PDE1B	NM_000924	INSIDE
chr1:155955566-155955614	A_17_P00539852	chr1	155955566	346.387	29.685	3.54458	0.00133179	IGSF4B	NM_021189	INSIDE
chr4:111916485-111916536	A_17_P15601769	chr4	111916485	3318.86	285.636	3.53844	0.00133738	PITX2	NM_153427	PROMOTER
chr6:130728069-130728115	A_17_P05073521	chr6	130728069	170.402	14.6858	3.53645	0.00133961	BC044246	NONE	Unknown
chr11:064164812-064164871	A_17_P07839750	chr11	64164812	3008.24	202.883	3.8902	0.00134169	NRXN2	NM_138734	INSIDE
chr2:170045681-170045725	A_17_P01664159	chr2	170045681	4048.46	350.521	3.5298	0.0013454	LRP2	NM_004525	PROMOTER
chr2:220202227-220202271	A_17_P01902176	chr2	220202227	5796.98	502.125	3.52918	0.00134597	ACCN4	NM_018674	PROMOTER
chr2:183557174-183557231	A_17_P01730452	chr2	183557174	418.625	36.2712	3.52876	0.0013464	FRZB	NM_001463	PROMOTER
chr10:099520528-099520576	A_17_P07417667	chr10	99520528	2682.07	181.744	3.88337	0.00134649	SFRP5	NM_003015	INSIDE
chr2:192884293-192884346	A_17_P01772452	chr2	192884293	2569.06	222.998	3.52614	0.00134882	TMEFF2	NM_016192	INSIDE
NegativeControl	(-)3xSLv1	NONE	NONE	10.7251	0.652676	4.03848	0.00134992	NegativeControl	NONE	NONE
chr2:102413432-102413491	A_17_P01367114	chr2	102413432	12.1138	0.990607	3.61219	0.00135102	IL1RL1	NM_003856	INSIDE
chr10:102492768-102492818	A_17_P07429923	chr10	102492768	362.61	24.7373	3.87366	0.00135347	PAX2	NM_000278	PROMOTER
chr4:096826254-096826313	A_17_P03282543	chr4	96826254	698.245	60.8608	3.52015	0.00135448	UNC5C	NM_003728	INSIDE
chr1:148871687-148871746	A_17_P00510628	chr1	148871687	144.669	12.6167	3.51935	0.00135563	TCHHL1	NM_001008536	INSIDE
chr13:027439498-027439557	A_17_P08741209	chr13	27439498	2166.01	148.16	3.86981	0.00135613	CDX2	NM_001265	INSIDE
chr20:025008884-025008943	A_17_P11127011	chr20	25008884	51.9948	3.53882	3.87703	0.00135695	VSX1	NM_199425	INSIDE
chr9:136883305-136883364	A_17_P07009943	chr9	136883305	1054.7	92.1397	3.51687	0.00135757	FAM69B	NM_152421	INSIDE
chrX:011444441-011444500	A_17_P11589736	chrX	11444441	66.7588	4.56868	3.86911	0.00135903	ARHGAP6	NM_006125	PROMOTER
chr12:006678801-006678848	A_17_P16527324	chr12	6678801	4451.18	305.354	3.86563	0.00135913	C12orf53	NM_153685	INSIDE
chr8:089410301-089410354	A_17_P06281027	chr8	89410301	1445.64	126.454	3.51502	0.00135933	MMP16	NM_022564	PROMOTER
chr20:061107158-061107209	A_17_P17209697	chr20	61107158	681.018	46.7591	3.86437	0.00136004	BHLHB4	NM_080606	DOWNSTREAM
chr6:118336838-118336897	A_17_P05014183	chr6	118336838	56.0986	4.90209	3.5165	0.00136102	SLC35F1	NM_001029858	INSIDE
chr5:139156738-139156792	A_17_P04320141	chr5	139156738	1716.7	150.51	3.51171	0.00136249	PSD2	NM_032289	INSIDE
chr16:031447277-031447324	A_17_P09987055	chr16	31447277	481.3	33.1529	3.85973	0.00136343	ERAF	NM_016633	INSIDE
chr1:044542740-044542784	A_17_P15055331	chr1	44542740	162.613	14.2793	3.50945	0.00136497	C1orf164	NM_018150	INSIDE
chr11:113433015-113433074	A_17_P08041911	chr11	113433015	236.787	16.3501	3.85622	0.00136613	ZBTB16	NM_006006	PROMOTER
chr7:045389311-045389355	A_17_P05461842	chr7	45389311	3833.93	337.51	3.50582	0.00136814	ADCY1	NM_021116	INSIDE
chr17:045403398-045403457	A_17_P10356410	chr17	45403398	517.777	35.9064	3.85002	0.0013705	DLX4	NM_001934	PROMOTER
chrX:107783856-107783915	A_17_P11877987	chrX	107783856	1612.43	111.908	3.84885	0.00137134	IRS4	NM_003604	INSIDE
chr2:219675036-219675083	A_17_P01899414	chr2	219675036	4254.61	376.104	3.49982	0.00137395	FEV	NM_017521	INSIDE
chr2:220201722-220201769	A_17_P01902173	chr2	220201722	4272.99	378.162	3.49817	0.00137556	ACCN4	NM_018674	PROMOTER
chr7:100407692-100407751	A_17_P05649472	chr7	100407692	1414.42	125.417	3.49541	0.00137826	FLJ39237	NM_198571	INSIDE
chr10:102492318-102492371	A_17_P07429920	chr10	102492318	5326.8	372.142	3.83934	0.00137837	PAX2	NM_000278	PROMOTER
chr11:065387565-065387609	A_17_P07844884	chr11	65387565	466.627	32.6085	3.83895	0.0013787	MUS81	NM_025128	INSIDE
chr3:185578342-185578388	A_17_P02825506	chr3	185578342	2632.75	233.643	3.49419	0.00137945	THPO	NM_000460	INSIDE
chrX:133030226-133030280	A_17_P11967886	chrX	133030226	232.99	16.3054	3.83685	0.00138034	hsa-mir-106a	hsa-mir-106a	PROMOTER
chr4:109449492-109449551	A_17_P03335775	chr4	109449492	606.308	53.9742	3.48971	0.00138387	LEF1	NM_016269	PROMOTER
chr16:021198398-021198457	A_17_P09956993	chr16	21198398	231.468	16.2873	3.82899	0.00138628	CRYM	NM_001888	PROMOTER
chr5:153840424-153840483	A_17_P04385252	chr5	153840424	604.601	53.9529	3.48621	0.00138734	HAND1	NM_004821	PROMOTER
chr2:027398727-027398771	A_17_P01063271	chr2	27398727	5730.31	511.712	3.48521	0.0013883	SLC30A3	NM_003459	PROMOTER
chr2:139372456-139372503	A_17_P01510986	chr2	139372456	3652.9	326.511	3.48384	0.00138967	NXPH2	NM_007226	PROMOTER
chr4:106981888-106981947	A_17_P03324710	chr4	106981888	37.8766	3.37939	3.48647	0.00139081	PHF22	NM_020395	INSIDE
chr3:037470821-037470874	A_17_P02175242	chr3	37470821	1668.14	149.502	3.48001	0.00139349	ITGA9	NM_002207	INSIDE
LACC:Intensity195	LACC:Intensity195	NONE	NONE	2286.19	205.168	3.47807	0.00139543	LACC:Intensity195	NONE	NONE
chr17:044158766-044158825	A_17_P10350898	chr17	44158766	297.958	21.1439	3.81679	0.00139556	HOXB13	NM_006361	INSIDE
chr20:060571613-060571666	A_17_P11261209	chr20	60571613	4617.92	328.203	3.81458	0.00139706	hsa-mir-133a-2	hsa-mir-133a-2	PROMOTER
chr2:176804695-176804754	A_17_P01695246	chr2	176804695	1276.55	114.729	3.47595	0.00139756	HOXD10	NM_002148	PROMOTER
chr1:037767635-037767690	A_17_P00144033	chr1	37767635	1768.14	159.201	3.47331	0.00140021	RSPO1	NM_001038633	INSIDE
chr4:085779303-085779362	A_17_P03231438	chr4	85779303	295.116	26.6132	3.47107	0.00140255	NKX6-1	NM_006168	PROMOTER
chr19:018585524-018585574	A_17_P10905850	chr19	18585524	4304.32	307.536	3.80696	0.00140293	C19orf4	NM_012109	INSIDE
chrX:025971273-025971320	A_17_P11653593	chrX	25971273	27.8338	1.97602	3.81617	0.00140323	MAGEB6	NM_173523	INSIDE
chr9:093028473-093028525	A_17_P06821929	chr9	93028473	555.563	50.2733	3.46609	0.00140757	WNK2	NM_006648	INSIDE
chr20:029922890-029922949	A_17_P11131889	chr20	29922890	3666.98	264.039	3.79577	0.00141165	TTLL9	NM_001008409	INSIDE
chr7:018931757-018931816	A_17_P05340722	chr7	18931757	1369.47	124.324	3.46145	0.00141228	TWIST1	NM_000474	PROMOTER
chr5:180007413-180007466	A_17_P04498623	chr5	180007413	3581.52	325.702	3.45894	0.00141485	FLT4	NM_002020	INSIDE
chr7:094868760-094868819	A_17_P05628581	chr7	94868760	18.0402	1.62138	3.47591	0.00141836	PDK4	NM_002612	INSIDE
chr17:059697877-059697936	A_17_P10415881	chr17	59697877	9.324	0.643501	3.85693	0.00142604	TEX2	NM_018469	PROMOTER
chr11:043559854-043559913	A_17_P07783289	chr11	43559854	1126.66	82.2643	3.77565	0.00142764	hsa-mir-129-2	hsa-mir-129-2	DOWNSTREAM
chr16:001909101-001909150	A_17_P16841364	chr16	1909101	2356.59	172.077	3.77557	0.0014277	HS3ST6	NM_001009606	PROMOTER
chr17:027616270-027616322	A_17_P10285791	chr17	27616270	632.997	46.2581	3.77442	0.00142866	RHBDL4	NM_138328	PROMOTER
chr11:074121565-074121624	A_17_P07877971	chr11	74121565	110.227	8.05612	3.77424	0.0014296	CHRDL2	NM_015424	PROMOTER
chr2:027398623-027398667	A_17_P01063270	chr2	27398623	3836.32	352.465	3.44417	0.00143021	SLC30A3	NM_003459	PROMOTER
chr11:064165108-064165152	A_17_P07839752	chr11	64165108	6855.08	501.875	3.77177	0.00143076	NRXN2	NM_138734	INSIDE
chr2:176799321-176799375	A_17_P01695205	chr2	176799321	2322.4	213.576	3.44279	0.00143166	HOXD11	NM_021192	INSIDE
chr3:037470318-037470367	A_17_P02175239	chr3	37470318	1678.94	154.936	3.4378	0.00143693	ITGA9	NM_002207	INSIDE
chr13:027439780-027439824	A_17_P08741212	chr13	27439780	6127.85	451.579	3.76233	0.00143844	CDX2	NM_001265	INSIDE
chr17:045402528-045402583	A_17_P10356402	chr17	45402528	900.516	66.408	3.76132	0.00143927	DLX4	NM_001934	PROMOTER
chr10:101284139-101284198	A_17_P07424847	chr10	101284139	1411.41	104.126	3.76074	0.00143975	NKX2-3	NM_145285	INSIDE
chr12:052688397-052688445	A_17_P08362497	chr12	52688397	186.694	13.8569	3.75199	0.00144715	HOXC8	NM_022658	PROMOTER
chr1:153206128-153206183	A_17_P00527976	chr1	153206128	2565.11	238.466	3.42717	0.00144829	hsa-mir-9-1	hsa-mir-9-1	PROMOTER
chr15:043193478-043193536	A_17_P09624963	chr15	43193478	2115.27	157.278	3.74945	0.00144906	DUOX2	NM_014080	INSIDE
chr7:100138712-100138759	A_17_P05648596	chr7	100138712	2615.09	243.36	3.42569	0.00144988	ACHE	NM_015831	PROMOTER
chr2:027441900-027441959	A_17_P01063475	chr2	27441900	1219.14	113.457	3.42565	0.00144992	UCN	NM_003353	INSIDE
chr6:127482813-127482859	A_17_P05056711	chr6	127482813	2891.16	269.194	3.42493	0.00145071	RSPO3	NM_032784	INSIDE
chr17:044056986-044057039	A_17_P10350488	chr17	44056986	3400.68	253.317	3.7468	0.00145126	HOXB9	NM_024017	INSIDE
chr11:031789232-031789280	A_17_P07731809	chr11	31789232	1753.11	130.823	3.74422	0.00145342	PAX6	NM_000280	INSIDE
chr2:027395882-027395936	A_17_P01063258	chr2	27395882	2245.65	209.557	3.42172	0.00145417	SLC30A3	NM_003459	INSIDE
chr16:000167750-000167809	A_17_P09880798	chr16	167750	359.133	26.8981	3.73894	0.00145791	HBQ1	NM_005331	PROMOTER
chr9:034578597-034578656	A_17_P06695200	chr9	34578597	912.056	85.3796	3.41716	0.00145914	CNTFR	NM_001842	INSIDE
chr3:140150837-140150885	A_17_P02617876	chr3	140150837	2207.31	206.885	3.41539	0.00146107	FOXL2	NM_023067	PROMOTER
chr12:024608192-024608242	A_17_P16541111	chr12	24608192	632.834	47.5322	3.73485	0.00146135	SOX5	NM_152989	PROMOTER
chr14:056348999-056349058	A_17_P09313611	chr14	56348999	2052.12	154.542	3.73104	0.00146453	OTX2	NM_021728	PROMOTER
chr3:134948250-134948309	A_17_P02595993	chr3	134948250	3789.81	356.342	3.41079	0.00146612	TF	NM_001063	INSIDE
chr17:032371836-032371894	A_17_P10305363	chr17	32371836	2135.78	161.26	3.7273	0.00146772	LHX1	NM_005568	INSIDE
chr2:071034903-071034947	A_17_P01266636	chr2	71034903	1688.44	159.019	3.40842	0.00146874	VAX2	NM_012476	PROMOTER
chr9:037022185-037022244	A_17_P06705630	chr9	37022185	605.51	57.0511	3.40782	0.00146941	PAX5	NM_016734	INSIDE
chr14:056349113-056349166	A_17_P09313612	chr14	56349113	882.376	66.7147	3.72532	0.00146943	OTX2	NM_021728	PROMOTER
chr19:054621831-054621882	A_17_P17152504	chr19	54621831	2936.73	222.277	3.72378	0.00147074	TIP39	NM_178449	PROMOTER
chr10:050491216-050491265	A_17_P07210007	chr10	50491216	2103.61	198.439	3.4061	0.00147131	CHAT	NM_020549	PROMOTER
chr10:124892766-124892812	A_17_P07539291	chr10	124892766	2922.45	221.438	3.7222	0.0014721	HMX2	NM_005519	PROMOTER
chr7:100404047-100404102	A_17_P05649445	chr7	100404047	1273.06	120.313	3.40344	0.00147426	VGF	NM_003378	PROMOTER
chr17:069829984-069830030	A_17_P10461389	chr17	69829984	241.627	18.4086	3.71433	0.00147902	KIF19	NM_153209	PROMOTER
chr19:056105647-056105698	A_17_P10991145	chr19	56105647	3282.33	250.401	3.71241	0.00148057	KLK4	NM_004917	INSIDE
chr10:099779135-099779181	A_17_P07418917	chr10	99779135	171.645	13.1084	3.71087	0.00148226	CRTAC1	NM_018058	INSIDE
chr6:170521593-170521652	A_17_P05257612	chr6	170521593	167.188	15.8804	3.39615	0.00148264	DLL1	NM_005618	PROMOTER
chr4:111904942-111904992	A_17_P03347203	chr4	111904942	2353.39	223.752	3.39477	0.00148397	PITX2	NM_000325	PROMOTER
chr12:119551174-119551231	A_17_P08652948	chr12	119551174	219.642	16.8001	3.70861	0.00148413	CABP1	NM_004276	INSIDE
chr9:123856476-123856532	A_17_P06954351	chr9	123856476	953.673	90.8803	3.39146	0.00148772	LHX2	NM_004789	INSIDE
chr20:003590338-003590388	A_17_P11026188	chr20	3590338	8496.51	654.282	3.69888	0.00149245	GFRA4	NM_022139	INSIDE
chr10:098934683-098934727	A_17_P07415255	chr10	98934683	5154.73	398.182	3.6944	0.00149644	SLIT1	NM_003061	INSIDE
chr20:036785404-036785449	A_17_P11157890	chr20	36785404	6780.3	523.942	3.69387	0.00149691	SLC32A1	NM_080552	PROMOTER
chr18:068361615-068361659	A_17_P10809000	chr18	68361615	368.435	28.4826	3.69326	0.0014976	CBLN2	NM_182511	INSIDE
chr10:048061288-048061346	A_17_P07201619	chr10	48061288	2171.52	208.186	3.38276	0.00149762	GDF10	NM_004962	PROMOTER
chr7:030864352-030864411	A_17_P05397675	chr7	30864352	1841.64	176.574	3.38265	0.00149774	ADCYAP1R1	NM_001118	PROMOTER
chr17:070367119-070367163	A_17_P10464083	chr17	70367119	9188.04	711.752	3.69031	0.00150009	GRIN2C	NM_000835	INSIDE
chr19:052667438-052667496	A_17_P10980985	chr19	52667438	186.552	14.4731	3.68813	0.00150234	SLC8A2	NM_015063	PROMOTER
chr9:132483904-132483955	A_17_P06990405	chr9	132483904	1290.03	124.165	3.37708	0.00150416	BARHL1	NM_020064	PROMOTER
chr5:145699222-145699277	A_17_P04349887	chr5	145699222	1598.19	153.846	3.37688	0.00150439	POU4F3	NM_002700	INSIDE
chr9:130571260-130571313	A_17_P06981685	chr9	130571260	1436.57	138.359	3.37613	0.00150525	PRDM12	NM_021619	INSIDE
chr12:039585424-039585483	A_17_P08304320	chr12	39585424	25.5183	1.95938	3.70307	0.00150705	CNTN1	NM_001843	INSIDE
chr16:000155724-000155772	A_17_P16836022	chr16	155724	342.776	26.7114	3.68174	0.0015079	HBM	NM_001003938	PROMOTER
chr9:034577953-034578002	A_17_P06695193	chr9	34577953	3178.71	306.715	3.37347	0.00150834	CNTFR	NM_001842	INSIDE
chr2:071038164-071038214	A_17_P01266666	chr2	71038164	1636.02	157.993	3.37226	0.00150975	VAX2	NM_012476	PROMOTER
chr17:070244451-070244504	A_17_P10463223	chr17	70244451	2224.3	173.707	3.67863	0.00151063	RAB37	NM_001006637	PROMOTER
chr12:113305542-113305591	A_17_P08627320	chr12	113305542	1381.4	107.995	3.6771	0.00151202	TBX5	NM_080718	PROMOTER
chr4:186310666-186310725	A_17_P03685466	chr4	186310666	656.373	63.5005	3.36968	0.00151277	HELT	NM_001029887	PROMOTER
chr12:116001144-116001200	A_17_P08639062	chr12	116001144	1667.31	130.581	3.6745	0.00151439	TSC	NM_017899	PROMOTER
chr11:017698765-017698823	A_17_P07669019	chr11	17698765	615.146	48.1837	3.67431	0.00151486	MYOD1	NM_002478	INSIDE
chr4:164613653-164613712	A_17_P03583860	chr4	164613653	26.6889	2.55724	3.38358	0.00151543	NPY1R-NPY5R	NM_000909-NM_006174	DIVERGENT_PROMOTER
chr11:064164708-064164766	A_17_P07839749	chr11	64164708	2146.87	168.499	3.67142	0.00151721	NRXN2	NM_138734	INSIDE
chr2:119631162-119631206	A_17_P01433663	chr2	119631162	4270.97	414.398	3.36548	0.00151768	C1QL2	NM_182528	INSIDE
chr2:074650279-074650338	A_17_P01281741	chr2	74650279	74.6328	7.23543	3.36666	0.00151825	PCGF1-TLX2	NM_032673-NM_001534	DIVERGENT_PROMOTER
chr22:040340937-040340981	A_17_P17286414	chr22	40340937	70.9577	5.58079	3.66842	0.00152126	D15Wsu75e	NM_015704	INSIDE
chr12:052693023-052693076	A_17_P08362535	chr12	52693023	2080.32	163.794	3.66685	0.00152142	HOXC4	NM_014620	PROMOTER
chr5:153838960-153839012	A_17_P04385245	chr5	153838960	1406.69	136.852	3.36162	0.00152223	HAND1	NM_004821	PROMOTER
chr6:001333833-001333880	A_17_P04506766	chr6	1333833	2513.78	244.622	3.36123	0.00152268	FOXF2	NM_001452	PROMOTER
chr9:037882066-037882125	A_17_P06709254	chr9	37882066	19.0861	1.8338	3.37961	0.00152452	MCART1	NM_033412	INSIDE
chr2:027395581-027395634	A_17_P01063254	chr2	27395581	2360.33	229.94	3.35966	0.00152455	SLC30A3	NM_003459	INSIDE
chr4:186311508-186311567	A_17_P03685475	chr4	186311508	393.232	38.3234	3.35908	0.00152526	HELT	NM_001029887	PROMOTER
chr4:076216378-076216437	A_17_P03188660	chr4	76216378	1336.11	130.588	3.35495	0.00153015	DKFZP564O0823	NM_015393	INSIDE
chr10:101280442-101280501	A_17_P07424816	chr10	101280442	2311.67	183.222	3.65727	0.00153031	NKX2-3	NM_145285	PROMOTER
chr3:129668604-129668650	A_17_P02574751	chr3	129668604	4986.92	487.592	3.3544	0.0015308	DNAJB8	NM_153330	INSIDE
chr17:071585170-071585221	A_17_P10469241	chr17	71585170	543.656	43.1523	3.65519	0.00153229	LGICZ1	NM_180990	PROMOTER
chr5:153841148-153841200	A_17_P04385258	chr5	153841148	1770.15	173.23	3.35311	0.00153234	HAND1	NM_004821	PROMOTER
chr1:178185859-178185907	A_17_P00638482	chr1	178185859	4107.97	402.157	3.35259	0.00153296	CACNA1E	NM_000721	INSIDE
chr4:109448264-109448323	A_17_P03335762	chr4	109448264	1350.1	132.479	3.34922	0.00153701	LEF1	NM_016269	PROMOTER
chr7:100407481-100407535	A_17_P05649470	chr7	100407481	2000.79	196.502	3.34795	0.00153854	FLJ39237	NM_198571	INSIDE
chr1:153206265-153206316	A_17_P00527978	chr1	153206265	1454.74	143.043	3.34624	0.0015406	hsa-mir-9-1	hsa-mir-9-1	PROMOTER
chr4:095107805-095107855	A_17_P03273698	chr4	95107805	1570.7	154.647	3.34436	0.00154287	ATOH1	NM_005172	INSIDE
chr12:054389527-054389586	A_17_P08369986	chr12	54389527	786.08	62.8943	3.64367	0.00154314	ITGA7-BLOC1S1	NM_002206-NM_001487	DIVERGENT_PROMOTER
chr9:131186865-131186924	A_17_P06984416	chr9	131186865	554.467	54.6115	3.34383	0.00154356	FAM78A-PPAPDC3	NM_033387-NM_032728	DIVERGENT_PROMOTER
chr1:153705437-153705486	A_17_P00530715	chr1	153705437	2504.59	246.827	3.343	0.00154453	C1orf92	NM_144702	INSIDE
chr4:085780843-085780902	A_17_P03231453	chr4	85780843	211.982	20.8886	3.34315	0.00154457	NKX6-1	NM_006168	PROMOTER
chr17:007496844-007496891	A_17_P10214366	chr17	7496844	513.274	41.1321	3.64139	0.00154533	ATP1B2	NM_001678	INSIDE
chr2:192884422-192884466	A_17_P01772453	chr2	192884422	3631.39	358.161	3.34184	0.00154593	TMEFF2	NM_016192	INSIDE
chr3:157493459-157493518	A_17_P02696827	chr3	157493459	46.7463	4.60465	3.34369	0.00154625	KCNAB1	NM_172159	INSIDE
chr20:060568259-060568318	A_17_P11261189	chr20	60568259	183.674	14.7476	3.63859	0.00154828	hsa-mir-133a-2	hsa-mir-133a-2	PROMOTER
chr15:050873124-050873183	A_17_P09659689	chr15	50873124	413.16	33.1869	3.63801	0.0015486	ONECUT1	NM_004498	PROMOTER
chr20:060562422-060562466	A_17_P11261133	chr20	60562422	3216.14	258.414	3.63757	0.00154895	C20orf166	NM_178463	INSIDE
chr7:150543800-150543859	A_17_P05871761	chr7	150543800	501.267	49.55	3.33862	0.0015499	LOC349136	NM_198285	INSIDE
chr12:053270273-053270317	A_17_P08365746	chr12	53270273	4370.78	351.82	3.63498	0.00155144	PPP1R1A	NM_006741	PROMOTER
chr2:220203328-220203378	A_17_P01902187	chr2	220203328	2961.2	293.159	3.33643	0.00155254	ACCN4	NM_018674	PROMOTER
chr4:002025982-002026041	A_17_P02892070	chr4	2025982	162.797	16.1244	3.33576	0.00155364	FLJ37478	NM_178557	PROMOTER
chr19:051060117-051060165	A_17_P10976053	chr19	51060117	5138.81	415.135	3.62978	0.00155646	FOXA3	NM_004497	INSIDE
chr19:055525483-055525530	A_17_P10989182	chr19	55525483	4487.13	362.776	3.62864	0.00155756	KCNC3	NM_004977	PROMOTER
chr11:043558652-043558711	A_17_P07783281	chr11	43558652	825.616	66.7938	3.62769	0.0015585	hsa-mir-129-2	hsa-mir-129-2	PROMOTER
chr12:105480484-105480532	A_17_P08596292	chr12	105480484	3100.61	250.868	3.62755	0.00155862	RFX4	NM_213594	INSIDE
chr12:046864930-046864981	A_17_P08337234	chr12	46864930	2846.86	230.724	3.62513	0.00156097	LOC387856	NM_001013635	INSIDE
chr7:088033092-088033139	A_17_P05596895	chr7	88033092	4541.29	451.803	3.32934	0.00156128	FLJ32110	NM_181646	PROMOTER
chr1:028674787-028674846	A_17_P00108395	chr1	28674787	14.4087	1.38805	3.37581	0.00156395	RCC1	NM_001269	INSIDE
chr2:086476767-086476815	A_17_P01334256	chr2	86476767	130.888	13.0532	3.32586	0.00156625	C2orf23	NM_022912	PROMOTER
chr8:009798593-009798644	A_17_P05949131	chr8	9798593	2658.41	265.494	3.32381	0.00156815	hsa-mir-124a-1	hsa-mir-124a-1	PROMOTER
chrX:134203059-134203103	A_17_P11971891	chrX	134203059	36.5958	2.96482	3.62566	0.00156855	ZNF75	NM_007131	INSIDE
chr2:071039716-071039770	A_17_P01266675	chr2	71039716	2441.42	244.133	3.32198	0.00157043	VAX2	NM_012476	INSIDE
chr11:117253008-117253061	A_17_P08061041	chr11	117253008	2827.27	230.729	3.61514	0.00157077	FXYD6	NM_022003	PROMOTER
chr3:037470422-037470478	A_17_P02175240	chr3	37470422	787.468	78.7778	3.32136	0.00157123	ITGA9	NM_002207	INSIDE
chr3:050515130-050515176	A_17_P02232176	chr3	50515130	1568.57	156.927	3.32128	0.00157132	CACNA2D2	NM_001005505	INSIDE
chr10:071001000-071001059	A_17_P07298061	chr10	71001000	1273.37	104.05	3.61331	0.00157259	NEUROG3	NM_020999	DOWNSTREAM
chr1:108218245-108218304	A_17_P00444111	chr1	108218245	390.397	39.0884	3.32013	0.00157279	VAV3	NM_006113	INSIDE
chr2:145114490-145114549	A_17_P01542186	chr2	145114490	342.036	34.2946	3.31809	0.0015754	ZFHX1B	NM_014795	PROMOTER
chr14:041144915-041144974	A_17_P16697452	chr14	41144915	1527.82	125.313	3.60787	0.00157798	LRFN5	NM_152447	PROMOTER
chr11:031793723-031793781	A_17_P07731830	chr11	31793723	655.542	53.7746	3.60769	0.00157819	PAX6	NM_001604	PROMOTER
chr17:062393401-062393460	A_17_P10426872	chr17	62393401	998.422	81.9293	3.6072	0.00157865	CACNG4	NM_014405	INSIDE
chr20:036787759-036787818	A_17_P11157901	chr20	36787759	3647.35	299.515	3.60615	0.0015797	SLC32A1	NM_080552	INSIDE
chr20:060561509-060561555	A_17_P11261126	chr20	60561509	2895.23	237.87	3.60543	0.00158041	FLJ30313-hsa-mir-1-1	NM_152757	DIVERGENT_PROMOTER
chr2:219546579-219546638	A_17_P01898883	chr2	219546579	3544.7	356.514	3.31363	0.00158095	WNT6	NM_006522	PROMOTER
chr3:011011454-011011507	A_17_P02058587	chr3	11011454	3465.78	348.876	3.3124	0.00158252	SLC6A1	NM_003042	INSIDE
chr3:135230208-135230259	A_17_P02597520	chr3	135230208	559.92	56.4456	3.31029	0.00158522	SLCO2A1	NM_005630	INSIDE
chr16:087533230-087533274	A_17_P10180509	chr16	87533230	6602.75	544.554	3.59992	0.00158594	CBFA2T3	NM_175931	INSIDE
chr9:037022547-037022592	A_17_P06705633	chr9	37022547	692.062	69.8687	3.30818	0.0015879	PAX5	NM_016734	INSIDE
chr20:036788913-036788960	A_17_P11157913	chr20	36788913	3057.34	252.984	3.59516	0.00159075	SLC32A1	NM_080552	INSIDE
chr19:055526500-055526544	A_17_P10989189	chr19	55526500	2158.56	178.814	3.59353	0.0015924	KCNC3	NM_004977	PROMOTER
chr10:102494084-102494143	A_17_P07429935	chr10	102494084	1121.26	92.9957	3.59181	0.00159415	PAX2	NM_000278	PROMOTER
chr19:054633987-054634046	A_17_P10986577	chr19	54633987	1115.3	92.5252	3.59144	0.00159455	SLC17A7	NM_020309	INSIDE
chr7:081044031-081044090	A_17_P05562474	chr7	81044031	2015.89	204.556	3.30085	0.00159731	HGF	NM_001010934	INSIDE
chr17:044052722-044052776	A_17_P16993242	chr17	44052722	824.721	68.5625	3.58841	0.00159762	HOXB8	NM_024016	PROMOTER
chr20:061277037-061277086	A_17_P11264374	chr20	61277037	3056.79	254.247	3.58771	0.00159833	hsa-mir-124a-3	hsa-mir-124a-3	PROMOTER
chr12:052733871-052733922	A_17_P08362865	chr12	52733871	856.957	71.349	3.58626	0.00159983	HOXC4	NM_153633	PROMOTER
chr9:130570328-130570387	A_17_P06981679	chr9	130570328	1570.71	159.636	3.29856	0.00160027	PRDM12	NM_021619	INSIDE
chr10:134938409-134938457	A_17_P07592573	chr10	134938409	804.243	67.0332	3.58468	0.00160144	VENTX	NM_014468	PROMOTER
chr8:009799669-009799721	A_17_P05949137	chr8	9799669	2295.01	233.43	3.29744	0.00160172	hsa-mir-124a-1	hsa-mir-124a-1	PROMOTER
chr11:064164966-064165025	A_17_P07839751	chr11	64164966	3299.99	275.224	3.58378	0.00160236	NRXN2	NM_138734	INSIDE
chr6:011153269-011153328	A_17_P04552733	chr6	11153269	137.229	13.9693	3.29625	0.00160407	ELOVL2	NM_017770	PROMOTER
chr1:153207714-153207773	A_17_P00527987	chr1	153207714	368.247	37.5176	3.29503	0.00160494	hsa-mir-9-1	hsa-mir-9-1	PROMOTER
chr4:110040838-110040897	A_17_P15600482	chr4	110040838	77.235	7.87208	3.29444	0.00160864	AGXT2L1	NM_031279	INSIDE
chr1:178185738-178185789	A_17_P15149096	chr1	178185738	1593.83	162.85	3.29088	0.00161028	CACNA1E	NM_000721	INSIDE
chr3:062335715-062335774	A_17_P02288236	chr3	62335715	1824.39	186.514	3.29006	0.00161135	ZNF312	NM_018008	PROMOTER
chr5:153840678-153840737	A_17_P04385254	chr5	153840678	1131.3	115.683	3.28973	0.00161179	HAND1	NM_004821	PROMOTER
chr2:219673804-219673856	A_17_P01899405	chr2	219673804	850.534	87.068	3.28815	0.00161386	FEV	NM_017521	INSIDE
chr9:000969183-000969242	A_17_P06542269	chr9	969183	553.755	56.794	3.28544	0.00161745	DMRT3	NM_021240	INSIDE
chr7:121540427-121540483	A_17_P16011835	chr7	121540427	2388.2	244.981	3.28518	0.00161777	LOC389549	NM_001024613	PROMOTER
chr10:102489841-102489891	A_17_P07429902	chr10	102489841	2217.62	187.022	3.56773	0.00161904	PAX2	NM_000278	PROMOTER
chr20:036789136-036789180	A_17_P11157915	chr20	36789136	2779.35	234.533	3.56689	0.00161993	SLC32A1	NM_080552	INSIDE
chr21:033323509-033323563	A_17_P11357289	chr21	33323509	1542.83	130.208	3.56669	0.00162013	OLIG2	NM_005806	DOWNSTREAM
chr12:052648427-052648481	A_17_P08362142	chr12	52648427	2156.45	182.249	3.56467	0.00162226	HOXC11	NM_014212	PROMOTER
chr9:133428458-133428502	A_17_P06994760	chr9	133428458	4940.09	507.95	3.28178	0.00162228	ADAMTSL2	NM_014694	PROMOTER
chr12:078584197-078584256	A_17_P08477482	chr12	78584197	10.5075	0.832739	3.65741	0.00162296	PAWR	NM_002583	INSIDE
chr8:011597569-011597616	A_17_P05958585	chr8	11597569	322.497	33.1786	3.28096	0.00162342	GATA4	NM_002052	PROMOTER
chr3:062336056-062336112	A_17_P02288240	chr3	62336056	1716.84	176.72	3.28022	0.00162435	ZNF312	NM_018008	PROMOTER
chr9:098549953-098550000	A_17_P06843061	chr9	98549953	1087.67	112.156	3.27766	0.00162777	GPR51	NM_005458	INSIDE
chr20:005244670-005244721	A_17_P11032880	chr20	5244670	1379.77	117.293	3.55625	0.00163119	GPR73L1	NM_144773	PROMOTER
chr8:069026212-069026271	A_17_P06189240	chr8	69026212	128.894	13.3132	3.27526	0.00163151	DEPDC2	NM_024870	PROMOTER
chr9:123849937-123849996	A_17_P06954316	chr9	123849937	901.72	93.1997	3.27428	0.0016323	LHX2	NM_004789	PROMOTER
chr19:056105309-056105356	A_17_P10991141	chr19	56105309	3164.3	269.37	3.55422	0.00163335	KLK4	NM_004917	INSIDE
chr4:109448410-109448469	A_17_P03335763	chr4	109448410	736.909	76.2896	3.27193	0.00163548	LEF1	NM_016269	PROMOTER
chr8:131018679-131018738	A_17_P06470844	chr8	131018679	17.8531	1.82041	3.29384	0.00163795	FAM49B	NM_016623	INSIDE
chr17:044158492-044158546	A_17_P10350895	chr17	44158492	253.199	21.6233	3.54961	0.00163845	HOXB13	NM_006361	INSIDE
chr4:186313744-186313803	A_17_P15646080	chr4	186313744	1590.54	165.097	3.26813	0.00164059	HELT	NM_001029887	PROMOTER
chr3:049881773-049881822	A_17_P02228659	chr3	49881773	765.082	79.4268	3.26792	0.00164089	CAMKV	NM_024046	INSIDE
chr17:043866782-043866840	A_17_P10349324	chr17	43866782	291.814	24.9817	3.54611	0.00164217	SCAP1	NM_003726	PROMOTER
chr2:045075239-045075286	A_17_P01144208	chr2	45075239	2299.17	239.176	3.26497	0.00164488	SIX3	NM_005413	PROMOTER
chr17:027619658-027619707	A_17_P10285812	chr17	27619658	2463.82	211.305	3.5435	0.0016449	RHBDL4	NM_138328	INSIDE
chr17:029933653-029933702	A_17_P10296712	chr17	29933653	2134.83	183.092	3.54348	0.00164492	LOC124842	NM_207313	INSIDE
chr8:011593934-011593993	A_17_P05958552	chr8	11593934	722.011	75.1789	3.26362	0.00164674	GATA4	NM_002052	PROMOTER
chr17:032365269-032365319	A_17_P10305329	chr17	32365269	1964.77	169.277	3.53691	0.00165208	LHX1	NM_005568	PROMOTER
chr4:000808113-000808157	A_17_P02887313	chr4	808113	3502.09	365.949	3.2585	0.00165373	CPLX1	NM_006651	INSIDE
chr3:073755465-073755522	A_17_P15451829	chr3	73755465	139.294	14.5735	3.25672	0.0016568	PDZRN3	NM_015009	INSIDE
chr10:102493263-102493320	A_17_P07429929	chr10	102493263	1562.96	135.129	3.53187	0.00165761	PAX2	NM_000278	PROMOTER
chr14:087861256-087861312	A_17_P09458461	chr14	87861256	2075.81	179.61	3.53073	0.00165887	KCNK10	NM_138317	PROMOTER
chr19:018762172-018762221	A_17_P10906581	chr19	18762172	2370.95	205.205	3.53033	0.00165931	COMP	NM_000095	INSIDE
chr6:127878143-127878201	A_17_P05058760	chr6	127878143	917.124	96.1048	3.25444	0.00165935	C6orf174	NM_001012279	INSIDE
chr17:004491926-004491975	A_17_P10202355	chr17	4491926	1740.56	150.91	3.5278	0.00166211	ALOX15	NM_001140	PROMOTER
chr1:047409361-047409405	A_17_P00181218	chr1	47409361	2940.14	308.602	3.25207	0.00166262	TAL1	NM_003189	PROMOTER
chr11:020579169-020579228	A_17_P07681943	chr11	20579169	498.886	43.4067	3.52272	0.00166778	SLC6A5	NM_004211	INSIDE
chr19:056105127-056105171	A_17_P10991139	chr19	56105127	5914.6	515.198	3.52108	0.00166958	KLK4	NM_004917	INSIDE
chr4:024707427-024707479	A_17_P02988789	chr4	24707427	1953.43	205.835	3.24645	0.00167046	LGI2	NM_018176	INSIDE
chr1:153206606-153206664	A_17_P00527980	chr1	153206606	1926.77	203.149	3.24557	0.00167169	hsa-mir-9-1	hsa-mir-9-1	PROMOTER
chr9:000969302-000969353	A_17_P06542270	chr9	969302	1302.24	137.303	3.24557	0.00167169	DMRT3	NM_021240	INSIDE
chr14:050629737-050629793	A_17_P16702096	chr14	50629737	2114.87	184.795	3.51657	0.00167464	TRIM9	NM_052978	INSIDE
chr2:198371438-198371497	A_17_P01796992	chr2	198371438	15.519	1.59481	3.28258	0.00167674	C2orf11	NM_144629	PROMOTER
chr12:119271273-119271320	A_17_P08652081	chr12	119271273	2388.56	209.093	3.51393	0.00167762	MSI1	NM_002442	PROMOTER
chr10:098936588-098936647	A_17_P07415266	chr10	98936588	511.798	44.8175	3.51344	0.00167821	SLIT1	NM_003061	PROMOTER
chr17:029933513-029933563	A_17_P10296710	chr17	29933513	2687.98	235.401	3.51333	0.00167829	LOC124842	NM_207313	INSIDE
chr1:075308457-075308516	A_17_P00299475	chr1	75308457	718.978	76.058	3.24078	0.00167844	LHX8	NM_001001933	INSIDE
chr3:129686926-129686979	A_17_P02574868	chr3	129686926	883.327	93.5215	3.23958	0.00168013	GATA2	NM_032638	INSIDE
chr17:044160341-044160385	A_17_P10350913	chr17	44160341	2985.82	261.844	3.51134	0.00168054	HOXB13	NM_006361	INSIDE
chr17:044159723-044159776	A_17_P10350907	chr17	44159723	1790.6	157.118	3.51052	0.00168147	HOXB13	NM_006361	INSIDE
LACC:Intensity195	LACC:Intensity195	NONE	NONE	2283.12	200.403	3.51003	0.00168202	LACC:Intensity195	NONE	NONE
chr17:045426909-045426968	A_17_P10356570	chr17	45426909	139.763	12.2779	3.50884	0.00168383	DLX3	NM_005220	INSIDE
chr11:064169409-064169468	A_17_P07839782	chr11	64169409	1203.96	105.963	3.50616	0.00168644	NRXN2	NM_138734	PROMOTER
chr3:185580071-185580124	A_17_P02825514	chr3	185580071	830.565	88.2411	3.23457	0.00168724	THPO-CHRD	NM_199356-NM_003741	DIVERGENT_PROMOTER
chr2:219675929-219675976	A_17_P01899417	chr2	219675929	2732.43	290.327	3.23443	0.00168743	FEV	NM_017521	PROMOTER
chr21:033319294-033319347	A_17_P11357261	chr21	33319294	220.945	19.4664	3.50463	0.0016883	OLIG2	NM_005806	PROMOTER
chr8:109162761-109162820	A_17_P06371114	chr8	109162761	160.116	17.0174	3.23404	0.00168838	RSPO2	NM_178565	INSIDE
chr9:034578058-034578109	A_17_P06695194	chr9	34578058	3045.68	323.943	3.23295	0.00168954	CNTFR	NM_001842	INSIDE
chr13:027441807-027441864	A_17_P08741223	chr13	27441807	1421.94	125.421	3.50301	0.00169003	CDX2	NM_001265	PROMOTER
chr21:044954891-044954943	A_17_P11413220	chr21	44954891	933.07	82.3743	3.50172	0.00169152	C21orf29	NM_144991	INSIDE
chr4:111916732-111916787	A_17_P15601772	chr4	111916732	1714.41	182.601	3.23095	0.00169241	PITX2	NM_153427	PROMOTER
chr11:069340322-069340376	A_17_P07859402	chr11	69340322	2621.96	231.628	3.50077	0.0016926	FGF3	NM_005247	INSIDE
chr1:037768982-037769026	A_17_P00144041	chr1	37768982	3033.39	323.524	3.22899	0.00169522	RSPO1	NM_001038633	INSIDE
chr15:071445817-071445872	A_17_P09755396	chr15	71445817	2058.09	182.173	3.49792	0.00169587	HCN4	NM_005477	INSIDE
chr1:207694799-207694858	A_17_P00773483	chr1	207694799	1034.11	110.41	3.22745	0.00169744	KCNH1	NM_002238	INSIDE
chr9:123848885-123848943	A_17_P06954305	chr9	123848885	605.219	64.6278	3.22723	0.00169777	LHX2	NM_004789	PROMOTER
chr11:124240160-124240211	A_17_P08093208	chr11	124240160	1128.12	100.096	3.49447	0.00169987	ROBO3	NM_022370	PROMOTER
chr1:047405516-047405570	A_17_P00181188	chr1	47405516	1902.51	203.541	3.22452	0.00170167	TAL1	NM_003189	INSIDE
chr2:136710470-136710523	A_17_P01498770	chr2	136710470	1809.54	193.742	3.22341	0.00170327	CXCR4	NM_003467	PROMOTER
chr8:038435775-038435832	A_17_P06079129	chr8	38435775	195.403	20.9208	3.22344	0.00170363	FGFR1	NM_023110	INSIDE
chr1:039830027-039830076	A_17_P00152846	chr1	39830027	162.159	17.3657	3.2231	0.00170414	HPCAL4	NM_016257	PROMOTER
chr15:063458372-063458431	A_17_P09719075	chr15	63458372	166.908	14.8465	3.49086	0.00170437	PUNC	NM_004884	PROMOTER
chr15:050874865-050874923	A_17_P09659704	chr15	50874865	1805.19	160.642	3.49023	0.00170479	ONECUT1	NM_004498	PROMOTER
chr5:075415611-075415665	A_17_P04025425	chr5	75415611	1834.24	196.534	3.22233	0.00170484	SV2C	NM_014979	INSIDE
chr17:005913536-005913586	A_17_P10207715	chr17	5913536	517.453	46.1336	3.48754	0.00170798	KIAA0523	NM_015253	PROMOTER
chr10:050490857-050490908	A_17_P07210004	chr10	50490857	2156.98	231.568	3.21951	0.00170895	CHAT	NM_020985	PROMOTER
chr17:060986082-060986132	A_17_P10420301	chr17	60986082	1632.12	145.901	3.48369	0.00171245	AXIN2	NM_004655	INSIDE
chr1:092661786-092661830	A_17_P15085678	chr1	92661786	5451.44	586.446	3.21657	0.00171324	GFI1	NM_005263	INSIDE
chr10:071001737-071001785	A_17_P07298067	chr10	71001737	3359.99	300.644	3.48233	0.00171405	NEUROG3	NM_020999	DOWNSTREAM
chr10:098937111-098937170	A_17_P07415271	chr10	98937111	1191.57	106.788	3.48004	0.00171675	SLIT1	NM_003061	PROMOTER
chr19:055525783-055525829	A_17_P10989184	chr19	55525783	4304.52	385.923	3.47947	0.00171741	KCNC3	NM_004977	PROMOTER
chr10:071001266-071001325	A_17_P07298063	chr10	71001266	225.258	20.199	3.47922	0.00171795	NEUROG3	NM_020999	DOWNSTREAM
chr4:155066109-155066168	A_17_P03539684	chr4	155066109	89.0792	9.5982	3.21425	0.00171809	SFRP2	NM_003013	INSIDE
chr15:065904218-065904262	A_17_P09730747	chr15	65904218	1590.53	142.743	3.47802	0.00171913	LBXCOR1	NM_001031807	PROMOTER
chr1:153036085-153036144	A_17_P00527192	chr1	153036085	1557.7	168.169	3.21143	0.0017208	EST1B	NM_015327	INSIDE
chr2:219547621-219547668	A_17_P01898893	chr2	219547621	2832.63	306.114	3.21	0.0017229	WNT6	NM_006522	PROMOTER
chr20:055566989-055567048	A_17_P11235201	chr20	55566989	284.557	25.5951	3.47478	0.0017231	PCK1	NM_002591	PROMOTER
chr2:074594158-074594203	A_17_P01281427	chr2	74594158	1184.88	128.149	3.20885	0.00172462	ZNHIT4	NM_031288	INSIDE
chr13:027440131-027440179	A_17_P08741216	chr13	27440131	3470.23	312.476	3.47321	0.00172484	CDX2	NM_001265	INSIDE
chr2:236857556-236857612	A_17_P01981229	chr2	236857556	1254.13	135.703	3.20817	0.00172563	GBX2	NM_001485	INSIDE
chr11:014951626-014951680	A_17_P07656159	chr11	14951626	3036.74	273.615	3.4723	0.00172593	CALCA	NM_001741	PROMOTER
chrX:152615595-152615639	A_17_P12035241	chrX	152615595	2082.57	187.776	3.47127	0.00172716	PDZD4	NM_032512	INSIDE
chr1:026423427-026423474	A_17_P00101334	chr1	26423427	1981.8	214.674	3.20659	0.00172796	LIN28	NM_024674	INSIDE
chr4:134428995-134429045	A_17_P03445952	chr4	134428995	1957.02	212.011	3.20645	0.00172817	PCDH10	NM_020815	INSIDE
chr4:111916994-111917053	A_17_P03347292	chr4	111916994	417.996	45.2911	3.20619	0.00172859	PITX2	NM_153427	PROMOTER
chr8:105422280-105422329	A_17_P06352192	chr8	105422280	626.934	68.0526	3.20359	0.00173245	TM7SF4	NM_030788	INSIDE
chr15:087713228-087713287	A_17_P09820287	chr15	87713228	1516.27	137.186	3.46632	0.0017331	hsa-mir-9-3	hsa-mir-9-3	DOWNSTREAM
chr15:047704168-047704227	A_17_P09646082	chr15	47704168	27.3871	2.40989	3.50646	0.00173333	DTWD1	NM_020234	INSIDE
chr4:066363909-066363959	A_17_P03153304	chr4	66363909	2092.66	227.549	3.20109	0.00173618	EPHA5	NM_004439	INSIDE
chr21:033316594-033316653	A_17_P11357239	chr21	33316594	1315.54	119.238	3.46374	0.00173622	OLIG2	NM_005806	PROMOTER
chr10:098934350-098934409	A_17_P07415251	chr10	98934350	1196.97	108.568	3.46272	0.00173745	SLIT1	NM_003061	INSIDE
chr1:110863301-110863352	A_17_P00455201	chr1	110863301	3494.32	380.485	3.1991	0.00173917	KCNA2	NM_004974	PROMOTER
chr9:037643471-037643528	A_17_P06708326	chr9	37643471	695.529	75.7473	3.19884	0.00173957	FRMPD1	NM_014907	INSIDE
chr11:118798338-118798382	A_17_P08067810	chr11	118798338	5226.76	474.961	3.46004	0.0017407	THY1	NM_006288	INSIDE
chr7:092849299-092849347	A_17_P05618843	chr7	92849299	2305.76	251.552	3.19631	0.00174336	CALCR	NM_001742	PROMOTER
chr10:048057193-048057252	A_17_P07201601	chr10	48057193	172.508	18.8223	3.19615	0.00174405	GDF10	NM_004962	INSIDE
chr8:026426191-026426244	A_17_P06024891	chr8	26426191	4586.33	500.674	3.1954	0.00174475	PNMA2	NM_007257	INSIDE
chr14:089599211-089599261	A_17_P16726349	chr14	89599211	472.603	43.0457	3.45669	0.00174482	KCNK13	NM_022054	INSIDE
chr2:219676937-219676983	A_17_P01899425	chr2	219676937	2349.02	256.445	3.19534	0.00174484	FEV	NM_017521	PROMOTER
chr15:077168432-077168487	A_17_P09777980	chr15	77168432	2662.13	242.569	3.45611	0.00174548	RASGRF1	NM_002891	INSIDE
chr21:036989839-036989898	A_17_P11375333	chr21	36989839	1174.84	107.154	3.45471	0.0017472	SIM2	NM_005069	PROMOTER
chr20:060230079-060230123	A_17_P11259500	chr20	60230079	4480.47	408.663	3.45467	0.00174724	HRH3	NM_007232	PROMOTER
chr17:027619772-027619828	A_17_P10285813	chr17	27619772	1962.3	179.091	3.45378	0.00174833	RHBDL4	NM_138328	INSIDE
chrX:137517971-137518027	A_17_P11984291	chrX	137517971	471.375	43.0284	3.45351	0.00174869	FGF13	NM_004114	INSIDE
chr7:092848558-092848613	A_17_P05618837	chr7	92848558	504.244	55.1578	3.19249	0.00174919	CALCR	NM_001742	PROMOTER
chr2:020786091-020786150	A_17_P01032802	chr2	20786091	1188.7	130.046	3.19229	0.00174947	GDF7	NM_182828	PROMOTER
chr19:054635020-054635072	A_17_P10986583	chr19	54635020	638.576	58.3415	3.45226	0.00175024	SLC17A7	NM_020309	INSIDE
chr21:032169055-032169105	A_17_P11352159	chr21	32169055	1077.98	98.4952	3.45214	0.00175035	HUNK	NM_014586	INSIDE
chr4:006318349-006318401	A_17_P02907488	chr4	6318349	2915.2	319.333	3.19046	0.00175224	MARLIN1	NM_144720	INSIDE
chr14:068798159-068798205	A_17_P09369133	chr14	68798159	3601.96	329.624	3.44989	0.00175311	GALNTL1	NM_020692	INSIDE
chr11:064165802-064165846	A_17_P07839758	chr11	64165802	3391.69	310.504	3.44932	0.0017538	NRXN2	NM_138734	INSIDE
chr9:034578923-034578968	A_17_P06695203	chr9	34578923	2802.97	307.423	3.18866	0.00175498	CNTFR	NM_001842	INSIDE
chr5:083052616-083052666	A_17_P04061341	chr5	83052616	2328.71	255.547	3.18788	0.00175619	HAPLN1	NM_001884	PROMOTER
chr1:155552349-155552408	A_17_P00538244	chr1	155552349	23.2114	2.52031	3.20316	0.00175637	OR6N1	NM_001005185	PROMOTER
chr12:098882954-098883013	A_17_P08568438	chr12	98882954	46.1399	4.22086	3.45041	0.00175707	EB-1	NM_152788	PROMOTER
chr8:024871398-024871457	A_17_P06017560	chr8	24871398	935.885	102.769	3.18693	0.00175765	NEFL	NM_006158	PROMOTER
chr17:044431230-044431289	A_17_P10352057	chr17	44431230	193.165	17.7258	3.44591	0.00175822	IMP-1	NM_006546	INSIDE
chr17:050698469-050698513	A_17_P10378786	chr17	50698469	489.458	44.9211	3.44572	0.0017583	HLF	NM_002126	INSIDE
chr2:222991114-222991173	A_17_P01917040	chr2	222991114	1762.2	193.615	3.18612	0.00175888	PAX3	NM_013942	PROMOTER
chrX:150015906-150015953	A_17_P12025824	chrX	150015906	1251.9	114.977	3.44471	0.00175951	GPR50	NM_004224	INSIDE
chr18:010445915-010445962	A_17_P10545131	chr18	10445915	520.785	47.8412	3.44436	0.00175997	APCDD1	NM_153000	INSIDE
chr5:145697470-145697516	A_17_P04349879	chr5	145697470	2375.31	261.327	3.18419	0.00176185	POU4F3	NM_002700	PROMOTER
chr20:025013241-025013289	A_17_P11127040	chr20	25013241	1334.68	122.872	3.44126	0.00176379	VSX1	NM_199425	PROMOTER
chr20:029872398-029872457	A_17_P11131640	chr20	29872398	57.0218	5.24361	3.44288	0.00176506	MYLK2	NM_033118	INSIDE
chr17:044153330-044153389	A_17_P10350852	chr17	44153330	871.384	80.3239	3.43941	0.00176611	PRAC	NM_032391	DOWNSTREAM
chrX:048696175-048696234	A_17_P11742894	chrX	48696175	26.2504	2.39996	3.45125	0.00176624	WDR45	NM_001029896	PROMOTER
chr2:139370939-139370991	A_17_P01510977	chr2	139370939	3341.44	368.639	3.18019	0.00176801	NXPH2	NM_007226	INSIDE
chr6:001337436-001337488	A_17_P04506784	chr6	1337436	1586.04	175.47	3.17614	0.00177431	FOXF2	NM_001452	INSIDE
chr18:055039882-055039941	A_17_P10745043	chr18	55039882	905.031	83.9336	3.43065	0.00177712	GRP	NM_001012512	INSIDE
chr5:121675152-121675196	A_17_P04240417	chr5	121675152	515.155	57.0703	3.17419	0.00177736	SNCAIP	NM_005460	PROMOTER
chr15:035185519-035185578	A_17_P09590723	chr15	35185519	288.05	26.7211	3.43027	0.00177772	MEIS2	NM_002399	PROMOTER
chr12:119270784-119270833	A_17_P08652076	chr12	119270784	3398.43	315.442	3.42942	0.00177865	MSI1	NM_002442	PROMOTER
chr20:055275695-055275752	A_17_P11233722	chr20	55275695	3383.71	314.222	3.42875	0.00177951	BMP7	NM_001719	PROMOTER
chr7:092496024-092496083	A_17_P05616674	chr7	92496024	66.3896	7.35431	3.17429	0.00177976	LOC253012	NM_198151	PROMOTER
chr7:015499119-015499172	A_17_P05323175	chr7	15499119	3227.9	358.038	3.17241	0.00178012	MEOX2	NM_005924	INSIDE
chr7:136012413-136012467	A_17_P05812279	chr7	136012413	265.35	29.4403	3.17203	0.00178093	CHRM2	NM_001006633	INSIDE
chr8:087829046-087829105	A_17_P06273959	chr8	87829046	16.6108	1.80605	3.20121	0.00178239	CNGB3	NM_019098	PROMOTER
chr9:117255829-117255880	A_17_P16257864	chr9	117255829	1629.67	181.015	3.1704	0.00178327	ASTN2	NM_014010	INSIDE
chr19:047265026-047265071	A_17_P10966626	chr19	47265026	6780.84	631.116	3.42549	0.00178365	GRIK5-ZNF574	NM_002088-NM_022752	DIVERGENT_PROMOTER
chr19:055526257-055526301	A_17_P10989186	chr19	55526257	957.023	89.1674	3.42396	0.0017856	KCNC3	NM_004977	PROMOTER
chr14:087861358-087861414	A_17_P09458462	chr14	87861358	854.906	79.7304	3.42256	0.00178739	KCNK10	NM_138317	PROMOTER
chr10:124898744-124898800	A_17_P07539336	chr10	124898744	2276.72	212.447	3.42179	0.00178838	HMX2	NM_005519	INSIDE
chr5:113724276-113724335	A_17_P15732174	chr5	113724276	235.788	26.2609	3.1665	0.00178965	KCNN2	NM_021614	PROMOTER
chr7:121538403-121538450	A_17_P05745507	chr7	121538403	3458.36	385.214	3.16635	0.00178966	LOC389549	NM_001024613	INSIDE
chr1:176932711-176932770	A_17_P00633107	chr1	176932711	800.933	89.2893	3.16512	0.00179162	LHX4	NM_033343	INSIDE
chr17:044162150-044162209	A_17_P10350928	chr17	44162150	1333.22	124.685	3.41857	0.00179251	HOXB13	NM_006361	PROMOTER
chr9:037022438-037022489	A_17_P06705632	chr9	37022438	2919.71	325.755	3.16397	0.00179344	PAX5	NM_016734	INSIDE
chr19:056105477-056105529	A_17_P10991143	chr19	56105477	3004.34	281.2	3.41738	0.00179403	KLK4	NM_004917	INSIDE
chr7:096299930-096299989	A_17_P05635764	chr7	96299930	1563.54	174.504	3.16348	0.00179421	DLX5	NM_005221	PROMOTER
chr1:153213013-153213069	A_17_P00528038	chr1	153213013	3413.03	380.977	3.16328	0.00179454	C1orf61	NM_006365	PROMOTER
chr18:010445445-010445497	A_17_P10545126	chr18	10445445	457.252	42.8232	3.41653	0.00179521	APCDD1	NM_153000	INSIDE
chrX:133033517-133033576	A_17_P11967914	chrX	133033517	176.343	16.5175	3.41631	0.00179581	hsa-mir-106a	hsa-mir-106a	PROMOTER
chr12:052693191-052693240	A_17_P08362537	chr12	52693191	1836.2	172.08	3.41557	0.00179637	HOXC4	NM_014620	PROMOTER
chr12:113306907-113306956	A_17_P08627332	chr12	113306907	2099.74	196.814	3.4153	0.00179671	TBX5	NM_181486	PROMOTER
chr2:192884183-192884242	A_17_P01772451	chr2	192884183	312.51	34.9429	3.16083	0.00179853	TMEFF2	NM_016192	INSIDE
chr3:088195365-088195424	A_17_P02409837	chr3	88195365	16.6108	1.80605	3.20121	0.00179977	CGGBP1	NM_003663	PROMOTER
chr10:007750902-007750961	A_17_P07054564	chr10	7750902	242.472	27.1289	3.15992	0.00179998	ITIH5	NM_001001851	PROMOTER
chr20:060229601-060229645	A_17_P11259495	chr20	60229601	5190.81	488.279	3.41018	0.00180335	HRH3	NM_007232	PROMOTER
chr14:087858246-087858302	A_17_P09458444	chr14	87858246	675.056	63.5296	3.40951	0.00180425	KCNK10	NM_138317	INSIDE
chr11:047572922-047572981	A_17_P16442959	chr11	47572922	1589.82	149.728	3.40844	0.00180561	C1QTNF4	NM_031909	PROMOTER
chr6:040662001-040662051	A_17_P15808671	chr6	40662001	1211.27	135.951	3.15536	0.00180719	LRFN2	NM_020737	INSIDE
chr4:111902130-111902177	A_17_P03347175	chr4	111902130	644.06	72.3845	3.15344	0.00181031	PITX2	NM_000325	PROMOTER
chr15:080127766-080127825	A_17_P09791188	chr15	80127766	442.735	41.8083	3.40458	0.0018107	RKHD3	NM_032246	PROMOTER
chr8:024870356-024870402	A_17_P06017550	chr8	24870356	1597.35	179.568	3.15307	0.00181088	NEFL	NM_006158	PROMOTER
chr2:020786529-020786580	A_17_P01032806	chr2	20786529	1194.52	134.304	3.15286	0.00181123	GDF7	NM_182828	PROMOTER
chr11:043557013-043557071	A_17_P07783267	chr11	43557013	1828	172.938	3.40194	0.00181413	hsa-mir-129-2	hsa-mir-129-2	PROMOTER
chr1:244303563-244303622	A_17_P00930444	chr1	244303563	24.9658	2.80384	3.15448	0.00181499	OR5AT1	NM_001001966	DOWNSTREAM
chr8:011600369-011600426	A_17_P05958603	chr8	11600369	978.349	110.187	3.1504	0.00181522	GATA4	NM_002052	INSIDE
chr5:158457314-158457367	A_17_P04405744	chr5	158457314	1671.21	188.375	3.14922	0.00181711	EBF	NM_024007	INSIDE
chr10:001227329-001227378	A_17_P07021099	chr10	1227329	183.521	20.6843	3.14933	0.00181749	ADARB2	NM_018702	INSIDE
chr9:130568343-130568390	A_17_P06981672	chr9	130568343	1053.66	118.841	3.1483	0.00181862	PRDM12	NM_021619	PROMOTER
chr9:136318810-136318861	A_17_P07007695	chr9	136318810	1851.39	208.867	3.14795	0.00181917	LHX3	NM_014564	INSIDE
chr6:050790220-050790279	A_17_P04731241	chr6	50790220	313.348	35.3505	3.14796	0.00181991	TFAP2D	NM_172238	INSIDE
chr11:035396865-035396919	A_17_P07748627	chr11	35396865	1756.26	166.658	3.39754	0.00181993	SLC1A2	NM_004171	INSIDE
chr20:055568054-055568113	A_17_P11235211	chr20	55568054	647.176	61.4362	3.397	0.00182068	PCK1	NM_002591	PROMOTER
chr9:133178788-133178847	A_17_P16270888	chr9	133178788	1241.53	140.215	3.14641	0.00182169	ABO	NM_020469	INSIDE
chr10:102976163-102976222	A_17_P07432639	chr10	102976163	625.567	59.4756	3.3948	0.00182359	LBX1	NM_006562	DOWNSTREAM
chr9:123850885-123850932	A_17_P06954321	chr9	123850885	1397.43	158.007	3.14471	0.00182446	LHX2	NM_004789	PROMOTER
chr17:005913678-005913729	A_17_P16939283	chr17	5913678	2241.21	213.278	3.39348	0.00182533	KIAA0523	NM_015253	PROMOTER
chr12:119271447-119271497	A_17_P08652083	chr12	119271447	1417.18	135.082	3.39111	0.00182848	MSI1	NM_002442	PROMOTER
chr7:022996546-022996605	A_17_P05359530	chr7	22996546	24.9658	2.80384	3.15448	0.00182918	NUPL2	NM_007342	INSIDE
chr19:018583925-018583976	A_17_P10905837	chr19	18583925	2236.56	213.274	3.39051	0.00182929	CRLF1-C19orf4	NM_004750-NM_012109	DIVERGENT_PROMOTER
chr1:223810854-223810913	A_17_P00841838	chr1	223810854	24.9658	2.80384	3.15448	0.00183138	CDC42BPA	NM_003607	INSIDE
chr9:132484596-132484655	A_17_P06990411	chr9	132484596	1397.27	158.469	3.14034	0.00183164	BARHL1	NM_020064	PROMOTER
chr5:153841033-153841084	A_17_P04385257	chr5	153841033	319.562	36.2465	3.14018	0.00183196	HAND1	NM_004821	PROMOTER
chr4:000982276-000982320	A_17_P02888004	chr4	982276	3696.12	419.517	3.13921	0.00183349	SLC26A1	NM_213613	PROMOTER
chr16:085097616-085097671	A_17_P10170283	chr16	85097616	867.957	82.9672	3.38701	0.00183398	FOXF1	NM_001451	PROMOTER
chr3:185579117-185579165	A_17_P15518720	chr3	185579117	1041.98	118.294	3.13888	0.00183404	THPO-CHRD	NM_199356-NM_003741	DIVERGENT_PROMOTER
chr2:045076982-045077035	A_17_P01144224	chr2	45076982	1797.4	204.164	3.13811	0.0018353	SIX3	NM_005413	PROMOTER
chr21:032166147-032166206	A_17_P11352145	chr21	32166147	662.495	63.3725	3.38598	0.00183537	HUNK	NM_014586	PROMOTER
chr3:135999099-135999146	A_17_P02601124	chr3	135999099	2631.58	298.985	3.13779	0.00183584	EPHB1	NM_004441	INSIDE
chr5:134900239-134900285	A_17_P04300606	chr5	134900239	1325.63	150.73	3.13664	0.00183774	NEUROG1	NM_006161	PROMOTER
chr3:135999350-135999407	A_17_P02601126	chr3	135999350	1606.64	182.76	3.13602	0.00183877	EPHB1	NM_004441	INSIDE
chr17:044154665-044154719	A_17_P10350860	chr17	44154665	1048.92	100.534	3.38315	0.00183917	PRAC	NM_032391	INSIDE
chr11:113435164-113435211	A_17_P08041934	chr11	113435164	1533.03	146.977	3.38273	0.00183974	ZBTB16	NM_006006	PROMOTER
chr1:153215302-153215358	A_17_P00528063	chr1	153215302	2760.85	314.315	3.13483	0.00184074	C1orf61	NM_006365	PROMOTER
chr10:102490211-102490258	A_17_P07429905	chr10	102490211	2114.3	202.845	3.38173	0.00184109	PAX2	NM_000278	PROMOTER
chr6:001337174-001337233	A_17_P04506781	chr6	1337174	1085.88	123.708	3.13385	0.00184238	FOXF2	NM_001452	INSIDE
chr3:185578185-185578236	A_17_P02825504	chr3	185578185	2762.62	314.742	3.1338	0.00184246	THPO	NM_000460	INSIDE
chr7:100416209-100416261	A_17_P05649523	chr7	100416209	1297.25	147.829	3.13346	0.00184302	FLJ39237	NM_198571	INSIDE
chr1:209513622-209513676	A_17_P15172137	chr1	209513622	1709.59	194.831	3.13336	0.00184319	FLJ12505	NM_024749	INSIDE
chr2:045079637-045079696	A_17_P01144241	chr2	45079637	346.816	39.5419	3.13271	0.00184434	SIX3	NM_005413	PROMOTER
chr11:126375239-126375298	A_17_P08104205	chr11	126375239	955.124	91.815	3.37889	0.00184495	KIRREL3	NM_032531	INSIDE
chr13:099433544-099433598	A_17_P09077857	chr13	99433544	249.308	23.9864	3.37764	0.0018468	ZIC2	NM_007129	INSIDE
chr4:134427299-134427358	A_17_P03445937	chr4	134427299	741.272	84.6937	3.12968	0.00184935	PCDH10	NM_020815	PROMOTER
chr10:103524649-103524708	A_17_P07435520	chr10	103524649	989.052	95.3496	3.37475	0.00185059	FGF8	NM_006119	INSIDE
chr2:219674061-219674105	A_17_P01899408	chr2	219674061	3741.15	428.192	3.12715	0.00185356	FEV	NM_017521	INSIDE
chr9:129508505-129508554	A_17_P06977624	chr9	129508505	134.251	15.3816	3.12566	0.00185656	PRRX2	NM_016307	INSIDE
chr19:040297104-040297163	A_17_P17133347	chr19	40297104	62.4715	6.03476	3.37183	0.00185678	FXYD3	NM_005971	PROMOTER
chr7:100404255-100404302	A_17_P05649447	chr7	100404255	695.732	79.8799	3.12263	0.00186122	VGF	NM_003378	PROMOTER
chr15:032873163-032873222	A_17_P16778062	chr15	32873163	180.66	17.5357	3.36491	0.00186434	ACTC	NM_005159	INSIDE
chr17:076063582-076063639	A_17_P10488585	chr17	76063582	1015.26	98.5751	3.36448	0.00186473	NPTX1	NM_002522	INSIDE
chr10:103976874-103976919	A_17_P07437531	chr10	103976874	61.8182	5.76286	3.42317	0.00186703	ELOVL3	NM_152310	INSIDE
chr1:110862348-110862399	A_17_P00455193	chr1	110862348	1631.57	187.81	3.11892	0.00186749	KCNA2	NM_004974	PROMOTER
chr19:007733729-007733773	A_17_P17104682	chr19	7733729	154.068	14.9836	3.36211	0.00186838	CLEC4M	NM_014257	PROMOTER
chr4:134430104-134430155	A_17_P15616331	chr4	134430104	1767.81	203.625	3.11797	0.0018691	PCDH10	NM_020815	INSIDE
chr5:158459853-158459909	A_17_P04405757	chr5	158459853	329.931	38.0201	3.11733	0.00187036	EBF	NM_024007	PROMOTER
chr11:129802278-129802325	A_17_P08120053	chr11	129802278	740.663	72.1205	3.36034	0.00187051	ADAMTS8	NM_007037	INSIDE
chr5:112802218-112802277	A_17_P15731841	chr5	112802218	10.5779	1.15807	3.19126	0.00187196	TSSK1	NM_032028	PROMOTER
chr2:053930262-053930321	A_17_P01186567	chr2	53930262	19.8278	2.26955	3.12705	0.00187285	C2orf30	NM_015701	INSIDE
chr4:111921401-111921460	A_17_P03347311	chr4	111921401	60.3575	6.95854	3.11668	0.001874	PITX2	NM_153427	PROMOTER
chr13:045858537-045858595	A_17_P16632685	chr13	45858537	283.925	27.7415	3.35539	0.0018775	C13orf18	NM_025113	INSIDE
chr11:020648534-020648588	A_17_P07682401	chr11	20648534	1444.47	141.353	3.35316	0.00188054	NELL1	NM_006157	INSIDE
chr20:061575814-061575859	A_17_P11265955	chr20	61575814	2840.3	278.305	3.3513	0.00188316	KCNQ2	NM_172109	PROMOTER
chr12:052691049-052691096	A_17_P08362518	chr12	52691049	2484.71	243.466	3.35128	0.00188318	HOXC8	NM_022658	INSIDE
chr9:123850154-123850213	A_17_P06954318	chr9	123850154	1283.32	148.677	3.10963	0.00188341	LHX2	NM_004789	PROMOTER
chr17:044063677-044063727	A_17_P10350544	chr17	44063677	3202.95	314.023	3.35046	0.00188435	HOXB9	NM_024017	PROMOTER
chr17:075387428-075387479	A_17_P10485594	chr17	75387428	832.764	81.7446	3.34871	0.00188683	CBX8	NM_020649	PROMOTER
chr5:153840050-153840098	A_17_P04385248	chr5	153840050	1670.09	193.811	3.10721	0.00188761	HAND1	NM_004821	PROMOTER
chr10:052505178-052505237	A_17_P07215208	chr10	52505178	80.7737	7.92338	3.3497	0.00188923	PRKG1	NM_006258	INSIDE
chr9:123851441-123851500	A_17_P06954324	chr9	123851441	359.021	41.7802	3.10318	0.00189471	LHX2	NM_004789	PROMOTER
chr18:053250092-053250151	A_17_P10736322	chr18	53250092	401.688	39.6353	3.34122	0.00189755	ONECUT2	NM_004852	PROMOTER
chrX:104872173-104872230	A_17_P11866456	chrX	104872173	690.2	68.1303	3.34065	0.00189834	NRK	NM_198465	PROMOTER
chr13:027265542-027265586	A_17_P08740488	chr13	27265542	2886.26	285.025	3.34004	0.00189919	GSH1	NM_145657	INSIDE
chr20:021444975-021445034	A_17_P11110631	chr20	21444975	319.124	31.5536	3.33824	0.00190188	NKX2-2	NM_002509	PROMOTER
chr17:044159892-044159951	A_17_P10350908	chr17	44159892	986.125	97.5232	3.33795	0.0019022	HOXB13	NM_006361	INSIDE
chr11:118799384-118799437	A_17_P08067818	chr11	118799384	2401.46	238.016	3.33478	0.00190676	THY1	NM_006288	PROMOTER
chr2:071037851-071037910	A_17_P01266662	chr2	71037851	1030.54	120.516	3.09611	0.00190702	VAX2	NM_012476	PROMOTER
chr19:056106244-056106301	A_17_P10991151	chr19	56106244	1715.43	170.064	3.33442	0.0019073	KLK4	NM_004917	PROMOTER
chrX:117413215-117413274	A_17_P11910994	chrX	117413215	63.3836	6.28317	3.33454	0.00190931	DOCK11	NM_144658	INSIDE
chr20:062149238-062149283	A_17_P11268339	chr20	62149238	4656.33	462.638	3.33124	0.00191191	SOX18	NM_018419	DOWNSTREAM
chr13:027265647-027265691	A_17_P08740489	chr13	27265647	4219.94	419.615	3.33008	0.00191358	GSH1	NM_145657	INSIDE
chr14:072773654-072773699	A_17_P09386676	chr14	72773654	2208.1	219.705	3.32917	0.00191492	PAPLN	NM_173462	PROMOTER
chrX:105661208-105661252	A_17_P11869003	chrX	105661208	15.9549	0.313384	5.66992	0.00191548	FLJ10178	NM_018015	PROMOTER
chr14:030414694-030414749	A_17_P09201731	chr14	30414694	122.291	12.1677	3.32919	0.00191572	COCH	NM_004086	INSIDE
chr13:032487515-032487563	A_17_P16624428	chr13	32487515	552.609	55.0371	3.32778	0.00191701	KL	NM_004795	PROMOTER
chr3:129695916-129695972	A_17_P02574930	chr3	129695916	1355.27	159.179	3.08986	0.0019181	GATA2	NM_032638	PROMOTER
chr12:112375503-112375547	A_17_P08622962	chr12	112375503	2339.86	233.172	3.32696	0.00191815	LHX5	NM_022363	PROMOTER
chr1:209513806-209513858	A_17_P15172138	chr1	209513806	1308.75	153.866	3.08845	0.00192062	FLJ12505	NM_024749	INSIDE
chr21:032169882-032169941	A_17_P11352166	chr21	32169882	2187.3	218.395	3.32414	0.00192227	HUNK	NM_014586	INSIDE
chr1:110860009-110860068	A_17_P00455178	chr1	110860009	888.649	104.628	3.08635	0.00192438	KCNA2	NM_004974	INSIDE
chr2:219673517-219673576	A_17_P01899402	chr2	219673517	1114.44	131.366	3.08465	0.00192741	FEV	NM_017521	INSIDE
chr16:086195301-086195353	A_17_P10175464	chr16	86195301	1080.95	108.241	3.31999	0.00192839	JPH3	NM_020655	INSIDE
chr9:035606907-035606951	A_17_P06699268	chr9	35606907	3734.51	440.706	3.08303	0.00193033	CD72	NM_001782	INSIDE
chr19:051059914-051059972	A_17_P10976051	chr19	51059914	1982.03	198.861	3.31714	0.0019326	FOXA3	NM_004497	INSIDE
chr3:062335824-062335870	A_17_P02288237	chr3	62335824	1631.12	192.791	3.08075	0.00193445	ZNF312	NM_018008	PROMOTER
chr21:044891924-044891983	A_17_P11413013	chr21	44891924	1709.33	171.799	3.31464	0.00193632	KRTAP10-11	NM_198692	DOWNSTREAM
chr8:145534938-145534997	A_17_P06535794	chr8	145534938	1095.27	129.821	3.07669	0.00194182	SCRT1	NM_031309	PROMOTER
chr1:178185959-178186003	A_17_P15149097	chr1	178185959	2173.58	257.639	3.07665	0.00194187	CACNA1E	NM_000721	INSIDE
chr5:170670265-170670309	A_17_P04464313	chr5	170670265	1228.68	145.642	3.07661	0.00194196	TLX3	NM_021025	INSIDE
chr2:045080357-045080403	A_17_P01144247	chr2	45080357	222.169	26.3347	3.07662	0.00194223	SIX3	NM_005413	PROMOTER
chr5:180400905-180400964	A_17_P04499320	chr5	180400905	256.056	30.3684	3.07581	0.00194352	BTNL9	NM_152547	INSIDE
chr12:010850916-010850975	A_17_P08189967	chr12	10850916	25.3034	2.17362	3.54116	0.00194417	TAS2R8	NM_023918	PROMOTER
chr2:026984828-026984874	A_17_P01061153	chr2	26984828	718.484	85.2977	3.07438	0.00194604	DPYSL5	NM_020134	INSIDE
chr20:019142800-019142858	A_17_P11098528	chr20	19142800	120.418	12.1576	3.30812	0.00194673	SLC24A3	NM_020689	INSIDE
chr22:038224940-038224987	A_17_P11504735	chr22	38224940	78.1224	7.88506	3.30854	0.00194728	FLJ20232	NM_019008	INSIDE
chr9:123848576-123848635	A_17_P06954302	chr9	123848576	182.412	21.6653	3.07374	0.00194735	LHX2	NM_004789	PROMOTER
chr7:136012676-136012722	A_17_P05812280	chr7	136012676	2825.79	335.685	3.07347	0.00194767	CHRM2	NM_001006633	INSIDE
chr7:155102972-155103031	A_17_P05889770	chr7	155102972	534.508	63.5127	3.07309	0.0019484	SHH	NM_000193	INSIDE
chr19:052665740-052665784	A_17_P10980981	chr19	52665740	4055.76	409.986	3.30633	0.00194877	SLC8A2	NM_015063	INSIDE
chr16:087533384-087533428	A_17_P10180511	chr16	87533384	981.754	99.2509	3.30621	0.00194895	CBFA2T3	NM_175931	INSIDE
chr9:117255536-117255592	A_17_P06925034	chr9	117255536	1241.15	147.541	3.07249	0.00194948	ASTN2	NM_014010	INSIDE
chr2:236860375-236860434	A_17_P01981240	chr2	236860375	185.722	22.0773	3.07251	0.00194964	GBX2	NM_001485	PROMOTER
chr1:034300751-034300810	A_17_P00129627	chr1	34300751	2181.4	259.412	3.07194	0.00195048	CSMD2	NM_052896	PROMOTER
chrX:117890330-117890385	A_17_P11912937	chrX	117890330	591.79	59.8717	3.30514	0.00195058	LONRF3	NM_001031855	PROMOTER
chr6:001329813-001329866	A_17_P04506729	chr6	1329813	2363.43	281.219	3.07112	0.00195199	FOXF2	NM_001452	PROMOTER
chr19:040543988-040544042	A_17_P10947450	chr19	40543988	1229.94	124.601	3.3032	0.00195349	GPR41	NM_005304	DOWNSTREAM
chr4:113795696-113795755	A_17_P03356415	chr4	113795696	611.339	72.7894	3.07017	0.00195374	NEUROG2	NM_024019	PROMOTER
chr2:222990267-222990326	A_17_P01917033	chr2	222990267	2283.64	272.311	3.06801	0.00195771	PAX3	NM_013942	PROMOTER
chr1:153203430-153203484	A_17_P00527960	chr1	153203430	1748.11	208.57	3.06719	0.00195922	hsa-mir-9-1	hsa-mir-9-1	PROMOTER
chr6:026289657-026289716	A_17_P04625116	chr6	26289657	23.0496	2.73323	3.07607	0.0019598	HIST1H2BE	NM_003523	PROMOTER
chr10:102981059-102981106	A_17_P07432667	chr10	102981059	2499.9	253.993	3.29901	0.00195985	LBX1	NM_006562	PROMOTER
chr1:202271018-202271073	A_17_P15166359	chr1	202271018	1369	163.409	3.06656	0.00196038	MFSD4	NM_181644	INSIDE
chr13:110563346-110563405	A_17_P09137289	chr13	110563346	193.744	19.6909	3.29855	0.00196081	ARHGEF7	NM_145735	PROMOTER
chr17:044061350-044061407	A_17_P10350521	chr17	44061350	1917.18	194.937	3.29791	0.00196153	HOXB9	NM_024017	PROMOTER
chr3:050215603-050215651	A_17_P02230219	chr3	50215603	2157.17	257.625	3.06579	0.0019618	SLC38A3	NM_006841	PROMOTER
chr2:068784404-068784463	A_17_P15252620	chr2	68784404	459.429	54.8735	3.06566	0.00196211	GPR73	NM_138964	PROMOTER
chr2:207132844-207132899	A_17_P01837950	chr2	207132844	327.427	39.1614	3.06367	0.00196582	ADAM23	NM_003812	PROMOTER
chr4:155066744-155066803	A_17_P03539691	chr4	155066744	323.423	38.6847	3.06359	0.00196599	SFRP2	NM_003013	INSIDE
chr1:156853332-156853379	A_17_P00544075	chr1	156853332	1213	145.102	3.06344	0.00196617	KCNJ10	NM_002241	PROMOTER
chr17:029934721-029934770	A_17_P10296724	chr17	29934721	287.005	29.2442	3.29485	0.00196629	LOC124842	NM_207313	INSIDE
chr9:130802351-130802401	A_17_P06982659	chr9	130802351	299.701	35.8557	3.06325	0.00196667	P518	NM_198180	PROMOTER
chr2:201200987-201201046	A_17_P01811058	chr2	201200987	23.0496	2.73323	3.07607	0.00196706	KCTD18	NM_152387	PROMOTER
chr11:074119101-074119155	A_17_P07877961	chr11	74119101	919.247	93.755	3.29349	0.00196829	CHRDL2	NM_015424	INSIDE
chr2:220206411-220206455	A_17_P01902210	chr2	220206411	952.794	114.157	3.06115	0.00197045	ACCN4	NM_018674	INSIDE
chr9:130567133-130567177	A_17_P06981664	chr9	130567133	1744.17	209.013	3.06088	0.00197094	PRDM12	NM_021619	PROMOTER
chr11:031787975-031788025	A_17_P07731805	chr11	31787975	1221.85	125.004	3.28901	0.00197517	PAX6	NM_000280	INSIDE
chr20:031265736-031265780	A_17_P11137081	chr20	31265736	243.732	24.9444	3.28851	0.00197607	C20orf71	NM_001014978	PROMOTER
chr2:219676768-219676816	A_17_P01899423	chr2	219676768	929.164	111.568	3.05801	0.00197631	FEV	NM_017521	PROMOTER
chr1:037901063-037901112	A_17_P00144644	chr1	37901063	2159.9	259.395	3.05774	0.0019768	EPHA10	NM_173641	PROMOTER
chr3:185579645-185579689	A_17_P15518725	chr3	185579645	2118.86	254.503	3.05753	0.00197719	THPO-CHRD	NM_199356-NM_003741	DIVERGENT_PROMOTER
chr1:204472332-204472386	A_17_P00757393	chr1	204472332	1854.9	222.957	3.05651	0.00197912	CD34	NM_001025109	INSIDE
chr15:058080440-058080499	A_17_P09691642	chr15	58080440	1045.3	107.135	3.28642	0.00197919	FOXB1	NM_012182	PROMOTER
chr11:120477829-120477888	A_17_P08076396	chr11	120477829	118.544	12.1474	3.2867	0.0019796	TECTA	NM_005422	PROMOTER
chr7:116556688-116556740	A_17_P05722027	chr7	116556688	1733.81	208.527	3.05564	0.00198076	WNT2	NM_003391	INSIDE
chr19:054635226-054635280	A_17_P10986585	chr19	54635226	2511.89	257.78	3.28456	0.00198207	SLC17A7	NM_020309	INSIDE
chr1:176446114-176446165	A_17_P00630806	chr1	176446114	1248.94	150.334	3.05445	0.00198299	C1orf76	NM_173509	INSIDE
chr17:070366904-070366955	A_17_P10464081	chr17	70366904	1696.76	174.393	3.28237	0.00198548	GRIN2C	NM_000835	INSIDE
chr1:018180551-018180596	A_17_P00069314	chr1	18180551	4452.61	536.546	3.05288	0.00198596	IGSF21	NM_032880	INSIDE
chr1:201742415-201742462	A_17_P00745193	chr1	201742415	2495.91	300.816	3.05261	0.00198646	CNTN2	NM_005076	PROMOTER
chr14:023610114-023610173	A_17_P09170016	chr14	23610114	1273.88	131.044	3.28111	0.00198745	CPNE6	NM_006032	PROMOTER
chr18:013602172-013602226	A_17_P10558414	chr18	13602172	308.584	31.7612	3.28033	0.00198885	C18orf1	NM_004338	PROMOTER
chr1:155953819-155953876	A_17_P00539840	chr1	155953819	487.214	58.7755	3.05127	0.00198906	IGSF4B	NM_021189	PROMOTER
chr12:113313820-113313879	A_17_P08627402	chr12	113313820	1221.47	125.888	3.2784	0.00199168	TBX5	NM_080717	PROMOTER
chr4:111917325-111917384	A_17_P03347294	chr4	111917325	327.65	39.5635	3.04991	0.0019917	PITX2	NM_153427	PROMOTER
chr8:142501269-142501328	A_17_P06523792	chr8	142501269	100.169	12.0996	3.0494	0.00199361	PTP4A3	NM_007079	INSIDE
chr8:097240518-097240563	A_17_P06316327	chr8	97240518	2587.56	312.747	3.04852	0.00199422	GDF6	NM_001001557	INSIDE
chr17:044152860-044152914	A_17_P10350847	chr17	44152860	712.994	73.5659	3.27678	0.00199424	PRAC	NM_032391	DOWNSTREAM
chr12:113304111-113304166	A_17_P08627310	chr12	113304111	1863.25	192.311	3.2763	0.00199498	TBX5	NM_080718	INSIDE
chr14:036061931-036061982	A_17_P09227079	chr14	36061931	650.427	67.1598	3.27572	0.00199591	TITF1	NM_003317	PROMOTER
chr15:086602347-086602404	A_17_P09815416	chr15	86602347	307.228	31.7403	3.27492	0.00199728	NTRK3	NM_001007156	PROMOTER
chr2:045076550-045076601	A_17_P01144221	chr2	45076550	2073.77	250.933	3.04688	0.00199735	SIX3	NM_005413	PROMOTER
chr4:085780623-085780682	A_17_P03231451	chr4	85780623	427.273	51.7274	3.04616	0.00199878	NKX6-1	NM_006168	PROMOTER
chr6:123359927-123359986	A_17_P05036002	chr6	123359927	518.441	62.8022	3.04529	0.00200041	C6orf213	NM_001010852	INSIDE
chr7:129873857-129873916	A_17_P05782388	chr7	129873857	1074.09	130.121	3.04519	0.00200059	KLF14	NM_138693	DOWNSTREAM
chr9:099665641-099665690	A_17_P06848317	chr9	99665641	108.661	13.1602	3.04557	0.00200074	NR4A3	NM_173200	PROMOTER
chr10:124898584-124898636	A_17_P07539334	chr10	124898584	853.901	88.3729	3.27239	0.00200116	HMX2	NM_005519	INSIDE
chr20:061106527-061106586	A_17_P17209689	chr20	61106527	265.139	27.4412	3.27233	0.00200137	BHLHB4	NM_080606	DOWNSTREAM
chr7:155103716-155103767	A_17_P05889778	chr7	155103716	945.057	114.546	3.04447	0.00200197	SHH	NM_000193	INSIDE
chr2:236857662-236857706	A_17_P01981230	chr2	236857662	1547.05	187.562	3.04408	0.00200271	GBX2	NM_001485	INSIDE
chrX:100685199-100685250	A_17_P11852882	chrX	100685199	67.3577	6.8886	3.28956	0.00200445	ARMCX3	NM_177948	INSIDE
chr2:045078316-045078366	A_17_P01144231	chr2	45078316	572.582	69.4678	3.04307	0.00200469	SIX3	NM_005413	PROMOTER
chr10:102981512-102981561	A_17_P07432671	chr10	102981512	1484.33	153.887	3.26987	0.00200515	LBX1	NM_006562	PROMOTER
chr19:056336548-056336592	A_17_P10991972	chr19	56336548	5192.69	538.848	3.26853	0.00200727	SIGLEC7	NM_014385	PROMOTER
chr2:176782457-176782511	A_17_P01695068	chr2	176782457	773.952	94.0627	3.04055	0.0020095	HOXD13	NM_000523	PROMOTER
chr8:055528509-055528555	A_17_P06128599	chr8	55528509	2002.26	243.37	3.04041	0.00200976	SOX17	NM_022454	PROMOTER
chr21:033318427-033318486	A_17_P11357252	chr21	33318427	540.066	56.1288	3.26632	0.00201085	OLIG2	NM_005806	PROMOTER
chr7:154745194-154745253	A_17_P05887728	chr7	154745194	474.156	57.6788	3.03925	0.00201204	EN2	NM_001427	PROMOTER
chr12:112375947-112376006	A_17_P08622967	chr12	112375947	1065.45	110.805	3.26536	0.00201233	LHX5	NM_022363	PROMOTER
chr15:043193841-043193889	A_17_P09624966	chr15	43193841	1328.49	138.278	3.26415	0.00201426	DUOX2-LOC405753	NM_014080-NM_207581	DIVERGENT_PROMOTER
chr8:097240213-097240272	A_17_P16118174	chr8	97240213	655.017	79.7445	3.03808	0.00201433	GDF6	NM_001001557	INSIDE
chr15:043193365-043193409	A_17_P09624962	chr15	43193365	2802.73	291.787	3.26384	0.00201475	DUOX2	NM_014080	INSIDE
chr11:006632728-006632772	A_17_P07620071	chr11	6632728	180.717	18.814	3.26385	0.00201519	DCHS1	NM_003737	INSIDE
chr21:044956179-044956231	A_17_P11413229	chr21	44956179	676.664	70.4929	3.26289	0.0020163	C21orf29	NM_144991	PROMOTER
chr19:018584308-018584352	A_17_P10905841	chr19	18584308	1454.59	151.559	3.26266	0.00201665	CRLF1-C19orf4	NM_004750-NM_012109	DIVERGENT_PROMOTER
chr11:031791906-031791957	A_17_P16432985	chr11	31791906	2566.82	267.87	3.26038	0.00202032	PAX6	NM_001604	PROMOTER
chr11:071632258-071632304	A_17_P07868134	chr11	71632258	2283.13	238.291	3.26022	0.00202057	PHOX2A	NM_005169	INSIDE
chr8:109163989-109164038	A_17_P06371127	chr8	109163989	2175.98	265.594	3.03437	0.00202147	RSPO2	NM_178565	INSIDE
chr1:153213121-153213165	A_17_P00528039	chr1	153213121	1577.03	192.63	3.0333	0.00202355	C1orf61	NM_006365	PROMOTER
chr12:030800893-030800952	A_17_P08280149	chr12	30800893	18.4443	1.89761	3.28092	0.00202475	C1QDC1	NM_032156	PROMOTER
chr12:047660931-047660987	A_17_P08340024	chr12	47660931	1215.83	127.188	3.2569	0.00202594	WNT1	NM_005430	INSIDE
chr12:052637163-052637215	A_17_P08362048	chr12	52637163	977.858	102.3	3.25682	0.00202607	HOXC12	NM_173860	DOWNSTREAM
chr17:075388082-075388134	A_17_P10485598	chr17	75388082	1036.13	108.404	3.25671	0.00202624	CBX8	NM_020649	PROMOTER
chr2:176784783-176784842	A_17_P01695083	chr2	176784783	1567.81	191.697	3.03185	0.00202637	HOXD13	NM_000523	INSIDE
chr20:036868114-036868158	A_17_P17191219	chr20	36868114	1878.61	196.619	3.25619	0.00202708	PPP1R16B	NM_015568	INSIDE
chr7:030496693-030496743	A_17_P15923093	chr7	30496693	373.711	45.7372	3.03049	0.00202912	CRHR2	NM_001883	PROMOTER
chr17:045994893-045994950	A_17_P10359133	chr17	45994893	906.54	94.9823	3.25464	0.0020296	CACNA1G	NM_198397	INSIDE
chr20:005245898-005245949	A_17_P17170257	chr20	5245898	3539.2	370.831	3.25459	0.00202967	GPR73L1	NM_144773	PROMOTER
chr20:042871075-042871134	A_17_P11185097	chr20	42871075	1650.12	172.971	3.25397	0.00203068	RIMS4	NM_182970	INSIDE
chr4:038856354-038856413	A_17_P03051507	chr4	38856354	18.6268	2.25482	3.0463	0.00203197	FLJ23235	NM_024943	INSIDE
chr2:010813857-010813915	A_17_P00986516	chr2	10813857	921.373	112.89	3.02887	0.00203223	ATP6V1C2	NM_144583	INSIDE
chr4:186313923-186313982	A_17_P03685487	chr4	186313923	758.463	92.9314	3.02884	0.00203228	HELT	NM_001029887	PROMOTER
chr4:177361853-177361912	A_17_P03641003	chr4	177361853	313.93	38.4927	3.02778	0.00203443	WDR17	NM_170710	PROMOTER
chr20:036788577-036788624	A_17_P11157908	chr20	36788577	4816.3	505.815	3.25125	0.00203512	SLC32A1	NM_080552	INSIDE
chr16:000165783-000165842	A_17_P09880793	chr16	165783	996.041	104.616	3.2511	0.00203536	HBA1	NM_000558	PROMOTER
chr3:062332155-062332206	A_17_P02288210	chr3	62332155	3194.36	391.848	3.02716	0.00203557	ZNF312	NM_018008	INSIDE
chr17:029933772-029933819	A_17_P10296713	chr17	29933772	1862.96	195.745	3.25054	0.00203626	LOC124842	NM_207313	INSIDE
chr4:054805956-054806015	A_17_P03104028	chr4	54805956	1456.28	178.707	3.02662	0.00203664	GSH2	NM_133267	PROMOTER
chr7:103563991-103564035	A_17_P05660394	chr7	103563991	2419.37	297.021	3.02599	0.00203788	LHFPL3	NM_199000	INSIDE
chr13:095542837-095542896	A_17_P09058906	chr13	95542837	44.7526	4.69247	3.25355	0.00203843	HS6ST3	NM_153456	INSIDE
chr17:045405738-045405787	A_17_P10356423	chr17	45405738	1150.91	121.115	3.24832	0.0020399	DLX4	NM_001934	INSIDE
chr19:018584996-018585040	A_17_P10905843	chr19	18584996	2812.36	295.992	3.24815	0.00204018	C19orf4	NM_012109	INSIDE
chr6:055147384-055147434	A_17_P04752214	chr6	55147384	1261.01	154.993	3.02431	0.00204121	HCRTR2	NM_001526	INSIDE
chr1:110860310-110860355	A_17_P00455181	chr1	110860310	2169.68	266.915	3.02303	0.00204374	KCNA2	NM_004974	INSIDE
chr6:071724682-071724734	A_17_P04806715	chr6	71724682	3115.5	383.367	3.02267	0.00204446	B3GAT2	NM_080742	PROMOTER
chr17:052022121-052022179	A_17_P10384882	chr17	52022121	947.079	99.9093	3.24479	0.0020457	NOG	NM_005450	PROMOTER
chr3:062336289-062336348	A_17_P02288242	chr3	62336289	741.618	91.3216	3.02165	0.0020465	ZNF312	NM_018008	PROMOTER
chr4:186317120-186317179	A_17_P03685499	chr4	186317120	131.792	16.2301	3.02151	0.0020475	HELT	NM_001029887	DOWNSTREAM
chr15:050874294-050874353	A_17_P09659700	chr15	50874294	790.982	83.5478	3.24297	0.00204871	ONECUT1	NM_004498	PROMOTER
chr11:068211002-068211061	A_17_P07854716	chr11	68211002	120.168	12.6905	3.24323	0.00204904	GAL	NM_015973	INSIDE
chr6:101021137-101021196	A_17_P04935946	chr6	101021137	1530.76	188.87	3.01878	0.00205219	SIM1	NM_005068	PROMOTER
chr7:154743915-154743974	A_17_P05887714	chr7	154743915	1216.24	150.158	3.01787	0.00205403	EN2	NM_001427	PROMOTER
chr9:000965209-000965260	A_17_P06542236	chr9	965209	938.359	115.884	3.01745	0.00205485	DMRT3	NM_021240	PROMOTER
chr6:101018537-101018584	A_17_P04935926	chr6	101018537	2659.07	328.547	3.01675	0.00205625	SIM1	NM_005068	PROMOTER
chr8:057400479-057400538	A_17_P06136998	chr8	57400479	16.455	2.00547	3.03651	0.00205754	RDHE2	NM_138969	PROMOTER
chr8:097241511-097241570	A_17_P06316334	chr8	97241511	1164.1	143.925	3.01583	0.00205811	GDF6	NM_001001557	INSIDE
chr15:076420770-076420820	A_17_P09775182	chr15	76420770	1319.96	140.004	3.23696	0.00205868	CRABP1	NM_004378	INSIDE
chr14:022947034-022947091	A_17_P16685670	chr14	22947034	2309.73	245.21	3.23564	0.00206087	MYH6	NM_002471	INSIDE
chr2:219680789-219680838	A_17_P01899452	chr2	219680789	2037.46	252.228	3.01397	0.00206183	CRYBA2	NM_005209	INSIDE
chr20:060557063-060557110	A_17_P11261104	chr20	60557063	5308.19	564.283	3.23373	0.00206406	C20orf166	NM_178463	PROMOTER
chr11:113433868-113433927	A_17_P08041920	chr11	113433868	380.619	40.488	3.23278	0.00206573	ZBTB16	NM_006006	PROMOTER
chr7:150112190-150112234	A_17_P05869517	chr7	150112190	3328.99	412.668	3.01203	0.00206574	KCNH2	NM_172056	INSIDE
chrX:032989187-032989246	A_17_P11686674	chrX	32989187	31.8854	3.38713	3.23476	0.00206634	DMD	NM_004006	INSIDE
chr7:030779174-030779233	A_17_P15923345	chr7	30779174	1944.6	241.116	3.01168	0.00206646	GHRHR	NM_001009824	INSIDE
chr1:202268349-202268408	A_17_P00747931	chr1	202268349	279.674	34.6797	3.01158	0.00206673	MFSD4	NM_181644	PROMOTER
chr1:153402547-153402601	A_17_P00529111	chr1	153402547	2886.1	357.9	3.01149	0.00206683	HAPLN2	NM_021817	INSIDE
chr12:052615335-052615394	A_17_P08361885	chr12	52615335	931.536	99.191	3.23133	0.0020681	HOXC13	NM_017410	PROMOTER
chr5:076541326-076541379	A_17_P04030579	chr5	76541326	1103.22	136.88	3.01073	0.00206838	PDE8B	NM_001029851	PROMOTER
chr6:041152678-041152737	A_17_P04686270	chr6	41152678	12.9519	1.56347	3.05034	0.00206859	NFYA	NM_002505	INSIDE
chr15:065904469-065904528	A_17_P09730749	chr15	65904469	595.033	63.3974	3.23047	0.00206954	LBXCOR1	NM_001031807	PROMOTER
chr2:219680361-219680408	A_17_P01899447	chr2	219680361	3059.18	379.996	3.00909	0.00207169	FEV	NM_017521	PROMOTER
chr18:030426565-030426624	A_17_P10623137	chr18	30426565	27.7999	2.89569	3.2631	0.0020717	DTNA	NM_001392	INSIDE
chr15:078483047-078483097	A_17_P09783417	chr15	78483047	275.602	29.4174	3.22785	0.0020743	ARNT2	NM_014862	PROMOTER
chr12:052648290-052648344	A_17_P08362141	chr12	52648290	714.028	76.2323	3.22751	0.00207455	HOXC11	NM_014212	PROMOTER
chr1:110863005-110863049	A_17_P00455198	chr1	110863005	2039.09	253.554	3.00756	0.0020748	KCNA2	NM_004974	PROMOTER
chr1:006172755-006172807	A_17_P00022818	chr1	6172755	901.868	112.215	3.00666	0.00207665	CHD5	NM_015557	INSIDE
chr13:099425940-099425986	A_17_P09077813	chr13	99425940	527.287	56.3564	3.22594	0.00207722	ZIC5-ZIC2	NM_033132-NM_007129	DIVERGENT_PROMOTER
chr1:204017404-204017463	A_17_P00755720	chr1	204017404	93.2234	11.5958	3.00709	0.00207756	CR2	NM_001006658	INSIDE
chr1:151653948-151653998	A_17_P00521998	chr1	151653948	270.728	33.7091	3.00563	0.00207901	KCNN3	NM_170782	PROMOTER
chr13:112700833-112700884	A_17_P09146507	chr13	112700833	2630.17	281.322	3.22486	0.00207901	MCF2L	NM_024979	PROMOTER
chr12:052684652-052684706	A_17_P08362464	chr12	52684652	417.281	44.6318	3.22487	0.00207903	HOXC8	NM_022658	PROMOTER
chr14:022946935-022946985	A_17_P09167697	chr14	22946935	3120.51	333.919	3.22421	0.00208011	MYH6	NM_002471	INSIDE
chr18:010446337-010446396	A_17_P10545136	chr18	10446337	258.465	27.6827	3.22291	0.00208252	APCDD1	NM_153000	INSIDE
chr19:053640078-053640126	A_17_P10983672	chr19	53640078	581.565	62.3215	3.22214	0.00208367	GRWD1	NM_031485	PROMOTER
chr6:126109587-126109646	A_17_P05050106	chr6	126109587	587.356	73.3048	3.00225	0.00208567	HEY2	NM_012259	PROMOTER
chrX:027588543-027588594	A_17_P11659725	chrX	27588543	13.8521	1.44383	3.26213	0.00208626	MAGEB10	NM_182506	INSIDE
chr10:124895821-124895874	A_17_P07539318	chr10	124895821	1736.01	186.302	3.22005	0.00208719	HMX2	NM_005519	PROMOTER
chr20:036788766-036788811	A_17_P11157911	chr20	36788766	3278	351.838	3.21984	0.00208756	SLC32A1	NM_080552	INSIDE
chr9:092649400-092649446	A_17_P06820619	chr9	92649400	984.25	122.92	3.0013	0.0020876	ANKRD19	NM_001010925	PROMOTER
chr5:153842094-153842141	A_17_P15754378	chr5	153842094	2040.72	254.881	3.00118	0.00208783	HAND1	NM_004821	PROMOTER
chr15:050867698-050867746	A_17_P09659658	chr15	50867698	1814.69	194.841	3.21935	0.00208838	ONECUT1	NM_004498	INSIDE
chr6:003171975-003172021	A_17_P04515675	chr6	3171975	561.203	70.1752	2.99949	0.00209135	TUBB2B	NM_178012	INSIDE
chr1:201745082-201745126	A_17_P00745210	chr1	201745082	2579.98	322.616	2.99947	0.00209136	CNTN2	NM_005076	INSIDE
chr20:043604261-043604320	A_17_P11187805	chr20	43604261	170.124	18.3131	3.21563	0.00209521	SPINLW1	NM_181502	INSIDE
chr5:158461710-158461762	A_17_P04405769	chr5	158461710	321.202	40.227	2.99725	0.00209605	EBF	NM_024007	PROMOTER
chr2:119324778-119324837	A_17_P01432365	chr2	119324778	506.851	63.4801	2.99719	0.00209611	EN1	NM_001426	PROMOTER
chr19:044446309-044446367	A_17_P10958620	chr19	44446309	1558.88	167.949	3.21441	0.00209687	IL28A	NM_172138	PROMOTER
chr15:035182273-035182332	A_17_P09590702	chr15	35182273	252.597	27.2182	3.2142	0.00209744	MEIS2	NM_002399	PROMOTER
chr2:119327334-119327386	A_17_P01432388	chr2	119327334	1484.26	186.015	2.99625	0.00209801	EN1	NM_001426	PROMOTER
chr17:005913993-005914037	A_17_P10207719	chr17	5913993	5919.63	638.266	3.21328	0.00209882	KIAA0523	NM_015253	PROMOTER
chr6:070634442-070634501	A_17_P04801548	chr6	70634442	971.647	121.896	2.99478	0.00210106	COL19A1	NM_001858	INSIDE
chr2:073431630-073431680	A_17_P15256121	chr2	73431630	2055.84	257.985	2.99437	0.0021019	EGR4	NM_001965	INSIDE
chr2:026692513-026692559	A_17_P01059883	chr2	26692513	994.784	124.851	2.99417	0.00210233	OTOF	NM_194248	INSIDE
chr2:170043086-170043132	A_17_P01664147	chr2	170043086	421.365	52.8853	2.99413	0.00210293	LRP2	NM_004525	INSIDE
chr1:006236239-006236298	A_17_P00023082	chr1	6236239	946.267	118.792	2.99381	0.00210308	HES3	NM_001024598	PROMOTER
chr21:036989190-036989234	A_17_P11375328	chr21	36989190	2612.38	282.171	3.21073	0.00210323	SIM2	NM_005069	PROMOTER
chr1:006238911-006238961	A_17_P15018557	chr1	6238911	1029.62	129.3	2.99332	0.0021041	HES3	NM_001024598	INSIDE
chr15:058079684-058079732	A_17_P09691638	chr15	58079684	1293.81	139.901	3.20915	0.00210596	FOXB1	NM_012182	PROMOTER
chr4:186311629-186311688	A_17_P03685476	chr4	186311629	1420.79	178.597	2.99191	0.00210702	HELT	NM_001029887	PROMOTER
chr8:069026807-069026861	A_17_P06189243	chr8	69026807	2264.32	284.676	2.99168	0.0021075	DEPDC2	NM_024870	PROMOTER
chr20:060226312-060226360	A_17_P11259477	chr20	60226312	947.456	102.542	3.20785	0.00210824	HRH3	NM_007232	INSIDE
chr2:220203912-220203956	A_17_P01902192	chr2	220203912	1311.04	164.944	2.99066	0.00210964	ACCN4	NM_018674	PROMOTER
chr2:070928233-070928291	A_17_P01266206	chr2	70928233	524.253	65.9892	2.98996	0.00211113	FIGLA	NM_001004311	INSIDE
chr19:052217201-052217260	A_17_P10979634	chr19	52217201	755.188	81.8498	3.20579	0.00211183	NPAS1	NM_002517	INSIDE
chr4:054937685-054937733	A_17_P03104481	chr4	54937685	667.554	84.0662	2.98929	0.0021126	PDGFRA	NM_006206	INSIDE
chr2:182375003-182375062	A_17_P01724465	chr2	182375003	1282.81	161.557	2.98919	0.00211272	NEUROD1	NM_002500	PROMOTER
chr1:163677370-163677426	A_17_P00574730	chr1	163677370	499.689	62.9332	2.98914	0.00211287	C1orf32	NM_199351	PROMOTER
chr8:114517121-114517180	A_17_P06396016	chr8	114517121	1210.04	152.417	2.98896	0.00211321	CSMD3	NM_052900	INSIDE
chr1:018704413-018704472	A_17_P00071685	chr1	18704413	536.069	67.529	2.98884	0.00211349	PAX7	NM_002584	INSIDE
chr10:106003322-106003381	A_17_P07446938	chr10	106003322	26.6848	2.88554	3.20911	0.00211407	GSTO1	NM_004832	PROMOTER
chr19:056823124-056823168	A_17_P10993703	chr19	56823124	7437.42	807.166	3.20386	0.00211517	SIGLEC5	NM_003830	INSIDE
chr10:102214757-102214816	A_17_P07428472	chr10	102214757	40.7608	4.416	3.20637	0.0021152	WNT8B	NM_003393	INSIDE
chr17:004435790-004435834	A_17_P10202130	chr17	4435790	1092.74	118.614	3.2036	0.00211567	FLJ42461	NM_198501	INSIDE
chr1:037900869-037900923	A_17_P00144642	chr1	37900869	1718.5	216.668	2.9876	0.00211606	EPHA10	NM_173641	PROMOTER
chr15:065903682-065903741	A_17_P09730743	chr15	65903682	636.917	69.1692	3.2029	0.00211687	LBXCOR1	NM_001031807	PROMOTER
chr10:098937223-098937270	A_17_P07415272	chr10	98937223	1083.41	117.687	3.20256	0.00211747	SLIT1	NM_003061	PROMOTER
chr21:033320541-033320600	A_17_P11357268	chr21	33320541	1479.92	160.786	3.20231	0.0021179	OLIG2	NM_005806	INSIDE
chr17:075387953-075388002	A_17_P10485597	chr17	75387953	1329.35	144.443	3.20214	0.00211819	CBX8	NM_020649	PROMOTER
chr1:199410179-199410238	A_17_P00733947	chr1	199410179	434.523	54.8371	2.98621	0.00211902	SYT2	NM_177402	INSIDE
chr14:028300215-028300271	A_17_P09191383	chr14	28300215	346.089	37.6298	3.20119	0.00211991	FOXG1B	NM_005249	PROMOTER
chr9:117257350-117257407	A_17_P06925039	chr9	117257350	823.234	103.939	2.98556	0.00212035	ASTN2	NM_198187	PROMOTER
chr17:005912421-005912465	A_17_P16939282	chr17	5912421	109.115	11.8453	3.20347	0.00212099	KIAA0523	NM_015253	PROMOTER
chr19:055527383-055527433	A_17_P10989194	chr19	55527383	2101.04	228.644	3.19993	0.00212207	KCNC3	NM_004977	PROMOTER
chr18:042168739-042168798	A_17_P17064661	chr18	42168739	60.0319	6.52986	3.20061	0.00212292	RNF165	NM_152470	INSIDE
chr10:029009189-029009248	A_17_P07149077	chr10	29009189	336.749	42.5525	2.98436	0.00212296	BAMBI	NM_012342	INSIDE
chr9:034615122-034615178	A_17_P06695408	chr9	34615122	1781.07	225.101	2.9841	0.00212342	ARID3C	NM_001017363	INSIDE
chr12:056300684-056300743	A_17_P08378519	chr12	56300684	273.136	29.738	3.19924	0.00212343	SLC26A10	NM_001018084	INSIDE
chr19:054620282-054620341	A_17_P10986499	chr19	54620282	1868.73	203.48	3.19909	0.00212355	TIP39	NM_178449	PROMOTER
chr20:036782089-036782141	A_17_P17191131	chr20	36782089	2740.57	298.543	3.19846	0.00212466	SLC32A1	NM_080552	PROMOTER
chr1:151654343-151654396	A_17_P00522002	chr1	151654343	261.945	33.1281	2.98313	0.00212574	KCNN3	NM_170782	PROMOTER
NegativeControl	(-)3xSLv1	NONE	NONE	6.51806	0.61368	3.40889	0.00212585	NegativeControl	NONE	NONE
chr7:154747610-154747667	A_17_P05887747	chr7	154747610	1462.84	185.045	2.98282	0.00212613	EN2	NM_001427	PROMOTER
chr15:035176397-035176456	A_17_P09590663	chr15	35176397	2280.17	248.592	3.19729	0.00212673	MEIS2	NM_172315	INSIDE
chr3:129692903-129692959	A_17_P02574906	chr3	129692903	993.822	125.767	2.98224	0.00212738	GATA2	NM_032638	INSIDE
chr2:071041434-071041493	A_17_P15254136	chr2	71041434	409.543	51.8358	2.98199	0.00212792	VAX2	NM_012476	INSIDE
chr6:071049020-071049078	A_17_P04803996	chr6	71049020	3474.08	439.959	2.98119	0.00212959	COL9A1	NM_078485	INSIDE
chr2:222991410-222991469	A_17_P01917043	chr2	222991410	912.25	115.602	2.98026	0.00213158	PAX3	NM_013942	PROMOTER
chr3:069063055-069063114	A_17_P02318843	chr3	69063055	984.493	124.767	2.98015	0.00213181	FAM19A4	NM_001005527	INSIDE
chr11:059563370-059563429	A_17_P07822397	chr11	59563370	11.5012	1.21726	3.24007	0.00213203	TMEM122	NM_173801	PROMOTER
chr13:027262508-027262567	A_17_P08740469	chr13	27262508	240.691	26.2962	3.19426	0.00213234	GSH1	NM_145657	PROMOTER
chr6:099390962-099391021	A_17_P04927774	chr6	99390962	294.257	37.3007	2.9798	0.00213268	POU3F2	NM_005604	INSIDE
chr5:158463609-158463667	A_17_P04405786	chr5	158463609	863.511	109.469	2.97969	0.0021328	EBF	NM_024007	PROMOTER
chr2:026984629-026984673	A_17_P01061151	chr2	26984629	1204.99	152.847	2.97885	0.00213456	DPYSL5	NM_020134	INSIDE
chr8:011596197-011596244	A_17_P05958573	chr8	11596197	527.446	66.932	2.97826	0.00213585	GATA4	NM_002052	PROMOTER
chr16:000156822-000156867	A_17_P09880766	chr16	156822	3011.46	329.529	3.19199	0.00213614	HBA2	NM_000517	PROMOTER
chr15:090998328-090998382	A_17_P09834766	chr15	90998328	3475.85	380.368	3.1919	0.0021363	LOC400451	NM_207446	INSIDE
chr19:054265745-054265799	A_17_P17152102	chr19	54265745	87.4326	9.56165	3.19284	0.00213654	KCNA7	NM_031886	INSIDE
chr12:006679213-006679258	A_17_P08177203	chr12	6679213	1163.1	127.358	3.19101	0.00213788	C12orf53	NM_153685	INSIDE
chr1:153216507-153216566	A_17_P00528076	chr1	153216507	1398.77	177.627	2.97724	0.00213801	C1orf61	NM_006365	PROMOTER
chr18:053249153-053249212	A_17_P10736312	chr18	53249153	236.101	25.8618	3.19051	0.00213893	ONECUT2	NM_004852	PROMOTER
chr12:053269461-053269519	A_17_P08365738	chr12	53269461	427.472	46.8253	3.19047	0.00213897	PPP1R1A	NM_006741	PROMOTER
chr7:150114601-150114649	A_17_P05869529	chr7	150114601	1555.1	197.544	2.97677	0.00213901	KCNH2	NM_172056	PROMOTER
chr17:007136099-007136144	A_17_P10212785	chr17	7136099	236.101	25.8618	3.19051	0.0021391	YBX2	NM_015982	INSIDE
chr8:141970733-141970786	A_17_P16141746	chr8	141970733	69.9394	8.87911	2.97762	0.0021395	PTK2	NM_005607	INSIDE
chr3:127727293-127727340	A_17_P02565663	chr3	127727293	119.489	15.1834	2.97631	0.00214066	CHST13	NM_152889	INSIDE
chr20:036782922-036782981	A_17_P11157870	chr20	36782922	1713.97	188	3.18853	0.0021423	SLC32A1	NM_080552	PROMOTER
chr15:087148300-087148353	A_17_P09817765	chr15	87148300	753.967	82.7178	3.18823	0.00214286	AGC1	NM_001135	INSIDE
chr19:055832684-055832736	A_17_P10990105	chr19	55832684	4972.54	545.681	3.18785	0.00214352	SYT3	NM_032298	INSIDE
chr10:098936797-098936843	A_17_P07415267	chr10	98936797	875.235	96.048	3.18784	0.00214355	SLIT1	NM_003061	PROMOTER
chr2:192884606-192884650	A_17_P01772455	chr2	192884606	1818.17	231.305	2.97462	0.00214361	TMEFF2	NM_016192	INSIDE
chr5:145697939-145697994	A_17_P04349881	chr5	145697939	610.971	77.7881	2.97348	0.00214608	POU4F3	NM_002700	PROMOTER
chr1:173865864-173865923	A_17_P00619815	chr1	173865864	549.839	70.0069	2.97344	0.00214616	ASTN-FAM5B	NM_207108-NM_021165	DIVERGENT_PROMOTER
chr6:117692791-117692835	A_17_P05011584	chr6	117692791	2987.91	380.488	2.97321	0.00214663	VGLL2	NM_153453	PROMOTER
chr2:176804989-176805043	A_17_P01695248	chr2	176804989	1025.22	130.655	2.9721	0.00214904	HOXD10	NM_002148	PROMOTER
chr11:006238224-006238271	A_17_P07618119	chr11	6238224	2932	322.459	3.1847	0.00214919	CCKBR	NM_176875	INSIDE
chr2:136710808-136710866	A_17_P01498772	chr2	136710808	674.795	86.0257	2.97161	0.0021501	CXCR4	NM_003467	PROMOTER
chr5:147141844-147141903	A_17_P15750836	chr5	147141844	111.889	14.2642	2.9716	0.00215133	KIAA0555	NM_014790	INSIDE
chr9:123852476-123852535	A_17_P06954333	chr9	123852476	597.266	76.1889	2.97072	0.00215203	LHX2	NM_004789	PROMOTER
chr21:044957364-044957423	A_17_P11413236	chr21	44957364	219.525	24.1863	3.18213	0.00215411	C21orf29	NM_144991	PROMOTER
chr10:119287342-119287401	A_17_P07511909	chr10	119287342	277.146	30.5371	3.18201	0.00215417	EMX2	NM_004098	PROMOTER
chr15:090998205-090998251	A_17_P09834765	chr15	90998205	2502.95	275.893	3.18145	0.00215506	LOC400451	NM_207446	INSIDE
chr8:133564162-133564217	A_17_P06482017	chr8	133564162	1506.86	192.413	2.96927	0.00215515	KCNQ3	NM_004519	PROMOTER
chr4:186833815-186833859	A_17_P03687928	chr4	186833815	467.606	59.7222	2.96895	0.00215587	PDLIM3	NM_014476	PROMOTER
chr14:060044706-060044765	A_17_P09330112	chr14	60044706	468.149	51.6225	3.18089	0.0021561	SIX6	NM_007374	PROMOTER
chr1:153641769-153641813	A_17_P00530364	chr1	153641769	1123.72	143.603	2.96813	0.00215761	INSRR-NTRK1	NM_014215-NM_001012331	DIVERGENT_PROMOTER
chr1:117623133-117623192	A_17_P00482943	chr1	117623133	37.1414	4.73865	2.97048	0.00215843	MAN1A2	NM_006699	INSIDE
chr22:015977511-015977570	A_17_P17251290	chr22	15977511	1637.66	180.807	3.17911	0.00215928	CECR6	NM_031890	PROMOTER
chr8:011596946-011596990	A_17_P05958580	chr8	11596946	2862.05	366.055	2.96691	0.00216025	GATA4	NM_002052	PROMOTER
chr2:068783423-068783474	A_17_P01256294	chr2	68783423	2387.83	305.633	2.96583	0.00216261	GPR73	NM_138964	PROMOTER
chr2:220202662-220202721	A_17_P01902181	chr2	220202662	233.156	29.8513	2.96543	0.00216365	ACCN4	NM_018674	PROMOTER
chr22:027494483-027494538	A_17_P11463196	chr22	27494483	182.237	20.1496	3.17699	0.00216366	FLJ33814	NM_173510	INSIDE
chr7:030866080-030866125	A_17_P05397681	chr7	30866080	853.281	109.357	2.96398	0.00216666	ADCYAP1R1	NM_001118	INSIDE
chr11:030563038-030563097	A_17_P07725696	chr11	30563038	1065.58	118.031	3.1744	0.00216788	MPPED2	NM_001584	PROMOTER
chr14:023118309-023118355	A_17_P09168677	chr14	23118309	1165.79	129.142	3.17428	0.0021681	JPH4	NM_032452	PROMOTER
chr11:043554330-043554389	A_17_P07783242	chr11	43554330	302.55	33.5151	3.17429	0.00216817	hsa-mir-129-2	hsa-mir-129-2	PROMOTER
chr4:110581332-110581384	A_17_P03341698	chr4	110581332	1138.73	146.068	2.96272	0.00216939	COL25A1	NM_032518	INSIDE
chr12:112376745-112376800	A_17_P08622973	chr12	112376745	1008.35	111.761	3.17352	0.0021695	LHX5	NM_022363	PROMOTER
chr2:026985018-026985077	A_17_P01061155	chr2	26985018	225.679	28.9482	2.96273	0.00216954	DPYSL5	NM_020134	INSIDE
chr13:083352367-083352423	A_17_P09001951	chr13	83352367	568.018	62.9786	3.173	0.00217045	SLITRK1	NM_052910	INSIDE
chr4:155067839-155067885	A_17_P03539699	chr4	155067839	500.406	64.2428	2.96149	0.00217214	SFRP2	NM_003013	PROMOTER
chr15:058081934-058081993	A_17_P16795123	chr15	58081934	495.62	55.0069	3.17155	0.00217313	FOXB1	NM_012182	PROMOTER
chr2:219682934-219682990	A_17_P01899472	chr2	219682934	496.079	63.7459	2.96017	0.00217503	CRYBA2	NM_005209	INSIDE
chr5:094982150-094982194	A_17_P15722141	chr5	94982150	55.4939	7.1224	2.96189	0.00217551	GPR150	NM_199243	INSIDE
chr15:043192292-043192336	A_17_P09624952	chr15	43192292	3201.32	355.647	3.17015	0.00217566	DUOX2	NM_014080	INSIDE
NC2_00100912	NC2_00100912	NONE	NONE	14.0942	1.77378	2.9902	0.00217686	NC2_00100912	NONE	NONE
chr22:048565475-048565534	A_17_P11548254	chr22	48565475	141.328	15.7081	3.16947	0.00217754	ZBED4	NM_014838	PROMOTER
chr8:097240940-097240989	A_17_P06316330	chr8	97240940	655.795	84.3418	2.95893	0.00217775	GDF6	NM_001001557	INSIDE
chr7:149477055-149477108	A_17_P05867245	chr7	149477055	1322.4	170.091	2.95878	0.00217804	RARRES2	NM_002889	PROMOTER
chr6:099387910-099387954	A_17_P04927757	chr6	99387910	340.571	43.841	2.9576	0.00218072	POU3F2	NM_005604	PROMOTER
chr8:071144827-071144886	A_17_P06198996	chr8	71144827	2691.03	346.515	2.95717	0.0021816	PRDM14	NM_024504	INSIDE
chr1:173871374-173871433	A_17_P00619854	chr1	173871374	832.751	107.276	2.95656	0.00218296	ASTN-FAM5B	NM_207108-NM_021165	DIVERGENT_PROMOTER
chr5:015554445-015554501	A_17_P03784898	chr5	15554445	948.074	122.161	2.95621	0.00218373	FBXL7	NM_012304	INSIDE
chr10:124892917-124892961	A_17_P07539292	chr10	124892917	6625.26	738.472	3.16536	0.00218451	HMX2	NM_005519	PROMOTER
chr5:158461215-158461274	A_17_P04405764	chr5	158461215	431.415	55.6309	2.95512	0.0021862	EBF	NM_024007	PROMOTER
chr22:042064916-042064967	A_17_P11519234	chr22	42064916	1350.67	150.703	3.16389	0.00218725	SCUBE1	NM_173050	PROMOTER
chr4:076216580-076216639	A_17_P03188661	chr4	76216580	481.818	62.163	2.95436	0.00218786	DKFZP564O0823	NM_015393	INSIDE
chr8:064244930-064244989	A_17_P06168144	chr8	64244930	3.91183	0.255635	3.93569	0.00218816	YTHDF3	NM_152758	INSIDE
chr4:041594422-041594475	A_17_P03062914	chr4	41594422	1235.61	159.45	2.95405	0.00218851	PHOX2B	NM_003924	PROMOTER
chr1:077046600-077046659	A_17_P00307357	chr1	77046600	309.857	39.9862	2.95403	0.00218864	ST6GALNAC5	NM_030965	INSIDE
chr10:102977635-102977683	A_17_P07432648	chr10	102977635	1938.68	216.44	3.16304	0.00218883	LBX1	NM_006562	INSIDE
chr2:030056772-030056822	A_17_P01076569	chr2	30056772	1432.93	184.95	2.95376	0.00218916	ALK	NM_004304	PROMOTER
chr13:027394626-027394683	A_17_P08741017	chr13	27394626	1517.81	169.59	3.16187	0.002191	IPF1	NM_000209	INSIDE
chrX:071135198-071135257	A_17_P11785934	chrX	71135198	363.458	40.6099	3.16189	0.00219106	RGAG4-LOC340527	NM_001024455-NM_001013627	DIVERGENT_PROMOTER
chr10:102492945-102492993	A_17_P07429925	chr10	102492945	2199.53	245.965	3.16067	0.00219324	PAX2	NM_000278	PROMOTER
chr20:060563837-060563896	A_17_P11261146	chr20	60563837	589.548	65.9352	3.16049	0.00219361	hsa-mir-133a-2	hsa-mir-133a-2	PROMOTER
chr17:044158290-044158345	A_17_P10350893	chr17	44158290	1383.4	154.815	3.1596	0.00219524	HOXB13	NM_006361	INSIDE
chr1:053241138-053241182	A_17_P00202127	chr1	53241138	155.333	20.0907	2.95077	0.00219621	PODN	NM_153703	INSIDE
chr14:069728853-069728905	A_17_P09373720	chr14	69728853	58.1444	6.50106	3.16089	0.00219632	SLC8A3	NM_183002	PROMOTER
chr5:170780459-170780512	A_17_P04464674	chr5	170780459	836.548	108.244	2.95017	0.00219716	FGF18	NM_003862	INSIDE
chr3:129687039-129687094	A_17_P02574869	chr3	129687039	1981.18	256.597	2.94879	0.00220024	GATA2	NM_032638	INSIDE
chr12:105480782-105480830	A_17_P08596296	chr12	105480782	2329.2	261.214	3.15653	0.00220099	RFX4	NM_213594	INSIDE
chr18:030056223-030056278	A_17_P10621694	chr18	30056223	1229.45	137.883	3.15649	0.00220106	NOL4	NM_003787	INSIDE
chr17:015185321-015185375	A_17_P10248781	chr17	15185321	373.887	41.9445	3.15605	0.002202	TEKT3	NM_031898	INSIDE
chr3:138965995-138966043	A_17_P02613086	chr3	138965995	1883.83	244.154	2.9478	0.00220245	SOX14	NM_004189	PROMOTER
chr2:119325103-119325162	A_17_P01432369	chr2	119325103	665.789	86.3449	2.94688	0.00220454	EN1	NM_001426	PROMOTER
chr9:130566686-130566731	A_17_P06981661	chr9	130566686	1525.76	197.903	2.94666	0.00220502	PRDM12	NM_021619	PROMOTER
chr5:179711532-179711576	A_17_P04497580	chr5	179711532	1325.6	171.959	2.94651	0.00220536	GFPT2	NM_005110	INSIDE
chr7:035069995-035070054	A_17_P05414726	chr7	35069995	32.9076	4.25434	2.95141	0.00220629	TBX20	NM_020417	PROMOTER
chr19:054634179-054634231	A_17_P10986579	chr19	54634179	1793.76	201.689	3.15278	0.00220805	SLC17A7	NM_020309	INSIDE
chr19:054621210-054621264	A_17_P17152500	chr19	54621210	2804.63	315.353	3.15277	0.00220807	TIP39	NM_178449	PROMOTER
chr7:018932316-018932375	A_17_P05340728	chr7	18932316	222.286	28.8614	2.94521	0.00220845	TWIST1	NM_000474	PROMOTER
chrX:071136287-071136346	A_17_P11785941	chrX	71136287	576.669	64.8552	3.15245	0.00220871	RGAG4-LOC340527	NM_001024455-NM_001013627	DIVERGENT_PROMOTER
chr14:062582955-062583010	A_17_P09341679	chr14	62582955	1443.95	162.435	3.15208	0.00220937	KCNH5	NM_172375	PROMOTER
chr1:183527749-183527808	A_17_P00663599	chr1	183527749	107.399	13.9549	2.94414	0.00221189	PLA2G4A	NM_024420	PROMOTER
chr15:049421802-049421857	A_17_P09653139	chr15	49421802	842.391	94.8776	3.15035	0.00221268	CYP19A1	NM_031226	PROMOTER
chr10:011405304-011405363	A_17_P07073897	chr10	11405304	32.9076	4.25434	2.95141	0.00221358	C10orf31	NM_001012713	PROMOTER
chr11:113434272-113434316	A_17_P08041924	chr11	113434272	1882.01	212.085	3.14956	0.00221415	ZBTB16	NM_006006	PROMOTER
chr3:069062922-069062977	A_17_P02318841	chr3	69062922	1556.95	202.533	2.94249	0.00221441	FAM19A4	NM_001005527	INSIDE
chr22:042065405-042065454	A_17_P11519238	chr22	42065405	3029.19	341.464	3.14913	0.00221497	SCUBE1	NM_173050	PROMOTER
chr13:095542685-095542744	A_17_P09058904	chr13	95542685	250.697	28.2572	3.14925	0.00221497	HS6ST3	NM_153456	INSIDE
chr6:099386747-099386806	A_17_P04927749	chr6	99386747	449.807	58.5251	2.94218	0.00221519	POU3F2	NM_005604	PROMOTER
chr3:062335206-062335263	A_17_P02288231	chr3	62335206	453.507	59.0255	2.94171	0.00221627	ZNF312	NM_018008	PROMOTER
chr3:138968417-138968476	A_17_P02613105	chr3	138968417	555.473	72.3141	2.94137	0.00221699	SOX14	NM_004189	DOWNSTREAM
chr8:065653019-065653073	A_17_P06174914	chr8	65653019	897.041	116.839	2.94065	0.00221859	BHLHB5	NM_152414	PROMOTER
chr4:000810527-000810571	A_17_P02887320	chr4	810527	392.076	51.0666	2.94068	0.0022186	CPLX1	NM_006651	PROMOTER
chr7:068509539-068509591	A_17_P05519647	chr7	68509539	361.827	47.142	2.94021	0.00221965	AUTS2	NM_015570	INSIDE
chr9:133528659-133528718	A_17_P06995084	chr9	133528659	853.306	111.215	2.93972	0.00222072	DBH	NM_000787	PROMOTER
chr4:110580817-110580876	A_17_P03341694	chr4	110580817	735.182	95.8603	2.9391	0.00222213	COL25A1	NM_032518	INSIDE
chr7:050120383-050120432	A_17_P05481653	chr7	50120383	1400.08	182.589	2.93884	0.00222271	ZNFN1A1	NM_006060	PROMOTER
chr2:030057028-030057087	A_17_P01076571	chr2	30057028	673.391	87.855	2.93825	0.00222408	ALK	NM_004304	PROMOTER
chr4:041594102-041594151	A_17_P03062912	chr4	41594102	581.834	75.9238	2.93798	0.00222469	PHOX2B	NM_003924	PROMOTER
chr5:000579383-000579427	A_17_P03710176	chr5	579383	1473.68	192.307	2.93794	0.00222475	SLC9A3	NM_004174	PROMOTER
chr7:121537774-121537818	A_17_P05745501	chr7	121537774	774.448	101.069	2.93783	0.00222501	LOC389549	NM_001024613	INSIDE
chr1:153206026-153206079	A_17_P15133139	chr1	153206026	1136.38	148.338	2.93748	0.0022258	hsa-mir-9-1	hsa-mir-9-1	PROMOTER
chr10:071000791-071000842	A_17_P07298059	chr10	71000791	492.989	55.8065	3.14305	0.00222662	NEUROG3	NM_020999	DOWNSTREAM
chr7:126853025-126853079	A_17_P05769327	chr7	126853025	2507.37	327.4	2.93705	0.00222678	PAX4	NM_006193	PROMOTER
chr17:041214812-041214871	A_17_P10339529	chr17	41214812	723.583	81.9481	3.14237	0.00222787	CRHR1	NM_004382	PROMOTER
chr7:072887995-072888044	A_17_P05535003	chr7	72887995	1360.56	177.72	2.93652	0.00222799	ELN	NM_000501	INSIDE
chr16:063714054-063714098	A_17_P10073475	chr16	63714054	2700.4	306.133	3.14094	0.00223062	CDH11	NM_001797	PROMOTER
chr2:176804882-176804933	A_17_P01695247	chr2	176804882	568.517	74.3372	2.93505	0.00223139	HOXD10	NM_002148	PROMOTER
chr10:048061552-048061609	A_17_P07201621	chr10	48061552	916.772	119.877	2.93501	0.00223146	GDF10	NM_004962	PROMOTER
chr20:002467011-002467069	A_17_P11021916	chr20	2467011	2076.68	235.506	3.14045	0.00223157	TMC2	NM_080751	INSIDE
chr8:011594154-011594210	A_17_P05958555	chr8	11594154	752.457	98.4255	2.93451	0.00223263	GATA4	NM_002052	PROMOTER
chr20:000602505-000602560	A_17_P11015243	chr20	602505	605.55	68.7102	3.13965	0.00223312	SCRT2	NM_033129	INSIDE
chr20:036784072-036784130	A_17_P11157877	chr20	36784072	1718.3	195.022	3.13927	0.00223383	SLC32A1	NM_080552	PROMOTER
chr9:117255103-117255148	A_17_P06925029	chr9	117255103	683.12	89.4044	2.93372	0.00223444	ASTN2	NM_014010	INSIDE
chr8:024871203-024871258	A_17_P06017558	chr8	24871203	423.798	55.4804	2.93333	0.00223539	NEFL	NM_006158	PROMOTER
chr10:094825299-094825358	A_17_P07397871	chr10	94825299	118.812	13.494	3.13828	0.0022366	CYP26A1	NM_000783	INSIDE
chr14:041147556-041147615	A_17_P09248130	chr14	41147556	499.31	56.7503	3.13723	0.00223788	LRFN5	NM_152447	INSIDE
chr2:073053321-073053367	A_17_P01275168	chr2	73053321	5499.19	720.6	2.93195	0.00223849	EMX1	NM_004097	PROMOTER
chr14:041144484-041144532	A_17_P16697449	chr14	41144484	1616.48	183.813	3.13654	0.0022391	LRFN5	NM_152447	PROMOTER
chr17:044062921-044062978	A_17_P10350537	chr17	44062921	1223.92	139.176	3.13653	0.00223914	HOXB9	NM_024017	PROMOTER
chr3:037470197-037470246	A_17_P02175238	chr3	37470197	1017.52	133.375	2.9315	0.00223953	ITGA9	NM_002207	INSIDE
chr11:088865684-088865743	A_17_P07936927	chr11	88865684	34.4945	3.91366	3.13978	0.00224222	NOX4	NM_016931	PROMOTER
chr17:043167293-043167348	A_17_P10345396	chr17	43167293	363.412	41.3759	3.13474	0.00224281	TBX21	NM_013351	INSIDE
chr4:013226209-013226268	A_17_P02936343	chr4	13226209	247.036	32.4122	2.93011	0.00224291	BAPX1	NM_001189	PROMOTER
chr17:032378376-032378432	A_17_P16975618	chr17	32378376	2032.84	231.588	3.13386	0.0022443	AATF	NM_012138	PROMOTER
chr12:052714495-052714549	A_17_P08362708	chr12	52714495	680.891	77.5777	3.13371	0.00224461	HOXC5	NM_018953	INSIDE
chr9:130570430-130570489	A_17_P06981680	chr9	130570430	765.142	100.47	2.92896	0.00224541	PRDM12	NM_021619	INSIDE
chr1:112974604-112974653	A_17_P00464383	chr1	112974604	199.263	26.1665	2.92888	0.00224602	PPM1J-FAM19A3	NM_005167-NM_001004440	DIVERGENT_PROMOTER
chr17:044161541-044161599	A_17_P10350922	chr17	44161541	454.457	51.8068	3.13293	0.00224615	HOXB13	NM_006361	PROMOTER
chr4:004975056-004975115	A_17_P02902286	chr4	4975056	215.738	28.3434	2.92819	0.00224744	MSX1	NM_002448	PROMOTER
chr7:150546304-150546350	A_17_P05871775	chr7	150546304	2763.77	363.15	2.928	0.00224761	LOC349136	NM_198285	PROMOTER
chr20:061276761-061276809	A_17_P11264373	chr20	61276761	2477.62	282.641	3.13191	0.00224809	hsa-mir-124a-3	hsa-mir-124a-3	PROMOTER
chr2:219648069-219648120	A_17_P01899274	chr2	219648069	1803.14	237.025	2.9274	0.002249	CDK5R2	NM_003936	PROMOTER
chr19:051832263-051832322	A_17_P10978258	chr19	51832263	1915.25	218.566	3.13139	0.00224911	GNG8	NM_033258	PROMOTER
chr5:044424565-044424614	A_17_P03907639	chr5	44424565	1490.72	195.98	2.92724	0.00224938	FGF10	NM_004465	PROMOTER
chr8:009797872-009797931	A_17_P05949127	chr8	9797872	517.883	68.0898	2.92712	0.0022497	hsa-mir-124a-1	hsa-mir-124a-1	DOWNSTREAM
chr9:032771769-032771828	A_17_P06688911	chr9	32771769	825.485	108.582	2.92646	0.00225119	LOC401498	NM_212558	PROMOTER
chr1:114410072-114410116	A_17_P15101509	chr1	114410072	3513.51	462.394	2.92572	0.00225291	SYT6	NM_205848	PROMOTER
chr10:102490316-102490375	A_17_P07429906	chr10	102490316	531.143	60.6955	3.12944	0.00225297	PAX2	NM_000278	PROMOTER
chr7:018931605-018931664	A_17_P05340721	chr7	18931605	564.075	74.2596	2.92524	0.00225406	TWIST1	NM_000474	PROMOTER
chr3:129668117-129668169	A_17_P02574745	chr3	129668117	2545.12	335.082	2.92515	0.00225423	DNAJB8	NM_153330	INSIDE
chr16:065436974-065437032	A_17_P16905790	chr16	65436974	1134.91	129.858	3.12757	0.00225659	CA7	NM_001014435	INSIDE
chr1:173864833-173864882	A_17_P00619809	chr1	173864833	2099.03	276.577	2.92397	0.00225698	ASTN	NM_207108	INSIDE
chr7:015499945-015500004	A_17_P05323184	chr7	15499945	496.467	65.4877	2.9224	0.00226068	MEOX2	NM_005924	PROMOTER
chr4:070977076-070977135	A_17_P03166945	chr4	70977076	24.6922	3.23989	2.93004	0.00226087	CSN1S1	NM_001025104	PROMOTER
chr3:187561711-187561765	A_17_P02834041	chr3	187561711	606.408	79.9957	2.92229	0.00226092	DGKG	NM_001346	INSIDE
chr11:072004943-072004987	A_17_P07869676	chr11	72004943	425.98	48.8368	3.12475	0.0022622	hsa-mir-139	hsa-mir-139	PROMOTER
chr15:071445947-071445998	A_17_P09755397	chr15	71445947	1606.67	184.225	3.12454	0.00226256	HCN4	NM_005477	INSIDE
chr9:136319977-136320024	A_17_P07007702	chr9	136319977	1953.94	257.898	2.92152	0.00226272	LHX3	NM_014564	INSIDE
chr5:063837397-063837456	A_17_P15696543	chr5	63837397	367.386	48.494	2.92142	0.00226304	R7BP	NM_001029875	PROMOTER
chr9:123849571-123849621	A_17_P06954312	chr9	123849571	1330.94	175.694	2.9213	0.00226322	LHX2	NM_004789	PROMOTER
chr12:119267159-119267217	A_17_P08652055	chr12	119267159	3734.66	428.45	3.12378	0.00226406	MSI1	NM_002442	INSIDE
chr15:058083339-058083393	A_17_P09691667	chr15	58083339	645.286	74.0288	3.12378	0.00226408	FOXB1	NM_012182	PROMOTER
chr13:069580481-069580540	A_17_P08934818	chr13	69580481	80.8083	9.27195	3.12356	0.00226681	KLHL1	NM_020866	PROMOTER
chr21:033360164-033360223	A_17_P11357511	chr21	33360164	61.5746	7.0646	3.12366	0.00226783	OLIG1	NM_138983	PROMOTER
chr2:176782207-176782254	A_17_P01695066	chr2	176782207	1792.94	237.016	2.91927	0.002268	HOXD13	NM_000523	PROMOTER
chr5:100265162-100265217	A_17_P04142832	chr5	100265162	145.656	19.2542	2.91932	0.00226853	ST8SIA4	NM_175052	INSIDE
chr10:007749918-007749968	A_17_P07054555	chr10	7749918	604.769	79.9669	2.91891	0.00226888	ITIH5	NM_001001851	PROMOTER
chr10:102980856-102980910	A_17_P07432665	chr10	102980856	1121.1	128.898	3.12062	0.00227032	LBX1	NM_006562	PROMOTER
chr11:110676847-110676905	A_17_P08028296	chr11	110676847	904.395	104.002	3.12034	0.00227087	FLJ45803	NM_207429	PROMOTER
chr4:186310265-186310313	A_17_P03685461	chr4	186310265	1752.93	232.13	2.91676	0.00227392	HELT	NM_001029887	PROMOTER
chr3:014834221-014834268	A_17_P02074398	chr3	14834221	99.071	13.1219	2.91649	0.00227585	FGD5	NM_152536	PROMOTER
chr2:119319631-119319690	A_17_P01432326	chr2	119319631	524.667	69.5488	2.91531	0.00227739	EN1	NM_001426	INSIDE
chr8:011595196-011595251	A_17_P05958564	chr8	11595196	1008.7	133.763	2.91474	0.0022787	GATA4	NM_002052	PROMOTER
chr20:062264914-062264973	A_17_P11268980	chr20	62264914	326.755	37.6796	3.11635	0.00227892	MYT1	NM_004535	PROMOTER
chr12:053269347-053269402	A_17_P08365737	chr12	53269347	2142.56	247.2	3.11558	0.00228033	PPP1R1A	NM_006741	PROMOTER
chr16:085100418-085100472	A_17_P10170304	chr16	85100418	789.381	91.0891	3.11537	0.00228077	FOXF1	NM_001451	PROMOTER
chr14:041146407-041146460	A_17_P09248119	chr14	41146407	1429.65	165.008	3.11506	0.00228139	LRFN5	NM_152447	PROMOTER
chr6:033084378-033084428	A_17_P04649320	chr6	33084378	3040.06	403.533	2.91334	0.00228201	HLA-DOA	NM_002119	INSIDE
chr12:113308404-113308451	A_17_P08627347	chr12	113308404	64.0206	7.38434	3.11599	0.00228259	TBX5	NM_181486	PROMOTER
chr22:043725384-043725433	A_17_P11525819	chr22	43725384	857.004	98.9866	3.114	0.00228352	PHF21B	NM_138415	INSIDE
chr7:126852527-126852586	A_17_P05769322	chr7	126852527	1062.6	141.212	2.91166	0.00228602	PAX4	NM_006193	PROMOTER
chr4:006016304-006016363	A_17_P02905934	chr4	6016304	141.945	18.8629	2.91171	0.0022868	CRMP1	NM_001014809	PROMOTER
chr10:050491525-050491570	A_17_P07210010	chr10	50491525	1725.27	229.461	2.9105	0.00228878	CHAT	NM_020549	PROMOTER
chr11:117252043-117252090	A_17_P08061034	chr11	117252043	5359.28	620.203	3.11123	0.00228907	FXYD6	NM_022003	INSIDE
chr12:047652111-047652158	A_17_P08339966	chr12	47652111	152.927	17.6947	3.11145	0.00228912	WNT10B-WNT1	NM_003394-NM_005430	DIVERGENT_PROMOTER
chr7:154747800-154747849	A_17_P05887749	chr7	154747800	956.172	127.295	2.90909	0.00229215	EN2	NM_001427	PROMOTER
chr18:055088962-055089021	A_17_P10745243	chr18	55088962	722.342	83.6906	3.10955	0.00229247	RAX	NM_013435	INSIDE
chr17:030798134-030798193	A_17_P10300249	chr17	30798134	42.5307	4.9141	3.1135	0.00229248	FLJ31952	NM_144682	INSIDE
chr11:020139693-020139744	A_17_P07680071	chr11	20139693	1103.88	127.92	3.10927	0.00229301	DBX1	NM_001029865	PROMOTER
chr1:047406082-047406141	A_17_P00181193	chr1	47406082	1436.22	191.281	2.90851	0.00229355	TAL1	NM_003189	INSIDE
chr14:069724702-069724761	A_17_P09373702	chr14	69724702	1341.84	155.524	3.109	0.00229355	SLC8A3	NM_033262	INSIDE
chr1:151292418-151292466	A_17_P00520272	chr1	151292418	246.001	32.7631	2.90852	0.00229377	TDRD10	NM_182499	INSIDE
chr16:054784048-054784107	A_17_P10033267	chr16	54784048	582.219	67.4866	3.10889	0.0022938	GNAO1	NM_138736	INSIDE
chr12:052704559-052704618	A_17_P08362633	chr12	52704559	882.782	102.329	3.10885	0.00229389	HOXC6	NM_004503	PROMOTER
chr12:052732060-052732119	A_17_P08362847	chr12	52732060	313.268	36.3187	3.10861	0.00229446	HOXC4	NM_153633	PROMOTER
chr8:055528894-055528938	A_17_P06128602	chr8	55528894	5389.71	718.08	2.90799	0.00229479	SOX17	NM_022454	PROMOTER
chr11:045641625-045641680	A_17_P07792875	chr11	45641625	1273.2	147.733	3.10739	0.00229682	CHST1	NM_003654	INSIDE
chr2:073058617-073058676	A_17_P01275196	chr2	73058617	225.283	30.0322	2.90716	0.00229696	EMX1	NM_004097	INSIDE
chr6:001332917-001332976	A_17_P04506757	chr6	1332917	579.11	77.2353	2.9065	0.00229837	FOXF2	NM_001452	PROMOTER
chr16:086195692-086195740	A_17_P10175467	chr16	86195692	918.559	106.732	3.10537	0.00230091	JPH3	NM_020655	INSIDE
chr8:057188405-057188459	A_17_P06135990	chr8	57188405	1363.55	182.019	2.90521	0.00230147	MOS	NM_005372	INSIDE
chr4:186312594-186312642	A_17_P03685482	chr4	186312594	1502.07	200.542	2.90498	0.00230202	HELT	NM_001029887	PROMOTER
chrX:085210904-085210963	A_17_P11813518	chrX	85210904	749.106	87.0798	3.10476	0.00230217	DACH2	NM_053281	INSIDE
chr2:120820772-120820823	A_17_P01438524	chr2	120820772	351.457	46.9246	2.90493	0.00230223	INHBB	NM_002193	INSIDE
chr18:002836777-002836828	A_17_P10510125	chr18	2836777	723.174	84.1395	3.10349	0.00230474	EMILIN2	NM_032048	PROMOTER
chr19:054622266-054622316	A_17_P10986507	chr19	54622266	2247.92	261.666	3.1028	0.00230615	TIP39	NM_178449	PROMOTER
chr13:027391156-027391215	A_17_P08740997	chr13	27391156	627.047	72.9901	3.1028	0.00230615	IPF1	NM_000209	PROMOTER
chr8:143996288-143996338	A_17_P06530957	chr8	143996288	2322.28	310.416	2.90326	0.00230617	CYP11B2	NM_000498	PROMOTER
chr12:052693496-052693551	A_17_P08362541	chr12	52693496	1213.58	141.325	3.10217	0.00230742	HOXC4	NM_014620	PROMOTER
chr6:099388624-099388681	A_17_P04927763	chr6	99388624	557.61	74.5952	2.9021	0.002309	POU3F2	NM_005604	PROMOTER
chr20:061278185-061278229	A_17_P17210129	chr20	61278185	729.947	85.0966	3.10062	0.00231062	hsa-mir-124a-3	hsa-mir-124a-3	PROMOTER
chr1:018702871-018702930	A_17_P00071680	chr1	18702871	1246.37	166.88	2.90086	0.002312	PAX7	NM_002584	INSIDE
chr15:087711479-087711526	A_17_P09820276	chr15	87711479	2155.58	251.521	3.09932	0.00231325	hsa-mir-9-3	hsa-mir-9-3	PROMOTER
chr12:052715027-052715086	A_17_P08362713	chr12	52715027	859.052	100.335	3.09792	0.00231613	HOXC5	NM_018953	INSIDE
chr20:008062076-008062127	A_17_P11045619	chr20	8062076	314.239	36.711	3.09758	0.00231733	PLCB1	NM_015192	INSIDE
chr8:019840957-019841016	A_17_P05993948	chr8	19840957	925.86	124.269	2.89732	0.0023206	LPL	NM_000237	PROMOTER
chr11:112338208-112338263	A_17_P08036202	chr11	112338208	984.069	115.132	3.09547	0.00232117	NCAM1	NM_000615	INSIDE
chr20:061930801-061930860	A_17_P11267330	chr20	61930801	290.98	34.0607	3.09474	0.00232287	BC052269	NONE	Unknown
chr3:184627344-184627403	A_17_P02821346	chr3	184627344	50.7082	6.80364	2.89784	0.0023236	MCF2L2	NM_015078	INSIDE
chr2:071035813-071035857	A_17_P01266644	chr2	71035813	2081.34	279.655	2.89579	0.00232433	VAX2	NM_012476	PROMOTER
chr8:026425876-026425935	A_17_P06024887	chr8	26425876	870.599	117.005	2.89544	0.0023252	PNMA2	NM_007257	INSIDE
chr20:029922391-029922437	A_17_P11131886	chr20	29922391	1537.03	180.109	3.0932	0.00232586	TTLL9	NM_001008409	INSIDE
chr7:126852883-126852942	A_17_P05769326	chr7	126852883	908.564	122.135	2.89512	0.002326	PAX4	NM_006193	PROMOTER
chr15:058080607-058080666	A_17_P09691644	chr15	58080607	1038.99	121.835	3.09219	0.00232795	FOXB1	NM_012182	PROMOTER
chr5:176171096-176171140	A_17_P04485278	chr5	176171096	1462.92	196.793	2.89411	0.00232847	UNC5A	NM_133369	INSIDE
chr12:113313625-113313676	A_17_P08627400	chr12	113313625	1073.91	125.988	3.09151	0.00232936	TBX5	NM_080717	PROMOTER
chr20:057611838-057611886	A_17_P11245617	chr20	57611838	3054.11	358.326	3.09141	0.00232957	PHACTR3	NM_080672	PROMOTER
chr13:078078090-078078147	A_17_P08978675	chr13	78078090	1041.67	122.289	3.09054	0.00233137	POU4F1	NM_006237	PROMOTER
chr8:121891626-121891685	A_17_P16130987	chr8	121891626	592.187	79.7433	2.89262	0.00233215	SNTB1	NM_021021	INSIDE
chr10:102496658-102496713	A_17_P07429950	chr10	102496658	505.68	59.4052	3.08956	0.00233342	PAX2	NM_000278	INSIDE
chr21:032168655-032168705	A_17_P11352156	chr21	32168655	1060.2	124.591	3.08907	0.00233444	HUNK	NM_014586	INSIDE
chr1:018705582-018705632	A_17_P00071691	chr1	18705582	1718.92	231.659	2.89143	0.00233506	PAX7	NM_002584	INSIDE
chr19:056824279-056824336	A_17_P17155510	chr19	56824279	1220.91	143.551	3.08831	0.002336	SIGLEC5	NM_003830	INSIDE
chr9:017567173-017567232	A_17_P06620412	chr9	17567173	121.328	16.3565	2.89098	0.00233747	SH3GL2	NM_003026	PROMOTER
chr15:035176519-035176574	A_17_P09590664	chr15	35176519	1062.88	125.046	3.08745	0.00233781	MEIS2	NM_172315	INSIDE
chr9:130571699-130571743	A_17_P06981689	chr9	130571699	2483.9	335.141	2.88977	0.00233916	PRDM12	NM_021619	INSIDE
chr21:032170081-032170129	A_17_P11352168	chr21	32170081	1013.8	119.336	3.08667	0.00233943	HUNK	NM_014586	INSIDE
chr17:021221645-021221703	A_17_P10266081	chr17	21221645	1745.71	205.503	3.08658	0.00233961	BC027982	NONE	Unknown
chr20:036788311-036788355	A_17_P11157906	chr20	36788311	1806.3	212.867	3.08501	0.0023429	SLC32A1	NM_080552	INSIDE
chr12:054390021-054390080	A_17_P08369991	chr12	54390021	655.369	77.2344	3.08499	0.00234302	ITGA7-BLOC1S1	NM_002206-NM_001487	DIVERGENT_PROMOTER
chr17:010313043-010313102	A_17_P10226633	chr17	10313043	16.0293	1.87157	3.09839	0.00234332	MYH4	NM_017533	INSIDE
chr5:076972215-076972268	A_17_P04032677	chr5	76972215	286.357	38.6859	2.88793	0.00234387	OTP	NM_032109	PROMOTER
chr20:060570086-060570145	A_17_P11261199	chr20	60570086	663.188	78.2222	3.08377	0.00234552	hsa-mir-133a-2	hsa-mir-133a-2	PROMOTER
chr2:020787303-020787358	A_17_P01032815	chr2	20787303	933.231	126.174	2.88682	0.00234646	GDF7	NM_182828	PROMOTER
chr19:059156373-059156417	A_17_P10998697	chr19	59156373	800.932	94.5024	3.08326	0.0023466	CACNG8	NM_031895	PROMOTER
chr19:059156119-059156171	A_17_P10998695	chr19	59156119	1861.64	219.799	3.08232	0.00234856	CACNG8	NM_031895	PROMOTER
chr12:098880133-098880192	A_17_P08568421	chr12	98880133	498.443	58.8543	3.08221	0.00234881	EB-1	NM_152788	INSIDE
chr7:126852332-126852377	A_17_P05769320	chr7	126852332	2827.93	382.779	2.88516	0.00235059	PAX4	NM_006193	PROMOTER
chr22:024889132-024889191	A_17_P11452332	chr22	24889132	2043.12	241.498	3.08069	0.00235198	SEZ6L	NM_021115	PROMOTER
chr17:044062739-044062786	A_17_P10350535	chr17	44062739	137.431	16.2408	3.08101	0.00235205	HOXB9	NM_024017	PROMOTER
chr11:005755356-005755415	A_17_P07616231	chr11	5755356	16.0293	1.87157	3.09839	0.00235421	OR52N5	NM_001001922	DOWNSTREAM
chr19:056046627-056046677	A_17_P10990868	chr19	56046627	80.6767	9.53807	3.08038	0.00235475	KLK3	NM_001030047	PROMOTER
chr7:087207794-087207853	A_17_P05593061	chr7	87207794	194.649	26.4053	2.88198	0.00235889	ADAM22	NM_004194	PROMOTER
chr17:044152741-044152790	A_17_P10350846	chr17	44152741	1218.94	144.421	3.07728	0.00235921	PRAC	NM_032391	DOWNSTREAM
chr11:112851755-112851805	A_17_P08039400	chr11	112851755	126.109	14.9474	3.07671	0.00236113	DRD2	NM_016574	PROMOTER
chr5:011958076-011958135	A_17_P03770033	chr5	11958076	495.051	67.2204	2.8806	0.00236204	CTNND2	NM_001332	PROMOTER
chr2:170046097-170046156	A_17_P01664163	chr2	170046097	435.431	59.146	2.88009	0.00236332	LRP2	NM_004525	PROMOTER
chr17:008156726-008156779	A_17_P10217372	chr17	8156726	981.2	116.44	3.07497	0.00236413	ARHGEF15	NM_173728	INSIDE
chrX:023110377-023110427	A_17_P11642130	chrX	23110377	1084.27	128.691	3.07475	0.00236457	PTCHD1	NM_173495	PROMOTER
chr8:011595682-011595741	A_17_P05958568	chr8	11595682	1124.6	152.839	2.87932	0.00236523	GATA4	NM_002052	PROMOTER
chr2:111271849-111271908	A_17_P01401209	chr2	111271849	113.108	15.3835	2.87824	0.00236871	ACOXL	NM_018308	PROMOTER
chr17:027619039-027619087	A_17_P10285806	chr17	27619039	1376.24	163.637	3.07217	0.00237008	RHBDL4	NM_138328	INSIDE
chr19:040214229-040214284	A_17_P10946330	chr19	40214229	959.031	114.068	3.07169	0.00237112	SCN1B	NM_199037	INSIDE
chr16:048419831-048419890	A_17_P10004295	chr16	48419831	253.024	30.094	3.07173	0.00237114	ZNF423	NM_015069	PROMOTER
chr17:007497057-007497108	A_17_P10214368	chr17	7497057	878.695	104.517	3.07162	0.00237127	ATP1B2	NM_001678	INSIDE
chr11:031793455-031793501	A_17_P07731828	chr11	31793455	962.791	114.537	3.07141	0.0023717	PAX6	NM_001604	PROMOTER
chr4:108313255-108313314	A_17_P03330469	chr4	108313255	711.593	96.9122	2.8763	0.00237286	DKK2	NM_014421	INSIDE
chr6:153051135-153051194	A_17_P05178575	chr6	153051135	269.782	36.7407	2.87635	0.00237291	SYNE1	NM_182961	PROMOTER
chr17:014142318-014142366	A_17_P10243997	chr17	14142318	1116.22	132.847	3.07078	0.00237306	HS3ST3B1	NM_006041	PROMOTER
chr18:055037892-055037939	A_17_P10745028	chr18	55037892	1688.64	201.082	3.07001	0.00237471	GRP	NM_001012512	PROMOTER
chr11:020576664-020576723	A_17_P07681919	chr11	20576664	664.194	79.1185	3.06952	0.00237578	SLC6A5	NM_004211	PROMOTER
chr1:225876084-225876130	A_17_P00849534	chr1	225876084	1173.85	160.007	2.87503	0.00237606	ACTA1	NM_001100	INSIDE
chr17:062390424-062390472	A_17_P10426856	chr17	62390424	614.767	73.2408	3.06932	0.00237623	CACNG4	NM_014405	PROMOTER
chr20:036787410-036787454	A_17_P11157897	chr20	36787410	1360.82	162.24	3.06827	0.00237843	SLC32A1	NM_080552	INSIDE
chr14:041145384-041145440	A_17_P09248115	chr14	41145384	995.983	118.763	3.06804	0.00237895	LRFN5	NM_152447	PROMOTER
chr8:072919581-072919640	A_17_P06207701	chr8	72919581	481.165	65.6578	2.87349	0.00237998	MSC	NM_005098	PROMOTER
chr17:045399085-045399138	A_17_P10356378	chr17	45399085	932.458	111.229	3.06751	0.00238008	DLX4	NM_138281	PROMOTER
chr7:103561838-103561897	A_17_P05660384	chr7	103561838	142.992	19.5116	2.87353	0.00238051	LHFPL3	NM_199000	PROMOTER
chr12:052683917-052683970	A_17_P08362457	chr12	52683917	1252.24	149.403	3.06723	0.00238069	HOXC8	NM_022658	PROMOTER
chr8:009797479-009797537	A_17_P05949122	chr8	9797479	586.907	80.1043	2.87318	0.00238078	hsa-mir-124a-1	hsa-mir-124a-1	DOWNSTREAM
chr19:055833794-055833842	A_17_P10990109	chr19	55833794	3025.9	361.251	3.06629	0.0023827	SYT3	NM_032298	PROMOTER
chr6:033084258-033084309	A_17_P04649319	chr6	33084258	2252.99	307.668	2.8724	0.00238275	HLA-DOA	NM_002119	INSIDE
chr7:154748831-154748889	A_17_P05887761	chr7	154748831	352.82	48.1832	2.87233	0.00238298	EN2	NM_001427	PROMOTER
chr11:031793904-031793963	A_17_P07731832	chr11	31793904	722.799	86.3362	3.06556	0.0023843	PAX6	NM_001604	PROMOTER
chr12:113313992-113314049	A_17_P08627403	chr12	113313992	442.352	52.8381	3.06554	0.00238436	TBX5	NM_080717	PROMOTER
chr14:068798901-068798953	A_17_P09369143	chr14	68798901	1904.69	227.583	3.06509	0.0023853	GALNTL1	NM_020692	INSIDE
chr19:059155887-059155946	A_17_P10998693	chr19	59155887	1618.68	193.444	3.06483	0.00238585	CACNG8	NM_031895	PROMOTER
chr6:134251000-134251059	A_17_P05091080	chr6	134251000	235.002	32.1189	2.87118	0.00238607	TCF21	NM_003206	PROMOTER
chr1:044549102-044549161	A_17_P00171653	chr1	44549102	268.484	36.7098	2.8706	0.00238749	C1orf164	NM_018150	INSIDE
chr8:024870515-024870574	A_17_P06017552	chr8	24870515	738.824	101.025	2.87051	0.00238758	NEFL	NM_006158	PROMOTER
chr2:102381457-102381516	A_17_P01366982	chr2	102381457	34.8021	4.7411	2.87588	0.00238833	IL1RL1	NM_016232	PROMOTER
chr14:100580909-100580966	A_17_P09517905	chr14	100580909	373.73	44.6981	3.06371	0.00238841	hsa-mir-381	hsa-mir-381	PROMOTER
chr8:055530161-055530220	A_17_P06128609	chr8	55530161	861.534	117.833	2.87017	0.00238845	SOX17	NM_022454	PROMOTER
chr14:050630549-050630597	A_17_P16702105	chr14	50630549	1199.26	143.457	3.06346	0.00238882	TRIM9	NM_052978	INSIDE
chr17:044060344-044060393	A_17_P10350512	chr17	44060344	553.208	66.2084	3.06273	0.00239042	HOXB9	NM_024017	PROMOTER
chr8:141971873-141971932	A_17_P06521256	chr8	141971873	107.968	14.773	2.86957	0.00239072	PTK2	NM_005607	INSIDE
chr16:087568483-087568542	A_17_P10180665	chr16	87568483	243.982	29.203	3.06259	0.00239086	CBFA2T3	NM_005187	INSIDE
chr2:182372253-182372312	A_17_P01724445	chr2	182372253	445.916	61.0339	2.86909	0.00239124	NEUROD1	NM_002500	PROMOTER
chr14:087858600-087858659	A_17_P09458447	chr14	87858600	693.543	83.0748	3.0615	0.00239308	KCNK10	NM_138317	INSIDE
chr2:176808039-176808092	A_17_P01695263	chr2	176808039	989.048	135.447	2.86832	0.00239318	HOXD10	NM_002148	INSIDE
chr3:129687463-129687508	A_17_P02574872	chr3	129687463	2521.77	345.392	2.86813	0.00239365	GATA2	NM_032638	INSIDE
chr15:063146905-063146949	A_17_P09717785	chr15	63146905	4623.14	554.015	3.06088	0.00239442	RASL12	NM_016563	INSIDE
chr7:031884529-031884581	A_17_P15924090	chr7	31884529	240.98	33.0152	2.86771	0.00239499	PDE1C	NM_005020	PROMOTER
chr11:129802470-129802524	A_17_P08120054	chr11	129802470	831.078	99.6323	3.0603	0.0023957	ADAMTS8	NM_007037	INSIDE
chr12:050686340-050686385	A_17_P08352114	chr12	50686340	3267.27	391.763	3.06003	0.00239626	GRASP	NM_181711	PROMOTER
chr10:098934242-098934301	A_17_P16375669	chr10	98934242	1049.48	125.848	3.05991	0.00239654	SLIT1	NM_003061	INSIDE
chr4:154744467-154744520	A_17_P03538088	chr4	154744467	45.7929	6.26735	2.86919	0.00239686	KIAA0922	NM_015196	PROMOTER
chr10:135037018-135037062	A_17_P07593040	chr10	135037018	4489.49	538.625	3.0592	0.00239808	DRD1IP	NM_015722	INSIDE
chr9:126453959-126454009	A_17_P06965583	chr9	126453959	2064.77	283.176	2.86621	0.00239859	LMX1B	NM_002316	PROMOTER
chr1:175238151-175238204	A_17_P00626386	chr1	175238151	142.196	19.4943	2.86676	0.00239908	FLJ35530	NM_207467	PROMOTER
chr10:102883441-102883487	A_17_P07432268	chr10	102883441	2011.76	241.465	3.05858	0.00239944	TLX1	NM_005521	INSIDE
chr2:086929897-086929947	A_17_P01335852	chr2	86929897	1048.57	143.892	2.86536	0.00240078	CD8A	NM_171827	PROMOTER
chr13:024645618-024645676	A_17_P08727969	chr13	24645618	239.466	28.7535	3.05801	0.00240083	FLJ25477	NM_199138	PROMOTER
chr11:064170040-064170090	A_17_P07839789	chr11	64170040	1873.48	224.97	3.05791	0.00240089	NRXN2	NM_138734	PROMOTER
chr5:100267840-100267891	A_17_P04142858	chr5	100267840	1070.37	146.894	2.86527	0.00240102	ST8SIA4	NM_175052	PROMOTER
chr14:069703248-069703307	A_17_P09373568	chr14	69703248	124.326	14.9285	3.05798	0.00240151	SLC8A3	NM_033262	INSIDE
chr18:055040007-055040054	A_17_P10745044	chr18	55040007	829.382	99.6163	3.05758	0.00240163	GRP	NM_001012512	INSIDE
chr3:064650870-064650929	A_17_P15446446	chr3	64650870	16.314	2.2067	2.88614	0.00240278	ADAMTS9	NM_182920	PROMOTER
chr3:056476619-056476678	A_17_P02260725	chr3	56476619	548.578	75.3311	2.86438	0.00240334	CAST1	NM_015576	INSIDE
chr19:014950743-014950802	A_17_P17112965	chr19	14950743	1741.93	209.363	3.05661	0.00240374	SLC1A6	NM_005071	PROMOTER
chr4:004976257-004976311	A_17_P02902296	chr4	4976257	1896.62	260.495	2.8641	0.00240403	MSX1	NM_002448	PROMOTER
chr14:072772593-072772652	A_17_P16715777	chr14	72772593	492.155	59.1684	3.05621	0.00240464	PAPLN	NM_173462	PROMOTER
chr11:047572038-047572097	A_17_P07801703	chr11	47572038	800.504	96.2568	3.05595	0.00240521	C1QTNF4	NM_031909	INSIDE
chr1:006172632-006172677	A_17_P00022817	chr1	6172632	2318.64	318.574	2.86358	0.00240538	CHD5	NM_015557	INSIDE
chrX:152429283-152429327	A_17_P12034608	chrX	152429283	3179.35	382.433	3.05545	0.00240627	DUSP9	NM_001395	INSIDE
chr17:074933998-074934050	A_17_P10484844	chr17	74933998	1894.77	228.002	3.0549	0.00240749	LOC146713	NM_001025448	PROMOTER
chr17:014142175-014142234	A_17_P10243995	chr17	14142175	260.236	31.3178	3.05477	0.00240791	HS3ST3B1	NM_006041	PROMOTER
chr13:112701528-112701573	A_17_P09146513	chr13	112701528	720.8	86.7536	3.0546	0.00240823	MCF2L	NM_024979	PROMOTER
chr15:058081139-058081198	A_17_P09691648	chr15	58081139	394.124	47.4469	3.05426	0.00240893	FOXB1	NM_012182	PROMOTER
chrX:135842731-135842778	A_17_P11977982	chrX	135842731	355.495	42.7981	3.05421	0.00240914	GPR101	NM_054021	PROMOTER
chr12:112370401-112370446	A_17_P16593339	chr12	112370401	1917.81	231.037	3.05326	0.0024111	LHX5	NM_022363	INSIDE
chr2:010813652-010813711	A_17_P00986514	chr2	10813652	733.458	100.946	2.86112	0.00241175	ATP6V1C2	NM_144583	INSIDE
chr18:055090474-055090524	A_17_P10745257	chr18	55090474	1872.83	225.829	3.05192	0.00241405	RAX	NM_013435	INSIDE
chr4:174828539-174828598	A_17_P03629378	chr4	174828539	940.016	129.458	2.8602	0.00241416	HAND2	NM_021973	PROMOTER
chr1:225876991-225877041	A_17_P00849540	chr1	225876991	1287.19	177.286	2.86007	0.00241447	ACTA1	NM_001100	PROMOTER
chr17:029929755-029929807	A_17_P16971942	chr17	29929755	1879.75	226.696	3.05171	0.00241452	FLJ44815	NM_207454	INSIDE
chr12:105481297-105481356	A_17_P08596301	chr12	105481297	852.469	102.936	3.04989	0.00241854	RFX4	NM_213594	INSIDE
chr14:059408006-059408065	A_17_P16707400	chr14	59408006	196.715	23.7603	3.04948	0.00241979	RTN1	NM_021136	PROMOTER
chr3:185578969-185579018	A_17_P02825510	chr3	185578969	1306.34	180.181	2.85802	0.00241983	THPO-CHRD	NM_199356-NM_003741	DIVERGENT_PROMOTER
chr3:071916442-071916501	A_17_P02334240	chr3	71916442	337.965	46.6335	2.85744	0.00242146	PROK2	NM_021935	INSIDE
chr17:062392902-062392960	A_17_P10426867	chr17	62392902	961.992	116.299	3.04818	0.00242233	CACNG4	NM_014405	INSIDE
chr9:132071158-132071216	A_17_P06988569	chr9	132071158	545.238	75.2698	2.85674	0.00242321	NTNG2	NM_032536	PROMOTER
chr9:133426789-133426843	A_17_P06994750	chr9	133426789	1182.7	163.276	2.8567	0.00242328	ADAMTSL2	NM_014694	PROMOTER
chr13:050693627-050693680	A_17_P08848720	chr13	50693627	342.332	41.4093	3.04737	0.00242427	FLJ30707	NM_145019	PROMOTER
chr17:027618935-027618987	A_17_P10285805	chr17	27618935	1223.06	147.954	3.04727	0.00242435	RHBDL4	NM_138328	INSIDE
chr11:123028295-123028340	A_17_P08088096	chr11	123028295	176.326	21.3354	3.04692	0.00242543	SCN3B	NM_018400	INSIDE
chr1:153424342-153424396	A_17_P00529177	chr1	153424342	1091.76	150.813	2.85581	0.00242559	BCAN	NM_021948	PROMOTER
chr17:042410230-042410289	A_17_P10343201	chr17	42410230	541.503	65.5735	3.04579	0.00242768	RPRML	NM_203400	DOWNSTREAM
chr1:142903935-142903979	A_17_P15115616	chr1	142903935	2698.33	373.062	2.85458	0.00242882	HFE2	NM_145277	INSIDE
chr1:210547484-210547542	A_17_P00785820	chr1	210547484	668.395	92.417	2.85447	0.00242913	PROX1	NM_002763	PROMOTER
chr1:244688965-244689024	A_17_P00931620	chr1	244688965	19.5414	2.6866	2.86268	0.00242935	OR2M3	NM_001004689	PROMOTER
chr7:103224867-103224926	A_17_P05659052	chr7	103224867	578.129	79.9437	2.85433	0.0024295	RELN	NM_173054	PROMOTER
chr11:020577843-020577895	A_17_P07681931	chr11	20577843	308.212	37.3574	3.04446	0.00243077	SLC6A5	NM_004211	INSIDE
chr15:078482100-078482159	A_17_P09783409	chr15	78482100	532.45	64.5526	3.0441	0.00243143	ARNT2	NM_014862	PROMOTER
chr18:002838716-002838773	A_17_P10510134	chr18	2838716	286.221	34.7145	3.04352	0.00243281	EMILIN2	NM_032048	INSIDE
chr11:129801767-129801818	A_17_P08120048	chr11	129801767	1272.42	154.338	3.04341	0.00243294	ADAMTS8	NM_007037	INSIDE
chr8:071145811-071145855	A_17_P16104321	chr8	71145811	655.929	90.8101	2.85261	0.00243402	PRDM14	NM_024504	INSIDE
chr2:219685096-219685155	A_17_P01899484	chr2	219685096	610.386	84.5105	2.85252	0.00243427	CRYBA2	NM_057094	PROMOTER
chr11:035400074-035400133	A_17_P07748640	chr11	35400074	93.3707	11.3258	3.04335	0.0024343	SLC1A2	NM_004171	PROMOTER
chr2:025303938-025303997	A_17_P01054145	chr2	25303938	1144.27	158.452	2.85231	0.00243479	POMC	NM_001035256	PROMOTER
chr11:005709364-005709423	A_17_P07615996	chr11	5709364	36.3603	4.4004	3.04666	0.00243523	OR56B1	NM_001005180	PROMOTER
chr10:103524345-103524389	A_17_P07435518	chr10	103524345	1788.52	217.143	3.04205	0.00243599	FGF8	NM_006119	INSIDE
chr15:032835151-032835210	A_17_P09577679	chr15	32835151	2141.09	260.022	3.04164	0.00243691	CX36	NM_020660	PROMOTER
chr4:186310379-186310433	A_17_P03685462	chr4	186310379	2242.68	310.756	2.85137	0.00243728	HELT	NM_001029887	PROMOTER
chr4:041592931-041592990	A_17_P03062899	chr4	41592931	878.766	121.783	2.85116	0.00243782	PHOX2B	NM_003924	PROMOTER
chr2:182373109-182373161	A_17_P01724454	chr2	182373109	1059.16	146.793	2.85106	0.00243808	NEUROD1	NM_002500	PROMOTER
chr2:027396065-027396113	A_17_P01063260	chr2	27396065	1324.26	183.536	2.85105	0.00243812	SLC30A3	NM_003459	INSIDE
chr6:100162876-100162934	A_17_P04931734	chr6	100162876	965.347	133.844	2.85049	0.00243959	PRDM13	NM_021620	INSIDE
chr19:000448468-000448512	A_17_P10850640	chr19	448468	990.678	120.499	3.03939	0.00244196	MADCAM1	NM_130760	INSIDE
chr6:117693051-117693100	A_17_P15854823	chr6	117693051	1083.12	150.304	2.84924	0.00244291	VGLL2	NM_153453	PROMOTER
chr19:054637039-054637096	A_17_P10986597	chr19	54637039	768.506	93.5256	3.03862	0.0024437	SLC17A7	NM_020309	PROMOTER
chr17:015111487-015111546	A_17_P10248391	chr17	15111487	42.3846	5.15518	3.03944	0.00244555	PMP22	NM_000304	PROMOTER
chr16:085103833-085103877	A_17_P16923047	chr16	85103833	797.172	97.1051	3.03727	0.00244675	FOXF1	NM_001451	INSIDE
chr5:147996871-147996930	A_17_P04360358	chr5	147996871	19.5414	2.6866	2.86268	0.0024475	HTR4	NM_199453	PROMOTER
chr12:119267444-119267495	A_17_P08652059	chr12	119267444	1952.18	237.957	3.03631	0.00244891	MSI1	NM_002442	INSIDE
chr12:052648034-052648093	A_17_P08362139	chr12	52648034	1306.18	159.344	3.03513	0.00245158	HOXC11	NM_014212	PROMOTER
chr19:055832860-055832916	A_17_P10990107	chr19	55832860	4749.72	579.434	3.03513	0.00245158	SYT3	NM_032298	INSIDE
chr2:071035381-071035425	A_17_P01266641	chr2	71035381	5306.21	738.101	2.84579	0.00245207	VAX2	NM_012476	PROMOTER
chr1:142904231-142904284	A_17_P00495736	chr1	142904231	1690.4	235.16	2.84565	0.00245245	HFE2	NM_145277	INSIDE
chr2:220206210-220206260	A_17_P01902208	chr2	220206210	2317.68	322.437	2.84559	0.00245261	ACCN4	NM_018674	INSIDE
chr19:053015338-053015391	A_17_P10982023	chr19	53015338	1568.71	191.556	3.03375	0.00245472	CRX	NM_000554	PROMOTER
chr15:078485348-078485407	A_17_P09783430	chr15	78485348	224.273	27.3885	3.03361	0.00245523	ARNT2	NM_014862	INSIDE
chrX:035843219-035843278	A_17_P11696957	chrX	35843219	10.1877	1.20243	3.08282	0.0024563	RP13-11B7.1	NM_173695	INSIDE
chr17:027619496-027619555	A_17_P10285810	chr17	27619496	1029	125.729	3.03286	0.00245674	RHBDL4	NM_138328	INSIDE
chr8:072917336-072917380	A_17_P06207684	chr8	72917336	2510.33	349.689	2.84373	0.00245756	MSC	NM_005098	INSIDE
chr14:060021281-060021340	A_17_P09329965	chr14	60021281	27.5081	3.34447	3.04	0.00245863	C14orf39	NM_174978	INSIDE
chr2:219651468-219651523	A_17_P01899299	chr2	219651468	1101.36	153.612	2.84191	0.00246245	CDK5R2	NM_003936	INSIDE
chr6:011151504-011151556	A_17_P04552725	chr6	11151504	1115.04	155.525	2.84188	0.00246255	ELOVL2	NM_017770	INSIDE
chr14:087863177-087863236	A_17_P09458477	chr14	87863177	473.376	57.993	3.02903	0.00246548	KCNK10	NM_021161	PROMOTER
chr12:052653010-052653069	A_17_P08362191	chr12	52653010	671.967	82.3265	3.02896	0.00246563	HOXC11	NM_014212	PROMOTER
chr8:011597257-011597301	A_17_P05958582	chr8	11597257	1745	243.588	2.84071	0.00246567	GATA4	NM_002052	PROMOTER
chr12:112375835-112375894	A_17_P08622966	chr12	112375835	226.769	27.7904	3.02856	0.00246664	LHX5	NM_022363	PROMOTER
chr1:176932914-176932958	A_17_P00633109	chr1	176932914	1230.78	171.858	2.84028	0.00246684	LHX4	NM_033343	INSIDE
chr7:150116301-150116345	A_17_P05869545	chr7	150116301	1054.16	147.216	2.84009	0.00246735	KCNH2-NOS3	NM_172056-NM_000603	DIVERGENT_PROMOTER
chr17:050700018-050700077	A_17_P10378802	chr17	50700018	401.268	49.1941	3.02801	0.00246786	HLF	NM_002126	INSIDE
chr3:129692477-129692534	A_17_P02574902	chr3	129692477	541.561	75.6507	2.8397	0.00246845	GATA2	NM_032638	INSIDE
chr6:127479514-127479573	A_17_P05056691	chr6	127479514	128.65	17.9713	2.83969	0.00246897	RSPO3	NM_032784	PROMOTER
chr18:068361503-068361562	A_17_P10808999	chr18	68361503	1039.18	127.547	3.02634	0.00247163	CBLN2	NM_182511	INSIDE
chr2:119326089-119326148	A_17_P01432378	chr2	119326089	735.499	102.842	2.8383	0.0024722	EN1	NM_001426	PROMOTER
chr1:153217518-153217577	A_17_P00528087	chr1	153217518	417.169	58.3337	2.83823	0.0024724	C1orf61	NM_006365	PROMOTER
chr6:117693613-117693660	A_17_P05011587	chr6	117693613	1218.16	170.397	2.83774	0.00247369	VGLL2	NM_182645	INSIDE
chr2:026981664-026981723	A_17_P01061139	chr2	26981664	1027.15	143.699	2.83752	0.00247427	DPYSL5	NM_020134	PROMOTER
chr5:083053408-083053467	A_17_P04061348	chr5	83053408	301.378	42.173	2.83718	0.00247533	HAPLN1	NM_001884	PROMOTER
chr6:101020078-101020137	A_17_P04935935	chr6	101020078	617.847	86.468	2.83701	0.00247568	SIM1	NM_005068	PROMOTER
chr21:032170294-032170353	A_17_P11352170	chr21	32170294	503.88	61.9354	3.02424	0.00247648	HUNK	NM_014586	INSIDE
chr3:050514464-050514514	A_17_P02232171	chr3	50514464	861.654	120.64	2.8364	0.00247733	CACNA2D2	NM_001005505	INSIDE
chr2:112373816-112373875	A_17_P01404012	chr2	112373816	402.134	56.3096	2.83622	0.00247785	MERTK	NM_006343	INSIDE
chr17:076752867-076752926	A_17_P10491938	chr17	76752867	909.912	111.942	3.02297	0.00247939	FLJ44861	NM_207389	PROMOTER
chr16:029950838-029950888	A_17_P09982747	chr16	29950838	192.33	23.6624	3.02291	0.00247995	FAM57B	NM_031478	PROMOTER
chr4:186317391-186317438	A_17_P03685502	chr4	186317391	473.638	66.3857	2.83484	0.00248161	HELT	NM_001029887	DOWNSTREAM
chr2:071037003-071037062	A_17_P01266654	chr2	71037003	447.998	62.8061	2.83452	0.00248247	VAX2	NM_012476	PROMOTER
chr16:085097872-085097931	A_17_P10170286	chr16	85097872	1046.66	128.912	3.02134	0.00248316	FOXF1	NM_001451	PROMOTER
chr3:193609707-193609766	A_17_P02862321	chr3	193609707	1594.07	223.534	2.83415	0.00248342	FGF12	NM_021032	PROMOTER
chr11:117254834-117254893	A_17_P08061053	chr11	117254834	655.476	80.7626	3.02078	0.00248445	FXYD6	NM_022003	PROMOTER
chr3:125787171-125787229	A_17_P02558364	chr3	125787171	383.585	53.8238	2.83323	0.00248599	KALRN	NM_007064	INSIDE
chr17:075388231-075388290	A_17_P10485599	chr17	75388231	256.44	31.6068	3.02031	0.00248602	CBX8	NM_020649	PROMOTER
chr11:044289894-044289952	A_17_P07786743	chr11	44289894	1513.51	186.594	3.01992	0.00248644	ALX4	NM_021926	PROMOTER
chr15:032834998-032835048	A_17_P09577677	chr15	32834998	1582.38	195.094	3.01985	0.0024866	CX36	NM_020660	PROMOTER
chr18:053251967-053252023	A_17_P10736340	chr18	53251967	892.479	110.054	3.01961	0.00248716	ONECUT2	NM_004852	PROMOTER
chr1:194611936-194611980	A_17_P15158690	chr1	194611936	4425.79	621.406	2.83233	0.00248838	LHX9	NM_001014434	PROMOTER
chr5:093977715-093977774	A_17_P04114524	chr5	93977715	26.688	3.70953	2.84688	0.00248843	MGC34713	NM_173665	INSIDE
chr16:063711835-063711894	A_17_P10073459	chr16	63711835	578.274	71.3416	3.01894	0.00248874	CDH11	NM_001797	INSIDE
chr11:031794397-031794456	A_17_P16433002	chr11	31794397	736.819	90.923	3.01859	0.00248954	PAX6	NM_001604	PROMOTER
chr1:153420903-153420949	A_17_P15133315	chr1	153420903	600.517	84.3406	2.83191	0.00248955	BCAN	NM_021948	PROMOTER
chr2:176795682-176795734	A_17_P01695186	chr2	176795682	4985.84	700.25	2.8319	0.00248955	HOXD11	NM_021192	PROMOTER
chr11:020139317-020139371	A_17_P07680068	chr11	20139317	562.488	69.4251	3.01829	0.00249025	DBX1	NM_001029865	PROMOTER
chr2:086476982-086477033	A_17_P01334258	chr2	86476982	869.459	122.14	2.83158	0.00249043	C2orf23	NM_022912	PROMOTER
chr2:240710535-240710594	A_17_P02000834	chr2	240710535	220.828	31.0196	2.83168	0.00249044	OR6B3	NM_173351	PROMOTER
chr15:087707774-087707826	A_17_P09820236	chr15	87707774	1152.9	142.368	3.01757	0.0024919	hsa-mir-9-3	hsa-mir-9-3	PROMOTER
chr21:033363131-033363190	A_17_P17231962	chr21	33363131	144.527	17.8479	3.01751	0.00249233	OLIG1	NM_138983	PROMOTER
chr1:202644937-202644996	A_17_P00749713	chr1	202644937	1348.92	189.632	2.83054	0.00249328	SLC26A9	NM_134325	PROMOTER
chr4:155068627-155068686	A_17_P03539703	chr4	155068627	821.203	115.486	2.83002	0.00249469	SFRP2	NM_003013	PROMOTER
chr12:052616443-052616502	A_17_P16560232	chr12	52616443	1243.61	153.767	3.01572	0.00249622	HOXC13	NM_017410	PROMOTER
chr6:100163123-100163170	A_17_P04931737	chr6	100163123	1475.98	207.698	2.82912	0.00249716	PRDM13	NM_021620	INSIDE
chr5:180105002-180105057	A_17_P04498861	chr5	180105002	1024.28	144.139	2.82907	0.00249729	OR2Y1	NM_001001657	PROMOTER
chr1:018705695-018705741	A_17_P15033936	chr1	18705695	1020.72	143.64	2.82905	0.00249734	PAX7	NM_002584	INSIDE
chr20:047618418-047618464	A_17_P17198102	chr20	47618418	2056.7	254.431	3.01499	0.00249793	PTGIS	NM_000961	PROMOTER
chr15:050867840-050867884	A_17_P16791402	chr15	50867840	1446.06	178.987	3.0142	0.00249976	ONECUT1	NM_004498	INSIDE
chr17:014144708-014144752	A_17_P10244016	chr17	14144708	1900.06	235.319	3.01335	0.00250175	HS3ST3B1	NM_006041	PROMOTER
chr7:154745437-154745495	A_17_P05887731	chr7	154745437	322.677	45.4697	2.82711	0.0025028	EN2	NM_001427	PROMOTER
chr10:135229355-135229406	A_17_P07593628	chr10	135229355	138.392	17.1434	3.01303	0.00250318	CYP2E1	NM_000773	PROMOTER
chr5:076969434-076969493	A_17_P04032660	chr5	76969434	594.242	83.7765	2.82643	0.00250456	OTP	NM_032109	INSIDE
chr2:222994033-222994081	A_17_P01917066	chr2	222994033	470.224	66.3157	2.82592	0.002506	PAX3	NM_013942	PROMOTER
chr19:000950338-000950397	A_17_P10852164	chr19	950338	1634.15	202.685	3.01123	0.00250673	GRIN3B	NM_138690	PROMOTER
chr17:044049116-044049166	A_17_P10350430	chr17	44049116	506.602	62.8422	3.01105	0.0025072	HOXB8	NM_024016	PROMOTER
chr8:069026544-069026603	A_17_P16103190	chr8	69026544	339.385	47.8867	2.82522	0.002508	DEPDC2	NM_024870	PROMOTER
chr10:020146779-020146823	A_17_P07111015	chr10	20146779	137.402	19.3884	2.82513	0.00250892	PLXDC2	NM_032812	INSIDE
chr4:174826982-174827041	A_17_P03629364	chr4	174826982	546.127	77.0847	2.82472	0.00250931	HAND2	NM_021973	PROMOTER
chr9:137338034-137338085	A_17_P07011897	chr9	137338034	1349.33	190.535	2.82411	0.00251095	GRIN1	NM_021569	INSIDE
chr6:100160858-100160917	A_17_P04931714	chr6	100160858	483.801	68.323	2.82397	0.00251136	PRDM13	NM_021620	PROMOTER
chr2:236857079-236857130	A_17_P01981225	chr2	236857079	1954.2	276.004	2.82382	0.00251177	GBX2	NM_001485	INSIDE
chr3:134241198-134241257	A_17_P02592979	chr3	134241198	277.972	39.2665	2.82357	0.00251254	TMEM108	NM_023943	INSIDE
chr12:052672428-052672476	A_17_P08362359	chr12	52672428	1879.84	233.576	3.00864	0.00251284	HOXC9	NM_006897	PROMOTER
chr1:153206462-153206514	A_17_P15133140	chr1	153206462	675.301	95.45	2.82272	0.00251485	hsa-mir-9-1	hsa-mir-9-1	PROMOTER
chr2:074651077-074651136	A_17_P01281746	chr2	74651077	324.81	45.9223	2.82233	0.00251605	PCGF1-TLX2	NM_032673-NM_001534	DIVERGENT_PROMOTER
chr17:060986259-060986318	A_17_P10420303	chr17	60986259	215.995	26.8757	3.00662	0.00251786	AXIN2	NM_004655	INSIDE
chr11:117251292-117251343	A_17_P08061026	chr11	117251292	1121.16	139.516	3.00649	0.00251792	FXYD6	NM_022003	INSIDE
chr17:070402751-070402810	A_17_P10464251	chr17	70402751	202.774	25.235	3.00638	0.00251887	FADS6	NM_178128	PROMOTER
chr9:000965612-000965670	A_17_P06542240	chr9	965612	744.205	105.311	2.82105	0.00251945	DMRT3	NM_021240	PROMOTER
chr12:112372545-112372602	A_17_P16593350	chr12	112372545	647.55	80.6486	3.00527	0.00252084	LHX5	NM_022363	INSIDE
chr17:042284892-042284944	A_17_P10342567	chr17	42284892	1123.83	139.975	3.00518	0.00252105	WNT9B	NM_003396	INSIDE
chr1:153706158-153706207	A_17_P00530719	chr1	153706158	303.828	43.0259	2.81998	0.00252251	C1orf92	NM_144702	INSIDE
chr13:027266583-027266635	A_17_P08740497	chr13	27266583	1115.68	139.04	3.00435	0.00252301	GSH1	NM_145657	DOWNSTREAM
chr9:070715702-070715761	A_17_P06724357	chr9	70715702	36.8562	5.20944	2.82271	0.00252519	TRPM3	NM_206948	PROMOTER
chr13:078077744-078077791	A_17_P08978671	chr13	78077744	483.332	60.2821	3.00321	0.00252579	POU4F1	NM_006237	PROMOTER
chr2:070905649-070905708	A_17_P01266095	chr2	70905649	471.017	66.7715	2.81847	0.00252668	ADD2	NM_017482	INSIDE
chr15:063455656-063455706	A_17_P09719055	chr15	63455656	1541.69	192.354	3.00267	0.002527	PUNC	NM_004884	INSIDE
chr3:124648015-124648060	A_17_P02552479	chr3	124648015	2637.65	373.98	2.81822	0.00252733	ADCY5	NM_183357	INSIDE
chr12:052664005-052664064	A_17_P08362283	chr12	52664005	747.188	93.2697	3.00199	0.00252864	HOXC10	NM_017409	PROMOTER
chr3:037469786-037469834	A_17_P02175234	chr3	37469786	1193.47	169.322	2.81732	0.00252987	ITGA9	NM_002207	INSIDE
chr11:117254187-117254244	A_17_P08061047	chr11	117254187	902.707	112.767	3.00091	0.00253122	FXYD6	NM_022003	PROMOTER
chr17:045405860-045405904	A_17_P10356424	chr17	45405860	1952.91	243.983	3.00078	0.00253153	DLX4	NM_001934	INSIDE
chrX:017637370-017637429	A_17_P11618525	chrX	17637370	606.303	75.7534	3.00066	0.00253184	BC027937	NONE	Unknown
chr16:076381615-076381662	A_17_P10128104	chr16	76381615	228.2	28.5254	2.99998	0.00253357	KIAA1576	NM_020927	INSIDE
chr17:044069772-044069827	A_17_P10350598	chr17	44069772	438.638	54.838	2.99978	0.00253398	hsa-mir-196a-1	hsa-mir-196a-1	PROMOTER
chr5:153836583-153836637	A_17_P04385228	chr5	153836583	582.677	82.7668	2.81557	0.00253478	HAND1	NM_004821	INSIDE
chr1:048954838-048954897	A_17_P00187825	chr1	48954838	1076.86	153.003	2.81519	0.00253585	C1orf165	NM_024603	PROMOTER
chr4:006593018-006593074	A_17_P02908821	chr4	6593018	1500.45	213.22	2.81498	0.00253642	PPP2R2C	NM_020416	PROMOTER
chr12:119270448-119270493	A_17_P08652073	chr12	119270448	469.687	58.7625	2.99873	0.00253647	MSI1	NM_002442	PROMOTER
chr4:095108310-095108360	A_17_P03273702	chr4	95108310	534.543	75.9676	2.81485	0.00253681	ATOH1	NM_005172	DOWNSTREAM
chr7:154743473-154743521	A_17_P05887710	chr7	154743473	541.682	77.0008	2.8145	0.00253782	EN2	NM_001427	PROMOTER
chr11:035397634-035397679	A_17_P07748629	chr11	35397634	647.787	81.0934	2.99786	0.00253854	SLC1A2	NM_004171	PROMOTER
chr3:140150982-140151041	A_17_P02617877	chr3	140150982	336.319	47.8177	2.81422	0.0025387	FOXL2	NM_023067	PROMOTER
chr3:124648251-124648295	A_17_P02552482	chr3	124648251	1887.75	268.434	2.81403	0.0025391	ADCY5	NM_183357	INSIDE
chr7:096300029-096300086	A_17_P05635765	chr7	96300029	1545.14	219.729	2.81394	0.00253935	DLX5	NM_005221	PROMOTER
chr9:000968360-000968416	A_17_P06542261	chr9	968360	497.964	70.8134	2.81395	0.00253938	DMRT3	NM_021240	INSIDE
chr12:052632609-052632664	A_17_P08362016	chr12	52632609	1080.19	135.287	2.9972	0.00254013	HOXC12	NM_173860	PROMOTER
chr3:173648523-173648567	A_17_P02770973	chr3	173648523	398.251	56.6502	2.81352	0.00254058	GHSR	NM_004122	INSIDE
chr10:098934496-098934540	A_17_P07415253	chr10	98934496	2511.75	314.625	2.99699	0.00254061	SLIT1	NM_003061	INSIDE
chr11:061860827-061860886	A_17_P07831384	chr11	61860827	524.349	65.7044	2.99647	0.00254191	ASRGL1	NM_025080	PROMOTER
chr5:076973402-076973461	A_17_P04032687	chr5	76973402	171.961	24.4677	2.81313	0.00254211	OTP	NM_032109	PROMOTER
chr19:008120977-008121036	A_17_P10875218	chr19	8120977	172.185	21.577	2.99639	0.00254258	FBN3	NM_032447	PROMOTER
chr17:045399292-045399351	A_17_P10356380	chr17	45399292	646.654	81.0769	2.99563	0.00254391	DLX4	NM_138281	PROMOTER
chr1:183074636-183074695	A_17_P15152236	chr1	183074636	20.5831	2.91501	2.81989	0.00254395	TPR	NM_003292	INSIDE
chr13:027390709-027390768	A_17_P08740992	chr13	27390709	603.474	75.7067	2.9948	0.00254592	IPF1	NM_000209	PROMOTER
chr13:112701637-112701681	A_17_P09146514	chr13	112701637	6765.77	848.805	2.99475	0.00254601	MCF2L	NM_024979	PROMOTER
chr10:071001386-071001445	A_17_P07298064	chr10	71001386	476.039	59.7241	2.9947	0.00254618	NEUROG3	NM_020999	DOWNSTREAM
chr11:020577316-020577369	A_17_P07681926	chr11	20577316	1805.3	226.615	2.99393	0.00254799	SLC6A5	NM_004211	PROMOTER
chr15:050873514-050873573	A_17_P09659693	chr15	50873514	55.7786	6.99193	2.99595	0.00254816	ONECUT1	NM_004498	PROMOTER
chr2:070907899-070907952	A_17_P01266107	chr2	70907899	460.872	65.6842	2.81075	0.00254844	ADD2	NM_017487	PROMOTER
chr8:024873337-024873391	A_17_P06017577	chr8	24873337	937.232	133.587	2.81063	0.00254872	NEFL	NM_006158	PROMOTER
chr2:030054428-030054487	A_17_P01076556	chr2	30054428	314.939	44.8897	2.81062	0.00254885	ALK	NM_004304	INSIDE
chrX:032796429-032796488	A_17_P11685601	chrX	32796429	22.5003	2.79996	3.00647	0.00254973	DMD	NM_004007	INSIDE
chr17:032370683-032370737	A_17_P10305357	chr17	32370683	742.131	93.208	2.99315	0.00254989	LHX1	NM_005568	INSIDE
chr11:019037535-019037594	A_17_P07674043	chr11	19037535	44.6509	5.599	2.99545	0.00255072	MRGPRX2	NM_054030	INSIDE
chr17:047592202-047592251	A_17_P10366384	chr17	47592202	226.785	28.4961	2.99249	0.00255159	CA10	NM_020178	PROMOTER
chr15:078485629-078485677	A_17_P09783432	chr15	78485629	934.261	117.417	2.99219	0.00255222	ARNT2	NM_014862	INSIDE
chr3:050217058-050217106	A_17_P02230233	chr3	50217058	410.978	58.6285	2.80939	0.00255227	SLC38A3	NM_006841	PROMOTER
chr13:026231633-026231683	A_17_P16620725	chr13	26231633	804.649	101.145	2.99193	0.00255285	GPR12	NM_005288	INSIDE
chr13:099422592-099422651	A_17_P09077782	chr13	99422592	617.073	77.5703	2.99186	0.00255302	ZIC5-ZIC2	NM_033132-NM_007129	DIVERGENT_PROMOTER
chr9:123856176-123856227	A_17_P06954348	chr9	123856176	847.517	120.935	2.80901	0.00255332	LHX2	NM_004789	INSIDE
chr13:078077910-078077958	A_17_P08978673	chr13	78077910	2064.46	259.609	2.99136	0.00255422	POU4F1	NM_006237	PROMOTER
chr17:044065262-044065321	A_17_P10350562	chr17	44065262	514.065	64.6592	2.99102	0.00255508	hsa-mir-196a-1	hsa-mir-196a-1	PROMOTER
chr1:163677660-163677719	A_17_P00574733	chr1	163677660	984.261	140.51	2.80836	0.00255514	C1orf32	NM_199351	PROMOTER
chr11:031794105-031794157	A_17_P07731833	chr11	31794105	554.113	69.7142	2.99066	0.00255595	PAX6	NM_001604	PROMOTER
chr8:053639779-053639832	A_17_P06121803	chr8	53639779	821.856	117.354	2.80802	0.00255612	UNQ9433	NM_207413	INSIDE
chr19:047195545-047195601	A_17_P10966430	chr19	47195545	709.424	89.2633	2.99051	0.0025563	GRIK5	NM_002088	INSIDE
chr2:042184999-042185047	A_17_P01130819	chr2	42184999	560.74	80.0728	2.80795	0.00255637	LOC91461	NM_138370	PROMOTER
chr14:094305649-094305694	A_17_P09486479	chr14	94305649	213.106	26.8176	2.99032	0.00255718	GSC	NM_173849	INSIDE
chr19:059104986-059105030	A_17_P10998560	chr19	59104986	1100.02	138.502	2.98955	0.00255861	CACNG7	NM_031896	PROMOTER
chr12:052687960-052688019	A_17_P08362493	chr12	52687960	635.396	80.0312	2.98902	0.00255994	HOXC8	NM_022658	PROMOTER
chr19:011453579-011453624	A_17_P10884556	chr19	11453579	1695.62	213.605	2.9888	0.00256045	ELAVL3	NM_032281	PROMOTER
chr8:133564047-133564106	A_17_P06482016	chr8	133564047	892.777	127.647	2.80614	0.00256147	KCNQ3	NM_004519	PROMOTER
chr7:126853173-126853232	A_17_P05769329	chr7	126853173	1504.01	215.046	2.8061	0.00256159	PAX4	NM_006193	PROMOTER
chr1:011852322-011852378	A_17_P00047533	chr1	11852322	677.17	96.8582	2.80557	0.00256313	NPPB	NM_002521	INSIDE
chr13:112702130-112702178	A_17_P09146519	chr13	112702130	2452.22	309.176	2.98759	0.0025634	MCF2L	NM_024979	PROMOTER
chrX:117889034-117889093	A_17_P11912928	chrX	117889034	308.177	38.8641	2.98725	0.00256435	LONRF3	NM_001031855	PROMOTER
chr2:182371494-182371553	A_17_P01724437	chr2	182371494	1162.18	166.365	2.80441	0.00256643	NEUROD1	NM_002500	PROMOTER
chr12:070120743-070120794	A_17_P08439190	chr12	70120743	350.86	44.277	2.98627	0.00256672	LGR5	NM_003667	INSIDE
chr10:112825295-112825354	A_17_P07479291	chr10	112825295	218.934	27.6293	2.98623	0.00256693	ADRA2A	NM_000681	PROMOTER
chr14:041144096-041144144	A_17_P16697446	chr14	41144096	523.974	66.1293	2.98613	0.00256698	LRFN5	NM_152447	PROMOTER
chr2:085893881-085893938	A_17_P01331529	chr2	85893881	847.812	121.407	2.8039	0.00256789	ATOH8	NM_032827	INSIDE
chr2:236857183-236857238	A_17_P01981226	chr2	236857183	808.583	115.796	2.80381	0.00256814	GBX2	NM_001485	INSIDE
chr13:099429044-099429103	A_17_P09077842	chr13	99429044	376.294	47.5121	2.98549	0.0025686	ZIC5-ZIC2	NM_033132-NM_007129	DIVERGENT_PROMOTER
chr20:020298982-020299041	A_17_P11104504	chr20	20298982	311.146	39.2975	2.98508	0.00256962	INSM1	NM_002196	INSIDE
chr5:153835906-153835953	A_17_P04385222	chr5	153835906	697.139	99.9349	2.80239	0.00257226	HAND1	NM_004821	INSIDE
chr19:054621050-054621096	A_17_P10986502	chr19	54621050	913.491	115.492	2.9836	0.00257319	TIP39	NM_178449	PROMOTER
chr1:006172884-006172934	A_17_P00022820	chr1	6172884	1142.69	163.946	2.80114	0.0025758	CHD5	NM_015557	INSIDE
chr17:028644809-028644864	A_17_P10290310	chr17	28644809	3786.37	479.177	2.98219	0.00257665	ACCN1	NM_183377	PROMOTER
chr4:008713489-008713534	A_17_P02918911	chr4	8713489	835.15	119.848	2.80083	0.00257672	CPZ	NM_001014447	INSIDE
chr1:151285333-151285392	A_17_P00520245	chr1	151285333	199.719	28.659	2.80091	0.00257675	SHE	NM_001010846	INSIDE
chr13:112701070-112701123	A_17_P09146509	chr13	112701070	1231.09	155.912	2.98113	0.00257925	MCF2L	NM_024979	PROMOTER
chr2:119630909-119630953	A_17_P01433660	chr2	119630909	1562.01	224.33	2.79971	0.00257994	C1QL2	NM_182528	INSIDE
chr1:201384186-201384230	A_17_P00743297	chr1	201384186	2440.97	350.618	2.79949	0.00258058	LRRN5	NM_006338	INSIDE
chr17:030725028-030725087	A_17_P10300058	chr17	30725028	711.689	90.1742	2.98046	0.00258093	FLJ34922	NM_152270	PROMOTER
chr3:129686763-129686816	A_17_P02574867	chr3	129686763	1157.83	166.338	2.79924	0.0025813	GATA2	NM_032638	INSIDE
chr20:022518315-022518374	A_17_P11115842	chr20	22518315	91.3845	11.5775	2.98063	0.00258152	FOXA2	NM_153675	PROMOTER
chr8:133561203-133561262	A_17_P06482006	chr8	133561203	766.837	110.193	2.79889	0.00258232	KCNQ3	NM_004519	INSIDE
chr9:130570139-130570198	A_17_P06981678	chr9	130570139	542.14	77.9098	2.79879	0.00258263	PRDM12	NM_021619	INSIDE
chr6:137858702-137858750	A_17_P05108724	chr6	137858702	2315.3	332.737	2.79874	0.00258272	OLIG3	NM_175747	PROMOTER
chr2:073430961-073431006	A_17_P15256114	chr2	73430961	506.178	72.757	2.79849	0.00258352	EGR4	NM_001965	INSIDE
chr9:123849444-123849496	A_17_P06954311	chr9	123849444	628.362	90.3301	2.79832	0.00258401	LHX2	NM_004789	PROMOTER
chr21:032169663-032169718	A_17_P11352165	chr21	32169663	669.973	84.965	2.97916	0.00258414	HUNK	NM_014586	INSIDE
chr7:036797907-036797966	A_17_P05422461	chr7	36797907	71.6672	10.2976	2.79901	0.00258425	ELMO1	NM_001039459	PROMOTER
chr12:116002549-116002603	A_17_P08639072	chr12	116002549	2272.38	288.196	2.97908	0.00258432	TSC	NM_017899	PROMOTER
chr11:056704836-056704880	A_17_P07812180	chr11	56704836	1494.09	189.596	2.97826	0.00258634	LRRC55	NM_001005210	PROMOTER
chr20:021445192-021445251	A_17_P17179041	chr20	21445192	876.529	111.248	2.97802	0.00258697	NKX2-2	NM_002509	PROMOTER
chr8:001910395-001910454	A_17_P05914960	chr8	1910395	1089.5	156.738	2.79725	0.00258707	KBTBD11	NM_014867	INSIDE
chr11:013940004-013940063	A_17_P07652259	chr11	13940004	485.139	61.5906	2.97762	0.002588	SPON1	NM_006108	PROMOTER
chr8:121892130-121892181	A_17_P16130992	chr8	121892130	1339.53	192.755	2.79689	0.00258811	SNTB1	NM_021021	INSIDE
chr2:042185808-042185855	A_17_P15236799	chr2	42185808	2279.51	328.054	2.79672	0.00258859	LOC91461	NM_138370	PROMOTER
chr4:019930958-019931005	A_17_P02965304	chr4	19930958	828.956	119.305	2.79664	0.00258883	SLIT2	NM_004787	PROMOTER
chr12:115781108-115781165	A_17_P08637981	chr12	115781108	1412.13	179.325	2.97723	0.00258892	HRK	NM_003806	INSIDE
chr11:126373319-126373378	A_17_P16514509	chr11	126373319	407.555	51.7647	2.97695	0.00258965	KIRREL3	NM_032531	INSIDE
chr12:052682010-052682060	A_17_P08362440	chr12	52682010	1534.37	194.957	2.97642	0.00259092	HOXC9	NM_006897	INSIDE
chr17:052022867-052022919	A_17_P10384887	chr17	52022867	87.376	11.0786	2.97947	0.00259116	NOG	NM_005450	PROMOTER
chr17:045406000-045406056	A_17_P10356426	chr17	45406000	776.326	98.6609	2.97611	0.0025917	DLX4	NM_001934	INSIDE
chr20:020292619-020292668	A_17_P11104465	chr20	20292619	1799.92	228.757	2.97604	0.00259187	INSM1	NM_002196	PROMOTER
chr1:107307632-107307691	A_17_P00438947	chr1	107307632	112.619	16.2229	2.79534	0.00259412	HRMT1L6	NM_018137	PROMOTER
chr14:069724494-069724538	A_17_P09373700	chr14	69724494	9790.86	1245.22	2.97503	0.00259437	SLC8A3	NM_033262	INSIDE
chr17:075363479-075363538	A_17_P10485435	chr17	75363479	270.626	34.4201	2.97498	0.00259461	CBX2	NM_005189	PROMOTER
chr22:049331445-049331497	A_17_P11551083	chr22	49331445	1340.42	170.564	2.9743	0.00259621	MAPK8IP2	NM_016431	PROMOTER
chr17:043163677-043163729	A_17_P10345380	chr17	43163677	1091.4	138.892	2.97414	0.0025966	TBX21	NM_013351	PROMOTER
chr8:143956685-143956731	A_17_P06530918	chr8	143956685	2558.59	368.922	2.79396	0.00259661	CYP11B1	NM_000497	INSIDE
chr17:044069499-044069558	A_17_P10350595	chr17	44069499	210.211	26.7588	2.97376	0.0025978	hsa-mir-196a-1	hsa-mir-196a-1	PROMOTER
chr20:062267034-062267092	A_17_P11269003	chr20	62267034	1496.22	190.475	2.97365	0.00259783	MYT1	NM_004535	INSIDE
chr11:020142553-020142612	A_17_P07680097	chr11	20142553	223.243	28.422	2.97353	0.00259832	DBX1	NM_001029865	PROMOTER
chr3:174597299-174597348	A_17_P02774782	chr3	174597299	264.503	38.1546	2.79335	0.00259855	NLGN1	NM_014932	PROMOTER
chr21:044954255-044954312	A_17_P17242477	chr21	44954255	873.11	111.222	2.97272	0.00260016	C21orf29	NM_144991	INSIDE
chr17:027615802-027615861	A_17_P10285787	chr17	27615802	490.837	62.5502	2.97216	0.00260161	RHBDL4	NM_138328	PROMOTER
chr5:057915030-057915089	A_17_P03953333	chr5	57915030	790.954	114.186	2.79221	0.00260176	RAB3C	NM_138453	INSIDE
chr5:007450119-007450178	A_17_P03746298	chr5	7450119	277.28	40.0317	2.79213	0.00260212	ADCY2	NM_020546	INSIDE
chrX:150014014-150014073	A_17_P12025809	chrX	150014014	390.639	49.8004	2.97161	0.00260298	GPR50	NM_004224	PROMOTER
chr12:113307365-113307424	A_17_P08627335	chr12	113307365	584.325	74.5065	2.97133	0.00260364	TBX5	NM_181486	PROMOTER
chr9:133427775-133427819	A_17_P06994756	chr9	133427775	5322.13	768.716	2.79148	0.00260386	ADAMTSL2	NM_014694	PROMOTER
chr15:058083716-058083768	A_17_P09691669	chr15	58083716	784.715	100.065	2.97123	0.00260389	FOXB1	NM_012182	PROMOTER
chrX:017637931-017637982	A_17_P17323042	chrX	17637931	758.464	96.7264	2.9711	0.00260422	BC027937	NONE	Unknown
chr12:119271733-119271786	A_17_P08652086	chr12	119271733	956.658	122.015	2.97094	0.00260462	MSI1	NM_002442	PROMOTER
chr19:054635393-054635442	A_17_P10986586	chr19	54635393	2864.95	365.618	2.9701	0.0026067	SLC17A7	NM_020309	INSIDE
chr7:018957101-018957147	A_17_P05340915	chr7	18957101	286.528	41.4253	2.79009	0.00260815	FERD3L	NM_152898	DOWNSTREAM
chr1:103779418-103779477	A_17_P00426707	chr1	103779418	14.0942	1.77378	2.9902	0.00260834	RNPC3	NM_017619	PROMOTER
chr8:024871757-024871816	A_17_P06017565	chr8	24871757	411.464	59.4949	2.78993	0.0026085	NEFL	NM_006158	PROMOTER
chr11:069343984-069344029	A_17_P07859420	chr11	69343984	3346.98	427.389	2.96924	0.00260887	FGF3	NM_005247	PROMOTER
chr15:087708990-087709037	A_17_P09820250	chr15	87708990	686.418	87.6584	2.96912	0.0026092	hsa-mir-9-3	hsa-mir-9-3	PROMOTER
chr12:112375298-112375350	A_17_P08622960	chr12	112375298	575.339	73.4785	2.96902	0.00260946	LHX5	NM_022363	PROMOTER
chr4:155069561-155069620	A_17_P15628574	chr4	155069561	761.406	110.125	2.78952	0.00260963	SFRP2	NM_003013	PROMOTER
chr17:004492331-004492383	A_17_P16937961	chr17	4492331	1281.2	163.647	2.96883	0.0026099	ALOX15	NM_001140	PROMOTER
chr11:031787637-031787696	A_17_P07731802	chr11	31787637	324.457	41.4662	2.96802	0.00261205	PAX6	NM_000280	INSIDE
chr18:048121703-048121761	A_17_P10709628	chr18	48121703	995.932	127.286	2.96798	0.00261207	DCC	NM_005215	INSIDE
chr2:030056618-030056677	A_17_P01076567	chr2	30056618	855.698	123.846	2.78856	0.00261247	ALK	NM_004304	PROMOTER
chr19:055527078-055527125	A_17_P10989191	chr19	55527078	815.999	104.355	2.96707	0.00261436	KCNC3	NM_004977	PROMOTER
chr16:021520152-021520211	A_17_P09957266	chr16	21520152	24.3094	3.08522	2.97807	0.0026148	DREV1	NM_016025	INSIDE
chr10:071002959-071003009	A_17_P07298074	chr10	71002959	1225.18	156.765	2.96631	0.00261626	NEUROG3	NM_020999	INSIDE
chr2:027440094-027440144	A_17_P01063465	chr2	27440094	369.266	53.5061	2.78689	0.00261753	TRIM54	NM_032546	INSIDE
chr15:086604201-086604255	A_17_P09815429	chr15	86604201	295.715	37.8541	2.96569	0.00261796	NTRK3	NM_001007156	PROMOTER
chr2:139372675-139372730	A_17_P01510988	chr2	139372675	981.907	142.348	2.78616	0.00261952	NXPH2	NM_007226	PROMOTER
chr17:044059511-044059570	A_17_P10350503	chr17	44059511	460.377	59.0142	2.96368	0.00262295	HOXB9	NM_024017	PROMOTER
chr4:111904378-111904437	A_17_P03347197	chr4	111904378	230.94	33.5065	2.78501	0.00262335	PITX2	NM_000325	PROMOTER
chrX:068164087-068164145	A_17_P11776561	chrX	68164087	43.6444	5.58491	2.96619	0.00262363	PJA1	NM_001032396	INSIDE
chr2:176779851-176779910	A_17_P01695041	chr2	176779851	395.806	57.4448	2.78455	0.0026244	HOXD13	NM_000523	PROMOTER
chr17:070365950-070366007	A_17_P10464074	chr17	70365950	645.921	82.8337	2.96307	0.0026245	GRIN2C	NM_000835	INSIDE
chr17:053712542-053712588	A_17_P10393097	chr17	53712542	1415.2	181.513	2.96287	0.00262499	MPO	NM_000250	INSIDE
chr10:102491410-102491469	A_17_P07429913	chr10	102491410	545.734	69.9997	2.96278	0.00262525	PAX2	NM_000278	PROMOTER
chr20:005243989-005244039	A_17_P11032874	chr20	5243989	1480.84	189.994	2.9624	0.00262619	GPR73L1	NM_144773	PROMOTER
chrX:150016005-150016059	A_17_P12025825	chrX	150016005	614.395	78.8434	2.96211	0.00262714	GPR50	NM_004224	INSIDE
chr7:018931283-018931327	A_17_P05340717	chr7	18931283	1345.74	195.484	2.78328	0.00262808	TWIST1	NM_000474	PROMOTER
chr3:062336181-062336233	A_17_P02288241	chr3	62336181	1733.85	251.958	2.78272	0.00262972	ZNF312	NM_018008	PROMOTER
chr10:102491040-102491099	A_17_P07429911	chr10	102491040	1381.43	177.494	2.96033	0.00263146	PAX2	NM_000278	PROMOTER
chr19:056069515-056069559	A_17_P10990981	chr19	56069515	1898.3	243.921	2.96022	0.00263173	KLK2	NM_001002231	INSIDE
chr6:117692688-117692736	A_17_P05011583	chr6	117692688	1839.66	267.505	2.7818	0.00263247	VGLL2	NM_153453	PROMOTER
chr8:009796314-009796364	A_17_P05949109	chr8	9796314	1172.98	170.573	2.78172	0.00263271	hsa-mir-124a-1	hsa-mir-124a-1	DOWNSTREAM
chr14:087861059-087861108	A_17_P09458459	chr14	87861059	2725.37	350.304	2.95977	0.00263288	KCNK10	NM_138317	PROMOTER
chr16:087683621-087683680	A_17_P10181207	chr16	87683621	1279.83	164.524	2.95958	0.00263338	LOC197322	NM_174917	PROMOTER
chr11:069340870-069340914	A_17_P07859406	chr11	69340870	3469.46	446.073	2.95936	0.00263393	FGF3	NM_005247	INSIDE
chr14:060044932-060044991	A_17_P09330115	chr14	60044932	734.537	94.4483	2.95924	0.00263425	SIX6	NM_007374	PROMOTER
chr1:022636925-022636984	A_17_P00087563	chr1	22636925	1215.25	176.836	2.78076	0.00263557	EPHA8	NM_001006943	INSIDE
chr4:000813242-000813299	A_17_P02887340	chr4	813242	1715.81	249.735	2.78042	0.00263659	CPLX1	NM_006651	PROMOTER
chr1:119248421-119248480	A_17_P00489925	chr1	119248421	153.287	22.3112	2.78039	0.00263714	TBX15	NM_152380	PROMOTER
chr8:038443987-038444039	A_17_P06079177	chr8	38443987	1128.4	164.313	2.77975	0.00263859	FGFR1	NM_023110	INSIDE
chr2:219648231-219648290	A_17_P01899276	chr2	219648231	1600.74	233.107	2.77967	0.00263883	CDK5R2	NM_003936	PROMOTER
chr10:098934830-098934874	A_17_P07415257	chr10	98934830	3573.91	460.259	2.95699	0.00264	SLIT1	NM_003061	INSIDE
chr8:121892350-121892409	A_17_P06431101	chr8	121892350	494.714	72.0795	2.77893	0.00264107	SNTB1	NM_021021	INSIDE
chr17:076067277-076067321	A_17_P10488593	chr17	76067277	175.777	22.6424	2.95664	0.00264155	NPTX1	NM_002522	PROMOTER
chr2:073052429-073052477	A_17_P01275161	chr2	73052429	582.861	84.9388	2.77866	0.0026419	EMX1	NM_004097	PROMOTER
chr13:027440383-027440430	A_17_P08741217	chr13	27440383	2649.67	341.501	2.95585	0.00264291	CDX2	NM_001265	INSIDE
chr7:127436758-127436804	A_17_P05772891	chr7	127436758	2279.15	332.346	2.77774	0.00264461	hsa-mir-129-1	hsa-mir-129-1	PROMOTER
chr18:000890730-000890789	A_17_P10502595	chr18	890730	30.1954	3.87476	2.96215	0.00264603	ADCYAP1	NM_001117	PROMOTER
chr4:006009305-006009352	A_17_P02905894	chr4	6009305	887.15	129.431	2.77699	0.00264687	CRMP1	NM_001313	PROMOTER
chr2:027395476-027395535	A_17_P01063253	chr2	27395476	1301.7	189.915	2.77697	0.00264692	SLC30A3	NM_003459	INSIDE
chr12:074709334-074709393	A_17_P08459763	chr12	74709334	18.1413	2.31516	2.9701	0.00264886	PHLDA1	NM_007350	INSIDE
chr15:065901138-065901182	A_17_P09730728	chr15	65901138	2569.81	331.857	2.95303	0.00265018	LBXCOR1	NM_001031807	PROMOTER
chr12:052636564-052636620	A_17_P16560289	chr12	52636564	560.006	72.3456	2.95247	0.00265167	HOXC12	NM_173860	INSIDE
chr21:033361798-033361851	A_17_P11357529	chr21	33361798	810.688	104.744	2.95227	0.00265215	OLIG1	NM_138983	PROMOTER
chr2:071041098-071041152	A_17_P15254134	chr2	71041098	588.296	85.9465	2.77503	0.00265278	VAX2	NM_012476	INSIDE
chr20:062149114-062149162	A_17_P11268338	chr20	62149114	3181.67	411.218	2.95181	0.00265333	SOX18	NM_018419	DOWNSTREAM
chr1:211644324-211644368	A_17_P00791599	chr1	211644324	2370.78	346.404	2.77484	0.00265334	KCNK2	NM_014217	PROMOTER
chr19:055526359-055526408	A_17_P10989187	chr19	55526359	2054.76	265.629	2.95149	0.00265417	KCNC3	NM_004977	PROMOTER
chr6:108592055-108592106	A_17_P04970857	chr6	108592055	1961.07	286.613	2.77447	0.00265446	NR2E1	NM_003269	PROMOTER
chr1:207694546-207694605	A_17_P00773481	chr1	207694546	454.484	66.4248	2.77443	0.0026546	KCNH1	NM_002238	INSIDE
chr11:072062303-072062349	A_17_P07870020	chr11	72062303	2089.14	270.157	2.95104	0.00265532	PDE2A	NM_002599	INSIDE
chr7:089393652-089393696	A_17_P05602811	chr7	89393652	152.52	22.2922	2.77439	0.00265536	BC047471	NONE	Unknown
chr11:124239311-124239369	A_17_P08093200	chr11	124239311	451.833	58.4286	2.95104	0.0026554	ROBO3	NM_022370	PROMOTER
chr2:045082379-045082429	A_17_P01144253	chr2	45082379	682.002	99.6998	2.77411	0.00265555	SIX3	NM_005413	INSIDE
chr7:106278639-106278698	A_17_P05672215	chr7	106278639	282.707	41.3326	2.77396	0.00265617	PRKAR2B	NM_002736	PROMOTER
chr21:033839622-033839681	A_17_P11359505	chr21	33839622	11.3055	1.41524	2.9979	0.00265701	SON	NM_032195	INSIDE
chr12:070121405-070121461	A_17_P08439194	chr12	70121405	643.34	83.2375	2.95028	0.00265733	LGR5	NM_003667	INSIDE
chr6:108592291-108592339	A_17_P04970859	chr6	108592291	570.535	83.448	2.77336	0.00265785	NR2E1	NM_003269	PROMOTER
chr6:050896949-050897008	A_17_P04731840	chr6	50896949	962.008	140.766	2.77275	0.00265964	TFAP2B	NM_003221	INSIDE
chr11:125438541-125438585	A_17_P16513568	chr11	125438541	97.2677	12.5941	2.94921	0.00266092	CDON	NM_016952	PROMOTER
chr15:086950998-086951057	A_17_P09816933	chr15	86950998	326.388	42.2717	2.94883	0.0026612	hsa-mir-7-2	hsa-mir-7-2	PROMOTER
chr10:102079281-102079325	A_17_P07428043	chr10	102079281	2409.54	312.141	2.94849	0.00266196	PKD2L1	NM_016112	INSIDE
chr17:023724048-023724093	A_17_P10271867	chr17	23724048	358.014	46.3809	2.94841	0.00266228	SARM1	NM_015077	INSIDE
chr2:219677428-219677481	A_17_P01899432	chr2	219677428	1530.63	224.217	2.77116	0.00266447	FEV	NM_017521	PROMOTER
chr2:152781714-152781767	A_17_P01579989	chr2	152781714	126.525	18.5339	2.77118	0.00266495	CACNB4	NM_000726	PROMOTER
chr1:153211630-153211682	A_17_P00528024	chr1	153211630	449.665	65.8852	2.77082	0.00266558	hsa-mir-9-1	hsa-mir-9-1	PROMOTER
chr2:176791627-176791680	A_17_P01695150	chr2	176791627	203.633	29.838	2.77075	0.0026661	HOXD11	NM_021192	PROMOTER
chr1:018180705-018180749	A_17_P00069315	chr1	18180705	5520.72	809.199	2.77029	0.00266711	IGSF21	NM_032880	INSIDE
chr1:037768675-037768719	A_17_P00144039	chr1	37768675	1570.95	230.271	2.77023	0.00266729	RSPO1	NM_001038633	INSIDE
chr2:025304123-025304176	A_17_P01054147	chr2	25304123	1358.45	199.14	2.7701	0.00266769	POMC	NM_001035256	PROMOTER
chr19:055833625-055833680	A_17_P17154301	chr19	55833625	2074.89	269.32	2.94564	0.00266939	SYT3	NM_032298	PROMOTER
chr2:170042896-170042955	A_17_P01664145	chr2	170042896	540.065	79.222	2.76916	0.00267059	LRP2	NM_004525	INSIDE
chr20:036784969-036785020	A_17_P11157886	chr20	36784969	1941.89	252.148	2.94512	0.00267073	SLC32A1	NM_080552	PROMOTER
chr1:011852185-011852239	A_17_P00047531	chr1	11852185	675.779	99.1405	2.769	0.00267105	NPPB	NM_002521	INSIDE
chr1:018701216-018701275	A_17_P00071662	chr1	18701216	756.054	110.978	2.76821	0.00267347	PAX7	NM_002584	PROMOTER
chr11:133789449-133789508	A_17_P08141768	chr11	133789449	144.488	18.7732	2.9442	0.00267388	B3GAT1	NM_054025	PROMOTER
chr7:044970310-044970354	A_17_P05460375	chr7	44970310	3565.74	523.469	2.76802	0.00267402	RAMP3	NM_005856	PROMOTER
chr6:034212875-034212919	A_17_P04654716	chr6	34212875	162.659	23.8843	2.76772	0.0026754	GRM4	NM_000841	PROMOTER
chr3:124227722-124227766	A_17_P02550134	chr3	124227722	3131.34	459.897	2.7674	0.00267593	SEMA5B	NM_001031702	INSIDE
chr17:045400528-045400587	A_17_P10356389	chr17	45400528	118.634	15.4255	2.94313	0.0026768	DLX4	NM_138281	PROMOTER
chr10:102883336-102883380	A_17_P16378472	chr10	102883336	1243.17	161.7	2.94263	0.00267727	TLX1	NM_005521	INSIDE
chr20:061575939-061575984	A_17_P11265956	chr20	61575939	1600.67	208.286	2.94203	0.00267883	KCNQ2	NM_172109	PROMOTER
chr16:086195170-086195214	A_17_P10175462	chr16	86195170	2840.49	369.779	2.94141	0.00268048	JPH3	NM_020655	INSIDE
chr17:028644617-028644671	A_17_P10290308	chr17	28644617	3257.79	424.245	2.94092	0.00268175	ACCN1	NM_183377	PROMOTER
chr8:055533892-055533937	A_17_P06128632	chr8	55533892	226.919	33.3995	2.76428	0.00268578	SOX17	NM_022454	INSIDE
chr1:037767202-037767261	A_17_P00144031	chr1	37767202	303.065	44.6109	2.76416	0.00268599	RSPO1	NM_001038633	INSIDE
chr13:087124525-087124584	A_17_P09018905	chr13	87124525	417.491	54.43	2.93927	0.00268617	SLITRK5	NM_015567	INSIDE
chr8:089409606-089409656	A_17_P06281020	chr8	89409606	499.35	73.5096	2.76405	0.00268626	MMP16	NM_022564	PROMOTER
chr7:092850352-092850411	A_17_P05618854	chr7	92850352	839.687	123.644	2.76366	0.00268741	CALCR	NM_001742	PROMOTER
chr4:111918893-111918952	A_17_P03347300	chr4	111918893	478.183	70.4124	2.76366	0.00268746	PITX2	NM_153427	PROMOTER
chr2:231551194-231551253	A_17_P01956553	chr2	231551194	47.6196	6.99817	2.7665	0.00268756	ITM2C	NM_001012514	PROMOTER
chr6:108595150-108595209	A_17_P04970879	chr6	108595150	743.777	109.527	2.76359	0.00268763	NR2E1	NM_003269	INSIDE
chr1:012162617-012162664	A_17_P00048657	chr1	12162617	1933.99	284.82	2.76346	0.00268801	TNFRSF1B	NM_001066	INSIDE
chr21:044959127-044959185	A_17_P11413242	chr21	44959127	242.974	31.6947	2.93849	0.00268852	C21orf29	NM_144991	PROMOTER
chr1:025630836-025630888	A_17_P00098080	chr1	25630836	1773.66	261.262	2.76317	0.00268892	MAN1C1	NM_020379	INSIDE
chr16:001909896-001909949	A_17_P09888447	chr16	1909896	1077.24	140.574	2.93793	0.00268966	HS3ST6	NM_001009606	PROMOTER
chr12:093047151-093047210	A_17_P16582280	chr12	93047151	933.521	121.833	2.93777	0.00269007	PLXNC1	NM_005761	INSIDE
chr13:099425476-099425535	A_17_P09077810	chr13	99425476	2311.31	301.657	2.93773	0.00269018	ZIC5-ZIC2	NM_033132-NM_007129	DIVERGENT_PROMOTER
chr17:015106004-015106063	A_17_P10248349	chr17	15106004	576.223	75.2469	2.93692	0.00269235	PMP22	NM_153322	PROMOTER
chr1:194611571-194611621	A_17_P00711579	chr1	194611571	796.877	117.506	2.76163	0.00269367	LHX9	NM_001014434	PROMOTER
chr2:176789200-176789250	A_17_P01695127	chr2	176789200	661.396	97.5323	2.76156	0.00269388	HOXD12	NM_021193	PROMOTER
chr15:078485183-078485234	A_17_P09783429	chr15	78485183	684.179	89.3885	2.93621	0.00269422	ARNT2	NM_014862	INSIDE
chr1:176933261-176933311	A_17_P00633112	chr1	176933261	263.833	38.911	2.76137	0.00269459	LHX4	NM_033343	INSIDE
chr20:036982897-036982950	A_17_P11158654	chr20	36982897	2350.04	307.114	2.93584	0.0026952	PPP1R16B	NM_015568	INSIDE
chr13:027970117-027970176	A_17_P08743824	chr13	27970117	302.224	39.5071	2.93543	0.00269665	FLT1	NM_002019	PROMOTER
chr21:033322245-033322296	A_17_P11357277	chr21	33322245	1274.72	166.71	2.93477	0.00269805	OLIG2	NM_005806	INSIDE
chr18:002838287-002838346	A_17_P10510130	chr18	2838287	438.228	57.3263	2.93441	0.00269907	EMILIN2	NM_032048	INSIDE
chr19:018586561-018586619	A_17_P10905860	chr19	18586561	1730.83	226.529	2.9337	0.00270089	C19orf4	NM_012109	INSIDE
chr12:040826830-040826889	A_17_P08310524	chr12	40826830	10.1877	1.20243	3.08282	0.00270118	BC039145	NONE	Unknown
chr16:085098091-085098139	A_17_P10170288	chr16	85098091	999.292	130.821	2.93332	0.00270191	FOXF1	NM_001451	PROMOTER
chr3:138966427-138966471	A_17_P02613088	chr3	138966427	1699.31	251.042	2.75895	0.00270195	SOX14	NM_004189	INSIDE
chr2:095111711-095111770	A_17_P01340375	chr2	95111711	764.363	112.927	2.75887	0.0027022	MAL	NM_002371	PROMOTER
chr17:005915206-005915265	A_17_P10207722	chr17	5915206	294.899	38.6132	2.93305	0.0027027	KIAA0523	NM_015253	INSIDE
chr5:076972803-076972862	A_17_P04032681	chr5	76972803	574.485	84.8978	2.75847	0.00270345	OTP	NM_032109	PROMOTER
chr12:052678656-052678708	A_17_P08362409	chr12	52678656	2006.77	262.989	2.93181	0.00270594	HOXC9	NM_006897	PROMOTER
chr5:161045427-161045486	A_17_P04416807	chr5	161045427	244.235	36.1128	2.75769	0.00270605	GABRA6	NM_000811	PROMOTER
chr20:036870034-036870093	A_17_P11158189	chr20	36870034	1420.71	186.325	2.93072	0.00270885	PPP1R16B	NM_015568	INSIDE
chr10:102493106-102493165	A_17_P07429927	chr10	102493106	546.547	71.68	2.9307	0.0027089	PAX2	NM_000278	PROMOTER
chr2:095113685-095113735	A_17_P01340388	chr2	95113685	690.351	102.145	2.75671	0.00270894	MAL	NM_002371	INSIDE
chr1:176933142-176933193	A_17_P00633111	chr1	176933142	510.344	75.5255	2.75644	0.00270982	LHX4	NM_033343	INSIDE
chr3:184627769-184627827	A_17_P02821350	chr3	184627769	451.296	66.7938	2.75629	0.00271027	MCF2L2	NM_015078	INSIDE
chr20:030103173-030103225	A_17_P11132501	chr20	30103173	1703.1	223.49	2.92988	0.00271109	HCK	NM_002110	PROMOTER
chr2:095114533-095114577	A_17_P01340393	chr2	95114533	2070.48	306.611	2.75548	0.00271274	MAL	NM_002371	INSIDE
chr12:046683504-046683552	A_17_P08336149	chr12	46683504	384.355	50.4846	2.92852	0.00271478	COL2A1	NM_001844	INSIDE
chr2:031717881-031717926	A_17_P01084500	chr2	31717881	1588.29	235.337	2.75467	0.00271528	SRD5A2	NM_000348	PROMOTER
chr17:019254539-019254585	A_17_P10260988	chr17	19254539	572.235	75.1781	2.92822	0.00271557	ZNF179	NM_007148	PROMOTER
chr9:034577338-034577394	A_17_P06695186	chr9	34577338	433.39	64.232	2.7543	0.00271648	CNTFR	NM_001842	INSIDE
chr22:042145253-042145312	A_17_P11519565	chr22	42145253	654.964	86.075	2.92775	0.00271685	MPPED1	NM_001585	PROMOTER
chr5:121674713-121674772	A_17_P04240413	chr5	121674713	300.555	44.5509	2.75411	0.00271716	SNCAIP	NM_005460	PROMOTER
chr10:098934111-098934158	A_17_P07415249	chr10	98934111	1030.19	135.418	2.92742	0.00271771	SLIT1	NM_003061	INSIDE
chr7:100138469-100138513	A_17_P05648593	chr7	100138469	3196.41	473.936	2.75369	0.00271835	ACHE	NM_015831	PROMOTER
chr6:026770797-026770856	A_17_P04627049	chr6	26770797	38.6748	5.71432	2.75874	0.00271956	ZNF322A	NM_024639	PROMOTER
chr15:042508603-042508662	A_17_P09623214	chr15	42508603	124.294	16.3464	2.92671	0.00272029	CTDSPL2	NM_016396	INSIDE
chr6:130729776-130729835	A_17_P15861812	chr6	130729776	352.494	52.2917	2.75294	0.00272084	BC044246	NONE	Unknown
chr12:053268233-053268278	A_17_P08365729	chr12	53268233	121.847	16.0283	2.92638	0.00272185	PPP1R1A	NM_006741	INSIDE
chr22:049330602-049330656	A_17_P17299280	chr22	49330602	1981.96	260.806	2.92588	0.00272186	MAPK8IP2	NM_016431	PROMOTER
chr4:108314776-108314834	A_17_P03330481	chr4	108314776	88.308	13.1019	2.75277	0.00272282	DKK2	NM_014421	INSIDE
chr16:086196687-086196733	A_17_P16924346	chr16	86196687	2747.54	361.682	2.92534	0.0027233	JPH3	NM_020655	INSIDE
chr17:032368857-032368905	A_17_P16975573	chr17	32368857	2593.82	341.525	2.92502	0.00272418	LHX1	NM_005568	INSIDE
chr12:055693696-055693741	A_17_P08375358	chr12	55693696	256.548	33.7832	2.92485	0.00272513	TAC3	NM_001006667	INSIDE
chr20:061109946-061109990	A_17_P11263562	chr20	61109946	1424.5	187.645	2.92438	0.0027259	BHLHB4	NM_080606	PROMOTER
chr15:071446193-071446239	A_17_P09755399	chr15	71446193	4652.28	612.935	2.92413	0.00272657	HCN4	NM_005477	INSIDE
chr20:055272863-055272915	A_17_P11233709	chr20	55272863	992.466	130.777	2.92391	0.00272719	BMP7	NM_001719	INSIDE
chr7:156870483-156870542	A_17_P05898194	chr7	156870483	452.682	67.2613	2.75065	0.00272794	hsa-mir-153-2	hsa-mir-153-2	PROMOTER
chr2:176799201-176799260	A_17_P01695204	chr2	176799201	345.227	51.3054	2.75036	0.00272889	HOXD11	NM_021192	INSIDE
chr20:060486996-060487055	A_17_P17208499	chr20	60486996	692.173	91.2529	2.92319	0.00272914	GATA5	NM_080473	PROMOTER
chr17:042252761-042252807	A_17_P10342401	chr17	42252761	2724.27	359.245	2.92283	0.0027301	WNT3	NM_030753	PROMOTER
chr17:068671722-068671781	A_17_P10455752	chr17	68671722	382.498	50.4473	2.92261	0.00273078	SSTR2	NM_001050	PROMOTER
chr1:173872565-173872614	A_17_P00619863	chr1	173872565	621.944	92.5224	2.74891	0.00273341	FAM5B	NM_021165	INSIDE
chr17:068670842-068670891	A_17_P10455742	chr17	68670842	732.031	96.6427	2.92117	0.00273461	SSTR2	NM_001050	PROMOTER
chr19:056823430-056823480	A_17_P10993706	chr19	56823430	2877.28	380.022	2.92055	0.00273629	SIGLEC5	NM_003830	INSIDE
chr3:058632306-058632365	A_17_P02269736	chr3	58632306	39.9069	5.92003	2.75296	0.00273641	FAM3D	NM_138805	PROMOTER
chr3:027741610-027741669	A_17_P02132575	chr3	27741610	41.7778	6.19947	2.75252	0.00273653	EOMES	NM_005442	PROMOTER
chr16:001907051-001907107	A_17_P09888434	chr16	1907051	2451.41	323.91	2.91994	0.00273794	HS3ST6	NM_001009606	INSIDE
chrX:107783531-107783588	A_17_P11877983	chrX	107783531	899.54	118.91	2.91932	0.00273965	IRS4	NM_003604	INSIDE
chr17:044046133-044046189	A_17_P10350412	chr17	44046133	787.184	104.061	2.91927	0.00273979	HOXB8	NM_024016	INSIDE
chr8:009801987-009802039	A_17_P05949152	chr8	9801987	1130.53	168.458	2.74653	0.0027409	hsa-mir-124a-1	hsa-mir-124a-1	PROMOTER
chr11:075600286-075600338	A_17_P07883898	chr11	75600286	1270.41	168.016	2.91863	0.00274153	WNT11	NM_004626	PROMOTER
chr20:029921318-029921362	A_17_P11131881	chr20	29921318	4497.65	594.845	2.91859	0.00274165	DUSP15	NM_001012644	INSIDE
chr9:075736712-075736770	A_17_P06747067	chr9	75736712	2398.74	357.521	2.74618	0.00274202	PCSK5	NM_006200	INSIDE
chr9:132485958-132486009	A_17_P06990420	chr9	132485958	413.861	61.6964	2.74589	0.00274303	BARHL1	NM_020064	PROMOTER
chr10:048059613-048059672	A_17_P07201607	chr10	48059613	939.547	140.086	2.74565	0.0027437	GDF10	NM_004962	PROMOTER
chr17:044429397-044429454	A_17_P10352044	chr17	44429397	652.963	86.4891	2.91641	0.00274762	IMP-1	NM_006546	PROMOTER
chr13:099421920-099421977	A_17_P09077778	chr13	99421920	1342.3	177.813	2.91628	0.00274796	ZIC5	NM_033132	INSIDE
chr1:150047644-150047703	A_17_P00515443	chr1	150047644	253.979	37.9086	2.74411	0.00274877	LOR	NM_000427	DOWNSTREAM
chr5:158461831-158461890	A_17_P04405770	chr5	158461831	700.826	104.634	2.7437	0.00274992	EBF	NM_024007	PROMOTER
chr22:035421506-035421557	A_17_P11494181	chr22	35421506	573.828	76.0837	2.91496	0.00275178	CACNG2	NM_006078	INSIDE
chr8:031614332-031614391	A_17_P06047294	chr8	31614332	216.792	32.3813	2.74308	0.0027522	NRG1	NM_013962	PROMOTER
chr16:060628558-060628610	A_17_P10059203	chr16	60628558	528.75	70.1201	2.91469	0.00275255	CDH8	NM_001796	PROMOTER
chr4:002385812-002385857	A_17_P15534888	chr4	2385812	3282.77	490.412	2.74285	0.00275263	ZFYVE28	NM_020972	INSIDE
chr19:019187198-019187243	A_17_P10908195	chr19	19187198	32.2285	4.12679	2.96524	0.00275286	CSPG3	NM_004386	PROMOTER
chr10:102491613-102491662	A_17_P07429915	chr10	102491613	372.642	49.4428	2.91396	0.00275441	PAX2	NM_000278	PROMOTER
chr21:033319926-033319970	A_17_P11357264	chr21	33319926	3454.2	458.402	2.91366	0.00275514	OLIG2	NM_005806	PROMOTER
NegativeControl	(-)3xSLv1	NONE	NONE	15.893	2.07639	2.93624	0.00275555	NegativeControl	NONE	NONE
chr15:077512831-077512890	A_17_P09779485	chr15	77512831	460.378	61.1171	2.91317	0.00275654	KIAA1024	NM_015206	INSIDE
chr2:073052650-073052707	A_17_P01275163	chr2	73052650	839.297	125.512	2.74135	0.00275741	EMX1	NM_004097	PROMOTER
chr15:063457785-063457844	A_17_P09719068	chr15	63457785	358.251	47.5728	2.91276	0.00275769	PUNC	NM_004884	PROMOTER
chr11:043561131-043561185	A_17_P07783299	chr11	43561131	2867.65	380.861	2.91253	0.00275827	hsa-mir-129-2	hsa-mir-129-2	DOWNSTREAM
chr2:071040994-071041038	A_17_P15254133	chr2	71040994	2815.89	421.293	2.74069	0.00275952	VAX2	NM_012476	INSIDE
chr4:111906282-111906341	A_17_P03347215	chr4	111906282	654.051	97.8746	2.7404	0.00276049	PITX2	NM_000325	PROMOTER
chr1:244250003-244250062	A_17_P00930262	chr1	244250003	34.7508	5.17974	2.7461	0.00276078	OR1C1	NM_012353	PROMOTER
chr17:060985459-060985509	A_17_P10420297	chr17	60985459	459.786	61.1055	2.91159	0.00276093	AXIN2	NM_004655	INSIDE
chr10:124894966-124895019	A_17_P16392354	chr10	124894966	693.332	92.1506	2.91148	0.00276119	HMX2	NM_005519	PROMOTER
chr13:083353377-083353436	A_17_P09001961	chr13	83353377	583.593	77.5755	2.91129	0.00276172	SLITRK1	NM_052910	INSIDE
chr5:153837993-153838037	A_17_P04385238	chr5	153837993	1685.08	252.351	2.73931	0.00276394	HAND1	NM_004821	INSIDE
chr8:133560814-133560863	A_17_P06482002	chr8	133560814	1676.07	251.019	2.73921	0.00276427	KCNQ3	NM_004519	INSIDE
chr2:219651740-219651791	A_17_P01899301	chr2	219651740	510.252	76.4211	2.73917	0.00276445	CDK5R2	NM_003936	INSIDE
chr2:047707909-047707968	A_17_P01157658	chr2	47707909	401.451	60.1269	2.73914	0.00276457	KCNK12	NM_022055	INSIDE
chr15:089444725-089444776	A_17_P09827122	chr15	89444725	66.3196	8.82093	2.91043	0.00276678	SV2B	NM_014848	INSIDE
chr15:058080869-058080928	A_17_P09691646	chr15	58080869	526.453	70.0765	2.9093	0.00276723	FOXB1	NM_012182	PROMOTER
chr19:007668123-007668170	A_17_P10873731	chr19	7668123	590.265	78.5762	2.9092	0.00276756	FCER2	NM_002002	INSIDE
chr1:012058629-012058678	A_17_P15024287	chr1	12058629	967.383	144.999	2.73804	0.00276805	TNFRSF8	NM_001243	INSIDE
chr16:063714854-063714900	A_17_P10073480	chr16	63714854	784.696	104.477	2.90895	0.00276818	CDH11	NM_001797	PROMOTER
chr20:060562830-060562874	A_17_P11261138	chr20	60562830	1233.98	164.303	2.90888	0.00276836	hsa-mir-133a-2	hsa-mir-133a-2	PROMOTER
chr15:072904800-072904851	A_17_P09762128	chr15	72904800	1438.75	191.615	2.90854	0.00276932	LMAN1L	NM_021819	INSIDE
chr12:052614567-052614615	A_17_P08361876	chr12	52614567	2627.3	349.926	2.90846	0.00276952	HOXC13	NM_017410	PROMOTER
chr12:053312845-053312903	A_17_P08365947	chr12	53312845	586.083	78.0606	2.90844	0.00276962	LACRT	NM_033277	INSIDE
chr11:112338065-112338116	A_17_P08036200	chr11	112338065	998.561	133.014	2.90827	0.00277007	NCAM1	NM_000615	INSIDE
chr17:045995799-045995850	A_17_P10359142	chr17	45995799	629.706	83.9138	2.9077	0.00277167	CACNA1G	NM_198397	INSIDE
chr3:135999551-135999609	A_17_P02601128	chr3	135999551	1013.12	151.976	2.73688	0.00277178	EPHB1	NM_004441	INSIDE
chr11:044291982-044292041	A_17_P07786754	chr11	44291982	772.907	103.029	2.90724	0.00277293	ALX4	NM_021926	PROMOTER
chr9:132483363-132483416	A_17_P06990400	chr9	132483363	953.032	143	2.73651	0.00277299	BARHL1	NM_020064	PROMOTER
chr3:173649127-173649171	A_17_P02770977	chr3	173649127	2456.45	368.602	2.73644	0.00277319	GHSR	NM_004122	PROMOTER
chr11:088864467-088864521	A_17_P07936916	chr11	88864467	159.884	21.3108	2.90737	0.0027733	NOX4	NM_016931	PROMOTER
chr1:153215776-153215830	A_17_P00528068	chr1	153215776	735.245	110.331	2.73639	0.00277337	C1orf61	NM_006365	PROMOTER
chr12:112370805-112370858	A_17_P08622933	chr12	112370805	1383.14	184.468	2.90651	0.00277495	LHX5	NM_022363	INSIDE
chr19:047263983-047264030	A_17_P10966616	chr19	47263983	2979.75	397.56	2.90595	0.00277652	GRIK5-ZNF574	NM_002088-NM_022752	DIVERGENT_PROMOTER
chr16:054784264-054784321	A_17_P10033269	chr16	54784264	480.008	64.051	2.90576	0.0027771	GNAO1	NM_138736	INSIDE
chr19:044681012-044681069	A_17_P10959559	chr19	44681012	1435.89	191.606	2.90573	0.00277713	DLL3	NM_016941	PROMOTER
chr20:036781070-036781129	A_17_P11157859	chr20	36781070	876.427	116.96	2.90562	0.00277746	SLC32A1	NM_080552	PROMOTER
chr19:011453376-011453424	A_17_P10884554	chr19	11453376	617.022	82.3946	2.9047	0.00278003	ELAVL3	NM_032281	PROMOTER
chr20:061468155-061468210	A_17_P11265417	chr20	61468155	1250.85	167.036	2.90468	0.00278007	CHRNA4	NM_000744	PROMOTER
chr19:052615762-052615821	A_17_P10980794	chr19	52615762	917.905	122.593	2.90447	0.00278065	MEIS3	NM_020160	PROMOTER
chr2:010813765-010813810	A_17_P00986515	chr2	10813765	1271.41	191.088	2.73412	0.00278072	ATP6V1C2	NM_144583	INSIDE
chr4:004974678-004974737	A_17_P02902282	chr4	4974678	366.75	55.1221	2.73409	0.00278087	MSX1	NM_002448	PROMOTER
chr21:044954125-044954172	A_17_P17242476	chr21	44954125	840.624	112.279	2.90438	0.00278091	C21orf29	NM_144991	INSIDE
chr19:051061541-051061597	A_17_P10976061	chr19	51061541	1551.74	207.262	2.90436	0.00278096	FOXA3	NM_004497	INSIDE
chr12:052684106-052684162	A_17_P08362458	chr12	52684106	1511.48	201.887	2.90434	0.002781	HOXC8	NM_022658	PROMOTER
chr2:027399628-027399672	A_17_P01063277	chr2	27399628	1168.34	175.608	2.73403	0.00278101	SLC30A3	NM_003459	PROMOTER
chr13:095542359-095542414	A_17_P09058902	chr13	95542359	1333.61	178.221	2.9036	0.00278309	HS6ST3	NM_153456	INSIDE
chr8:145534695-145534739	A_17_P06535791	chr8	145534695	3228.85	485.537	2.73337	0.00278315	SCRT1	NM_031309	PROMOTER
chr8:009800023-009800077	A_17_P05949141	chr8	9800023	947.285	142.48	2.73304	0.00278422	hsa-mir-124a-1	hsa-mir-124a-1	PROMOTER
chr12:115781240-115781289	A_17_P08637982	chr12	115781240	663.384	88.6817	2.90314	0.0027844	HRK	NM_003806	INSIDE
chr11:064169586-064169645	A_17_P07839784	chr11	64169586	1416.19	189.364	2.90278	0.00278538	NRXN2	NM_138734	PROMOTER
chr9:074343615-074343662	A_17_P06741109	chr9	74343615	1418.16	213.375	2.73255	0.00278581	RORB	NM_006914	INSIDE
chr7:154744231-154744275	A_17_P05887717	chr7	154744231	2084.86	313.701	2.73249	0.002786	EN2	NM_001427	PROMOTER
chr8:069406158-069406205	A_17_P06191341	chr8	69406158	680.906	102.457	2.73243	0.0027862	BC041961	NONE	Unknown
chr17:029928784-029928832	A_17_P10296686	chr17	29928784	2464.03	329.798	2.90136	0.00278935	FLJ44815	NM_207454	INSIDE
chr15:058081401-058081460	A_17_P09691651	chr15	58081401	665.969	89.1539	2.90109	0.00279015	FOXB1	NM_012182	PROMOTER
chr19:056068834-056068884	A_17_P10990974	chr19	56068834	2413.38	323.085	2.90107	0.00279018	KLK2	NM_001002231	INSIDE
chr1:025630287-025630338	A_17_P00098077	chr1	25630287	442.135	66.5946	2.73101	0.00279089	MAN1C1	NM_020379	INSIDE
chr16:076024935-076024988	A_17_P10126484	chr16	76024935	179.753	24.0664	2.90092	0.00279104	ADAMTS18	NM_139054	INSIDE
chr15:035182173-035182232	A_17_P09590701	chr15	35182173	287.048	38.436	2.90076	0.00279113	MEIS2	NM_002399	PROMOTER
chr8:065657755-065657814	A_17_P06174944	chr8	65657755	48.3744	7.27658	2.73291	0.00279144	BHLHB5	NM_152414	INSIDE
chrX:107783377-107783436	A_17_P11877981	chrX	107783377	661.673	88.6593	2.89977	0.00279384	IRS4	NM_003604	INSIDE
chr13:027260755-027260806	A_17_P08740457	chr13	27260755	396.94	53.1882	2.89974	0.00279404	GSH1	NM_145657	PROMOTER
chr6:108594852-108594896	A_17_P04970878	chr6	108594852	3225.94	486.378	2.72957	0.00279552	NR2E1	NM_003269	INSIDE
chr20:020291723-020291781	A_17_P11104463	chr20	20291723	871.881	116.923	2.89857	0.00279722	INSM1	NM_002196	PROMOTER
chr11:020141412-020141468	A_17_P07680087	chr11	20141412	375.059	50.2961	2.8986	0.00279723	DBX1	NM_001029865	PROMOTER
chr17:044056215-044056267	A_17_P10350480	chr17	44056215	1853.24	248.6	2.89815	0.00279841	HOXB9	NM_024017	INSIDE
chr8:038443507-038443561	A_17_P06079173	chr8	38443507	741.333	111.84	2.72869	0.00279843	FGFR1	NM_023110	INSIDE
chr1:114409635-114409685	A_17_P15101506	chr1	114409635	1256.69	189.599	2.72861	0.00279868	SYT6	NM_205848	PROMOTER
chr4:142036668-142036727	A_17_P03481048	chr4	142036668	9.08534	1.32081	2.78212	0.00279952	TBC1D9	NM_015130	PROMOTER
chr20:009443613-009443672	A_17_P11053047	chr20	9443613	1217.21	163.338	2.89764	0.00279985	C20orf103	NM_012261	INSIDE
chr6:127482937-127482989	A_17_P05056713	chr6	127482937	1131.54	170.762	2.72823	0.00279992	RSPO3	NM_032784	INSIDE
chr17:071585411-071585464	A_17_P10469244	chr17	71585411	1237.49	166.086	2.89741	0.00280049	LGICZ1	NM_180990	PROMOTER
chr11:006238329-006238378	A_17_P07618120	chr11	6238329	937.53	125.854	2.89711	0.00280134	CCKBR	NM_176875	INSIDE
chr11:103540070-103540119	A_17_P07998318	chr11	103540070	43.4744	5.83101	2.89835	0.00280181	PDGFD	NM_025208	INSIDE
chr5:088003901-088003960	A_17_P04083782	chr5	88003901	377.92	57.0677	2.72733	0.00280292	hsa-mir-9-2	hsa-mir-9-2	PROMOTER
chr21:025934690-025934739	A_17_P11323080	chr21	25934690	919.242	123.489	2.89607	0.0028043	JAM2	NM_021219	INSIDE
chr20:036783249-036783296	A_17_P17191136	chr20	36783249	3095.75	415.88	2.89605	0.00280433	SLC32A1	NM_080552	PROMOTER
chr19:059159769-059159823	A_17_P10998711	chr19	59159769	2107.86	283.211	2.89583	0.00280496	CACNG8	NM_031895	INSIDE
chr2:217324518-217324563	A_17_P01888120	chr2	217324518	2070.2	312.802	2.72645	0.00280575	IGFBP2	NM_000597	INSIDE
chr15:086601640-086601687	A_17_P09815409	chr15	86601640	2758.1	370.738	2.8952	0.00280674	NTRK3	NM_001007156	PROMOTER
chr17:062393118-062393173	A_17_P10426869	chr17	62393118	1167.12	156.924	2.89482	0.00280784	CACNG4	NM_014405	INSIDE
chr5:121676261-121676320	A_17_P04240422	chr5	121676261	1665.83	251.891	2.72537	0.00280932	SNCAIP	NM_005460	INSIDE
chr1:013816765-013816824	A_17_P00052679	chr1	13816765	24.4534	3.68047	2.73207	0.00281146	PRDM2	NM_001007257	PROMOTER
chr4:111916887-111916941	A_17_P15601774	chr4	111916887	552.123	83.5393	2.72446	0.00281232	PITX2	NM_153427	PROMOTER
chr12:113304502-113304550	A_17_P16593907	chr12	113304502	2866.3	385.807	2.89324	0.00281233	TBX5	NM_080718	PROMOTER
chr13:027441599-027441655	A_17_P08741221	chr13	27441599	1274.59	171.575	2.89312	0.00281266	CDX2	NM_001265	PROMOTER
chr22:042144980-042145035	A_17_P11519563	chr22	42144980	778.815	104.857	2.89286	0.00281342	MPPED1	NM_001585	PROMOTER
chr12:061614504-061614548	A_17_P16566128	chr12	61614504	143.94	19.3831	2.89259	0.0028145	BC040177	NONE	Unknown
chr6:168302468-168302515	A_17_P05247235	chr6	168302468	24.4534	3.68047	2.73207	0.00281538	FRMD1	NM_024919	PROMOTER
chr20:036784380-036784439	A_17_P11157880	chr20	36784380	902.429	121.582	2.89188	0.0028162	SLC32A1	NM_080552	PROMOTER
chr6:101021338-101021395	A_17_P04935948	chr6	101021338	741.591	112.315	2.72307	0.00281691	SIM1	NM_005068	PROMOTER
chr10:050489150-050489194	A_17_P07209989	chr10	50489150	2585.4	391.591	2.72297	0.00281723	SLC18A3	NM_003055	INSIDE
chr2:220200250-220200294	A_17_P01902158	chr2	220200250	138.54	20.9813	2.72313	0.0028174	ACCN4	NM_018674	PROMOTER
chr4:108314561-108314609	A_17_P03330479	chr4	108314561	1374.73	208.236	2.72285	0.00281763	DKK2	NM_014421	INSIDE
chr1:063497094-063497153	A_17_P00247023	chr1	63497094	574.766	87.0636	2.72283	0.00281771	FOXD3	NM_012183	PROMOTER
chr11:022644508-022644567	A_17_P16427812	chr11	22644508	93.3799	12.583	2.89163	0.00281784	GAS2	NM_177553	PROMOTER
chr6:024461124-024461183	A_17_P15792585	chr6	24461124	24.569	3.45965	2.82814	0.00281838	KAAG1	NM_181337	PROMOTER
chr6:033084043-033084099	A_17_P04649317	chr6	33084043	930.02	140.92	2.72239	0.00281916	HLA-DOA	NM_002119	INSIDE
chr2:219682152-219682207	A_17_P01899465	chr2	219682152	382.757	57.9977	2.72236	0.00281931	CRYBA2	NM_005209	INSIDE
chr19:047188835-047188884	A_17_P10966381	chr19	47188835	1318.16	177.739	2.8907	0.00281958	ATP1A3	NM_152296	INSIDE
chr14:068798002-068798046	A_17_P09369131	chr14	68798002	1486.54	200.498	2.8903	0.00282072	GALNTL1	NM_020692	INSIDE
chr2:119325680-119325725	A_17_P01432374	chr2	119325680	1793.59	271.874	2.72184	0.00282097	EN1	NM_001426	PROMOTER
chr17:008155977-008156021	A_17_P10217367	chr17	8155977	1620.73	218.669	2.88982	0.00282208	ARHGEF15	NM_173728	INSIDE
chr8:041284765-041284824	A_17_P06090038	chr8	41284765	695.45	105.478	2.721	0.00282378	SFRP1	NM_003012	INSIDE
chr12:084172453-084172512	A_17_P08503014	chr12	84172453	193.018	26.052	2.88927	0.00282396	CART1	NM_006982	PROMOTER
chr10:050485942-050486001	A_17_P07209974	chr10	50485942	546.936	82.98	2.72054	0.00282533	CHAT	NM_020984	PROMOTER
chr10:101282233-101282287	A_17_P07424828	chr10	101282233	1959.64	264.655	2.8884	0.00282615	NKX2-3	NM_145285	PROMOTER
chr3:018459854-018459913	A_17_P02091194	chr3	18459854	536.282	81.405	2.7198	0.00282779	BC001744	NONE	Unknown
chr13:083351617-083351666	A_17_P09001942	chr13	83351617	713.495	96.4015	2.88778	0.00282797	SLITRK1	NM_052910	INSIDE
chr1:053237204-053237263	A_17_P00202110	chr1	53237204	267.022	40.5491	2.71922	0.00282987	PODN	NM_153703	PROMOTER
chr19:054620685-054620735	A_17_P17152498	chr19	54620685	1909.55	258.136	2.88703	0.0028301	TIP39	NM_178449	PROMOTER
chr11:017525876-017525920	A_17_P07668236	chr11	17525876	5651.21	764.141	2.88665	0.00283118	USH1C	NM_153676	PROMOTER
chr7:150112065-150112116	A_17_P05869515	chr7	150112065	13775.7	2093.22	2.71832	0.00283266	KCNH2	NM_172056	INSIDE
chr10:102977416-102977470	A_17_P07432647	chr10	102977416	958.583	129.681	2.88594	0.00283325	LBX1	NM_006562	INSIDE
chr14:062581254-062581313	A_17_P09341671	chr14	62581254	468.635	63.3996	2.88592	0.00283334	KCNH5	NM_139318	INSIDE
chr2:071034051-071034095	A_17_P01266628	chr2	71034051	2257.53	343.094	2.71807	0.00283351	VAX2	NM_012476	PROMOTER
chrX:066548915-066548964	A_17_P11770991	chrX	66548915	655.901	88.7626	2.88545	0.00283466	AR	NM_000044	INSIDE
chr20:036784789-036784833	A_17_P11157884	chr20	36784789	571.678	77.3648	2.88545	0.00283471	SLC32A1	NM_080552	PROMOTER
chr17:068673553-068673603	A_17_P10455764	chr17	68673553	657.987	89.0492	2.88538	0.00283485	SSTR2	NM_001050	INSIDE
chr17:045398069-045398113	A_17_P10356373	chr17	45398069	1576.99	213.475	2.88503	0.00283584	DLX4	NM_138281	PROMOTER
chrY:004913145-004913189	A_17_P15000544	chrY	4913145	745.954	100.985	2.88495	0.00283611	PCDH11Y	NM_032971	INSIDE
chr19:051060333-051060377	A_17_P10976056	chr19	51060333	1365.28	184.849	2.88479	0.00283656	FOXA3	NM_004497	INSIDE
chr8:006682940-006682999	A_17_P05940682	chr8	6682940	53.6579	8.1535	2.7183	0.00283736	XKR5	NM_207411	PROMOTER
chr10:102493427-102493471	A_17_P07429931	chr10	102493427	384.771	52.1194	2.88411	0.00283858	PAX2	NM_000278	PROMOTER
chr9:133530186-133530230	A_17_P06995097	chr9	133530186	371.134	56.4856	2.71599	0.00284067	DBH	NM_000787	PROMOTER
chr20:061279814-061279873	A_17_P11264383	chr20	61279814	934.92	126.72	2.8832	0.00284116	hsa-mir-124a-3	hsa-mir-124a-3	PROMOTER
chr15:087707300-087707346	A_17_P09820232	chr15	87707300	924.176	125.301	2.88277	0.0028424	hsa-mir-9-3	hsa-mir-9-3	PROMOTER
chr19:059106017-059106068	A_17_P10998568	chr19	59106017	758.722	102.88	2.88262	0.00284285	CACNG7	NM_031896	PROMOTER
chr2:100180555-100180614	A_17_P01356997	chr2	100180555	1379.42	210.063	2.71517	0.00284322	AFF3	NM_001025108	PROMOTER
chr11:020138534-020138579	A_17_P07680058	chr11	20138534	1061.95	144.017	2.8824	0.00284347	DBX1	NM_001029865	PROMOTER
chr12:105481562-105481613	A_17_P08596303	chr12	105481562	854.602	115.902	2.88235	0.00284362	RFX4	NM_213594	INSIDE
chr2:220202537-220202593	A_17_P01902179	chr2	220202537	1089.18	165.889	2.71495	0.00284395	ACCN4	NM_018674	PROMOTER
chr17:041214602-041214650	A_17_P10339527	chr17	41214602	1835.78	249.01	2.88212	0.00284428	CRHR1	NM_004382	PROMOTER
chr7:136011218-136011275	A_17_P05812274	chr7	136011218	879.401	133.955	2.71477	0.00284457	CHRM2	NM_001006628	PROMOTER
chr12:047810289-047810333	A_17_P08340841	chr12	47810289	188.894	25.6228	2.88207	0.00284465	K-ALPHA-1	NM_006082	INSIDE
chr9:132486406-132486460	A_17_P06990424	chr9	132486406	513.679	78.2473	2.71475	0.00284467	BARHL1	NM_020064	PROMOTER
chr9:074343730-074343774	A_17_P06741110	chr9	74343730	2609.05	397.559	2.71429	0.00284619	RORB	NM_006914	INSIDE
chr1:153217011-153217070	A_17_P00528082	chr1	153217011	367.295	55.974	2.71411	0.00284684	C1orf61	NM_006365	PROMOTER
chr22:015978096-015978148	A_17_P11423036	chr22	15978096	398.066	54.0313	2.88114	0.00284719	CECR6	NM_031890	PROMOTER
chr13:083352848-083352898	A_17_P09001955	chr13	83352848	785.847	106.7	2.88069	0.00284845	SLITRK1	NM_052910	INSIDE
chr12:047653438-047653489	A_17_P08339980	chr12	47653438	104.553	14.1937	2.88092	0.00284862	WNT10B-WNT1	NM_003394-NM_005430	DIVERGENT_PROMOTER
chr1:003593487-003593546	A_17_P15015488	chr1	3593487	103.824	15.8248	2.71388	0.00284947	TP73	NM_005427	INSIDE
chr3:129693202-129693249	A_17_P02574909	chr3	129693202	1319.88	201.255	2.71331	0.00284947	GATA2	NM_032638	INSIDE
chr3:011008166-011008211	A_17_P02058565	chr3	11008166	1820.52	277.64	2.71307	0.00285029	SLC6A1	NM_003042	PROMOTER
chr4:186314605-186314664	A_17_P03685490	chr4	186314605	1248.89	190.474	2.71298	0.00285057	HELT	NM_001029887	PROMOTER
chr5:113727803-113727862	A_17_P04204568	chr5	113727803	89.2584	13.6122	2.71309	0.00285178	KCNN2	NM_021614	INSIDE
chr7:092849812-092849871	A_17_P05618848	chr7	92849812	667.117	101.771	2.71262	0.00285182	CALCR	NM_001742	PROMOTER
chr5:015554595-015554654	A_17_P03784900	chr5	15554595	690.613	105.399	2.71201	0.00285385	FBXL7	NM_012304	INSIDE
chr20:062266468-062266527	A_17_P11268997	chr20	62266468	444.089	60.3764	2.87879	0.00285401	MYT1	NM_004535	INSIDE
chr13:027264440-027264499	A_17_P08740483	chr13	27264440	615.54	83.6924	2.87868	0.0028543	GSH1	NM_145657	PROMOTER
chr1:012163307-012163359	A_17_P15024362	chr1	12163307	1891.37	288.753	2.71153	0.00285548	TNFRSF1B	NM_001066	INSIDE
chr20:044093338-044093387	A_17_P11189429	chr20	44093338	535.775	72.8758	2.87811	0.00285595	SLC12A5	NM_020708	INSIDE
chr7:126852789-126852838	A_17_P05769325	chr7	126852789	2425.03	370.35	2.71104	0.00285712	PAX4	NM_006193	PROMOTER
chr13:078077224-078077283	A_17_P08978667	chr13	78077224	906.811	123.386	2.87762	0.00285738	POU4F1	NM_006237	PROMOTER
chr11:126375350-126375406	A_17_P08104206	chr11	126375350	707.869	96.3272	2.87747	0.00285784	KIRREL3	NM_032531	INSIDE
chr19:006432085-006432136	A_17_P10870427	chr19	6432085	158.81	21.6108	2.87748	0.00285811	DENND1C	NM_024898	INSIDE
chr13:095541969-095542013	A_17_P09058898	chr13	95541969	2429.6	330.655	2.87732	0.00285825	HS6ST3	NM_153456	INSIDE
chr10:098933812-098933871	A_17_P16375667	chr10	98933812	96.2452	13.102	2.87693	0.00286171	SLIT1	NM_003061	INSIDE
chr8:065657172-065657222	A_17_P06174942	chr8	65657172	904.951	138.358	2.70943	0.00286258	BHLHB5	NM_152414	INSIDE
chr11:118717153-118717197	A_17_P08067446	chr11	118717153	2217.52	302.119	2.87576	0.0028628	MFRP	NM_031433	INSIDE
chr21:032166645-032166697	A_17_P11352151	chr21	32166645	2346.78	319.747	2.87568	0.00286303	HUNK	NM_014586	PROMOTER
chr10:102981308-102981352	A_17_P07432669	chr10	102981308	2336.66	318.488	2.87514	0.00286464	LBX1	NM_006562	PROMOTER
chr1:153215561-153215611	A_17_P00528066	chr1	153215561	1121.5	171.614	2.7082	0.00286676	C1orf61	NM_006365	PROMOTER
chr12:052651559-052651618	A_17_P08362173	chr12	52651559	442.306	60.34	2.87386	0.00286846	HOXC11	NM_014212	PROMOTER
chr20:020292990-020293042	A_17_P11104467	chr20	20292990	771.236	105.218	2.87379	0.0028686	INSM1	NM_002196	PROMOTER
chr5:121674823-121674882	A_17_P04240414	chr5	121674823	701.891	107.447	2.70762	0.00286875	SNCAIP	NM_005460	PROMOTER
chr20:024395056-024395115	A_17_P17181656	chr20	24395056	99.9878	13.6367	2.87426	0.00286899	C20orf39	NM_024893	PROMOTER
chr16:000155505-000155556	A_17_P09880761	chr16	155505	835.355	113.987	2.87352	0.00286942	HBM	NM_001003938	PROMOTER
chr13:090850323-090850382	A_17_P09036030	chr13	90850323	816.871	111.471	2.87344	0.00286964	GPC5	NM_004466	INSIDE
chr1:173864657-173864709	A_17_P00619807	chr1	173864657	1234.15	188.984	2.70719	0.0028702	ASTN	NM_207108	INSIDE
chr6:046089803-046089862	A_17_P04709700	chr6	46089803	913.085	139.826	2.70712	0.00287045	CLIC5	NM_016929	INSIDE
chr12:113306518-113306564	A_17_P08627329	chr12	113306518	823.725	112.436	2.87306	0.00287075	TBX5	NM_080718	PROMOTER
chr12:112370960-112371012	A_17_P08622935	chr12	112370960	1674.82	228.61	2.87305	0.00287079	LHX5	NM_022363	INSIDE
chr12:052659869-052659922	A_17_P08362245	chr12	52659869	413.278	56.4136	2.873	0.00287098	HOXC10	NM_017409	PROMOTER
chr14:028299368-028299427	A_17_P09191376	chr14	28299368	339.901	46.4136	2.87249	0.00287252	FOXG1B	NM_005249	PROMOTER
chr10:068357648-068357707	A_17_P07287729	chr10	68357648	525.615	71.8036	2.87188	0.00287428	LRRTM3	NM_178011	INSIDE
chr9:123856629-123856673	A_17_P06954352	chr9	123856629	1191.96	182.685	2.70591	0.00287457	LHX2	NM_004789	INSIDE
chr12:052648193-052648238	A_17_P08362140	chr12	52648193	3554.37	485.697	2.87147	0.00287544	HOXC11	NM_014212	PROMOTER
chr2:219749735-219749779	A_17_P01899855	chr2	219749735	8867.83	1359.48	2.70552	0.00287586	IHH	NM_002181	INSIDE
chr11:124238134-124238193	A_17_P08093192	chr11	124238134	412.675	56.4009	2.87122	0.00287623	ROBO3	NM_022370	PROMOTER
chr1:153217744-153217797	A_17_P00528089	chr1	153217744	734.42	112.669	2.70452	0.00287933	C1orf61	NM_006365	PROMOTER
chr15:087714104-087714163	A_17_P09820292	chr15	87714104	292.978	40.0798	2.86985	0.00288037	hsa-mir-9-3	hsa-mir-9-3	DOWNSTREAM
chr1:090894313-090894364	A_17_P15084578	chr1	90894313	539.775	82.8345	2.70406	0.00288091	BARHL2	NM_020063	INSIDE
chr3:129669104-129669161	A_17_P15486971	chr3	129669104	3052.03	468.437	2.70384	0.00288162	DNAJB8	NM_153330	PROMOTER
chr2:050484744-050484803	A_17_P01170265	chr2	50484744	482.421	74.0432	2.70385	0.00288162	NRXN1	NM_138735	INSIDE
chr8:065653147-065653191	A_17_P06174915	chr8	65653147	1344.03	206.313	2.70366	0.00288226	BHLHB5	NM_152414	PROMOTER
chr11:020646328-020646382	A_17_P07682385	chr11	20646328	216.98	29.6963	2.86921	0.0028824	NELL1	NM_006157	PROMOTER
chr15:058082714-058082772	A_17_P09691662	chr15	58082714	643.865	88.1267	2.86911	0.00288243	FOXB1	NM_012182	PROMOTER
chr3:135095540-135095592	A_17_P15491492	chr3	135095540	1867.68	286.962	2.70231	0.00288685	RAB6B	NM_016577	INSIDE
chr9:130566352-130566409	A_17_P06981658	chr9	130566352	1026.17	157.692	2.70209	0.00288765	PRDM12	NM_021619	PROMOTER
chr10:001220245-001220304	A_17_P07021053	chr10	1220245	115.219	17.7054	2.70211	0.00288835	ADARB2	NM_018702	INSIDE
chr2:030056443-030056501	A_17_P01076566	chr2	30056443	893.383	137.32	2.70174	0.00288884	ALK	NM_004304	PROMOTER
chr11:117526203-117526262	A_17_P08062356	chr11	117526203	42.4693	5.81597	2.86833	0.00288919	SCN4B	NM_174934	INSIDE
chr15:071449384-071449431	A_17_P09755413	chr15	71449384	2516.07	344.925	2.86682	0.00288921	HCN4	NM_005477	PROMOTER
chr7:150115400-150115444	A_17_P05869537	chr7	150115400	718.997	110.535	2.70148	0.00288974	KCNH2	NM_172056	PROMOTER
chr1:210547719-210547778	A_17_P00785822	chr1	210547719	754.668	116.031	2.70134	0.00289022	PROX1	NM_002763	PROMOTER
chr5:057915151-057915201	A_17_P03953334	chr5	57915151	244.882	37.659	2.70102	0.00289158	RAB3C	NM_138453	INSIDE
chr10:099520629-099520673	A_17_P07417668	chr10	99520629	1609.52	220.801	2.86581	0.00289221	SFRP5	NM_003015	INSIDE
chr19:052218171-052218230	A_17_P10979637	chr19	52218171	558.918	76.6964	2.86541	0.00289346	NPAS1	NM_002517	INSIDE
chr18:053252421-053252470	A_17_P10736344	chr18	53252421	371.894	51.0361	2.8653	0.00289379	ONECUT2	NM_004852	PROMOTER
chr5:160907186-160907235	A_17_P04416263	chr5	160907186	2325.87	358.029	2.69962	0.00289612	GABRB2	NM_000813	INSIDE
chr16:085100071-085100130	A_17_P10170301	chr16	85100071	324.44	44.5506	2.86444	0.00289639	FOXF1	NM_001451	PROMOTER
chr1:025630182-025630241	A_17_P00098076	chr1	25630182	694.113	106.853	2.69954	0.00289643	MAN1C1	NM_020379	INSIDE
chr11:098397165-098397214	A_17_P07975127	chr11	98397165	2795.11	383.867	2.86423	0.00289693	CNTN5	NM_014361	INSIDE
chr2:020785478-020785536	A_17_P01032799	chr2	20785478	959.345	147.712	2.69926	0.00289736	GDF7	NM_182828	PROMOTER
chr1:006238160-006238204	A_17_P00023088	chr1	6238160	959.345	147.712	2.69926	0.00289737	HES3	NM_001024598	INSIDE
chr17:044070337-044070393	A_17_P10350603	chr17	44070337	1274.83	175.118	2.8639	0.00289791	hsa-mir-196a-1	hsa-mir-196a-1	PROMOTER
chr4:054937397-054937445	A_17_P03104480	chr4	54937397	1448.13	223.003	2.69906	0.00289807	PDGFRA	NM_006206	INSIDE
chr12:052688149-052688202	A_17_P08362495	chr12	52688149	1200.89	165.02	2.86339	0.00289946	HOXC8	NM_022658	PROMOTER
chr17:043866008-043866067	A_17_P10349314	chr17	43866008	876.72	120.486	2.86325	0.00289986	SCAP1	NM_003726	PROMOTER
chr1:000912331-000912377	A_17_P00000247	chr1	912331	1836.72	282.955	2.69848	0.00290006	SAMD11	NM_152486	INSIDE
chr7:028960070-028960128	A_17_P15921674	chr7	28960070	710.457	109.457	2.69838	0.00290046	CPVL	NM_031311	PROMOTER
chr11:043556173-043556230	A_17_P07783260	chr11	43556173	1009.76	138.813	2.8628	0.00290122	hsa-mir-129-2	hsa-mir-129-2	PROMOTER
chr6:108593650-108593703	A_17_P04970870	chr6	108593650	3739.45	576.217	2.69814	0.00290123	NR2E1	NM_003269	PROMOTER
chr11:020138642-020138698	A_17_P07680059	chr11	20138642	579.648	79.7139	2.86227	0.00290282	DBX1	NM_001029865	PROMOTER
chrX:013348348-013348407	A_17_P11599127	chrX	13348348	381.35	52.4538	2.862	0.00290367	EGFL6	NM_015507	INSIDE
chr3:148607006-148607065	A_17_P02656293	chr3	148607006	256.074	39.4807	2.69734	0.0029043	ZIC4	NM_032153	INSIDE
chr6:003174564-003174615	A_17_P04515690	chr6	3174564	550.098	84.8644	2.69646	0.00290712	TUBB2B	NM_178012	PROMOTER
chr11:006238523-006238573	A_17_P07618122	chr11	6238523	760.121	104.657	2.86056	0.00290793	CCKBR	NM_176875	INSIDE
chr4:186317222-186317281	A_17_P03685500	chr4	186317222	453.03	69.9027	2.69619	0.00290808	HELT	NM_001029887	DOWNSTREAM
chr1:155952089-155952148	A_17_P00539824	chr1	155952089	1692.64	261.18	2.69615	0.00290813	IGSF4B	NM_021189	PROMOTER
chr9:034577804-034577861	A_17_P06695191	chr9	34577804	702.431	108.39	2.69613	0.00290823	CNTFR	NM_001842	INSIDE
chr19:052614590-052614635	A_17_P10980787	chr19	52614590	1165.1	160.433	2.86041	0.00290839	MEIS3	NM_020160	PROMOTER
chr1:110860669-110860713	A_17_P00455185	chr1	110860669	2488.12	383.99	2.69592	0.00290895	KCNA2	NM_004974	PROMOTER
chr22:038620626-038620685	A_17_P11506241	chr22	38620626	42.4693	5.81597	2.86833	0.00290958	FLJ25421-GRAP2	NM_152512-NM_004810	DIVERGENT_PROMOTER
chr2:220206701-220206750	A_17_P01902213	chr2	220206701	1821.51	281.174	2.6956	0.00291006	ACCN4	NM_018674	INSIDE
chr5:076975205-076975254	A_17_P04032704	chr5	76975205	1148.31	177.316	2.69512	0.00291173	OTP	NM_032109	PROMOTER
chr11:045263637-045263681	A_17_P07791203	chr11	45263637	783.498	108.003	2.85886	0.00291307	SYT13	NM_020826	INSIDE
chr17:005915969-005916013	A_17_P10207729	chr17	5915969	1824.57	251.577	2.85848	0.00291418	KIAA0523	NM_015253	INSIDE
chr14:056348902-056348949	A_17_P09313610	chr14	56348902	1143.59	157.685	2.85845	0.00291429	OTX2	NM_021728	PROMOTER
chrX:104871677-104871732	A_17_P11866451	chrX	104871677	162.033	22.3411	2.85852	0.00291449	NRK	NM_198465	PROMOTER
chr17:032369744-032369791	A_17_P10305353	chr17	32369744	451.043	62.1981	2.85832	0.0029147	LHX1	NM_005568	INSIDE
chr9:093024619-093024678	A_17_P06821907	chr9	93024619	822.918	127.171	2.69398	0.0029157	WNK2	NM_006648	PROMOTER
chr3:046898439-046898494	A_17_P02216260	chr3	46898439	670.929	103.683	2.69398	0.00291572	PTHR1	NM_000316	INSIDE
chr6:001329705-001329749	A_17_P04506728	chr6	1329705	1334.62	206.277	2.69377	0.00291642	FOXF2	NM_001452	PROMOTER
chr14:023610227-023610275	A_17_P09170017	chr14	23610227	1116.57	154.035	2.85775	0.00291643	CPNE6	NM_006032	PROMOTER
chr14:051851023-051851067	A_17_P09292975	chr14	51851023	115.643	15.95	2.85805	0.00291649	PTGER2	NM_000956	INSIDE
chr1:227604099-227604155	A_17_P00857544	chr1	227604099	868.905	134.31	2.69363	0.00291693	TRIM67	NM_001004342	PROMOTER
chr10:102977773-102977825	A_17_P07432650	chr10	102977773	359.193	49.5653	2.85736	0.00291766	LBX1	NM_006562	INSIDE
chr7:150325970-150326014	A_17_P05870787	chr7	150325970	2428.78	375.488	2.69339	0.00291774	ASB10	NM_080871	PROMOTER
chr17:042250113-042250172	A_17_P10342383	chr17	42250113	170.324	23.5126	2.85677	0.00291967	WNT3	NM_030753	INSIDE
chr6:106641175-106641234	A_17_P04961932	chr6	106641175	25.459	3.91806	2.69997	0.00291979	PRDM1	NM_001198	INSIDE
chr8:144001274-144001318	A_17_P06530970	chr8	144001274	2273.68	351.655	2.6928	0.00291982	CYP11B2	NM_000498	PROMOTER
chr2:020785201-020785252	A_17_P15223904	chr2	20785201	1025.38	158.599	2.69271	0.00292015	GDF7	NM_182828	PROMOTER
chr2:119324229-119324274	A_17_P01432359	chr2	119324229	1586.18	245.345	2.69267	0.00292027	EN1	NM_001426	PROMOTER
chr5:172597369-172597428	A_17_P04471786	chr5	172597369	604.802	93.586	2.6921	0.0029223	NKX2-5	NM_004387	PROMOTER
chr17:045397823-045397867	A_17_P10356371	chr17	45397823	1247.24	172.322	2.85556	0.00292301	DLX4	NM_138281	PROMOTER
chr20:047623004-047623063	A_17_P17198112	chr20	47623004	58.7208	8.10616	2.85678	0.00292445	PTGIS	NM_000961	PROMOTER
chr3:011010500-011010559	A_17_P15412332	chr3	11010500	510.841	79.0852	2.6914	0.00292475	SLC6A1	NM_003042	INSIDE
chr6:123360459-123360509	A_17_P05036008	chr6	123360459	1245.04	192.766	2.69128	0.00292515	C6orf213	NM_001010852	INSIDE
chr8:080687357-080687401	A_17_P06243033	chr8	80687357	784.627	121.527	2.69074	0.00292705	STMN2	NM_007029	INSIDE
chr9:132073703-132073762	A_17_P06988590	chr9	132073703	995.135	154.137	2.69068	0.00292724	NTNG2	NM_032536	INSIDE
chr5:075415862-075415912	A_17_P04025426	chr5	75415862	1400.48	216.93	2.69062	0.00292746	SV2C	NM_014979	INSIDE
chr9:093795534-093795593	A_17_P06825038	chr9	93795534	665.787	103.135	2.69053	0.00292778	BARX1	NM_021570	INSIDE
chr11:030563251-030563310	A_17_P07725698	chr11	30563251	564.765	78.1201	2.85389	0.00292812	MPPED2	NM_001584	PROMOTER
chrX:023110586-023110634	A_17_P11642132	chrX	23110586	298.67	41.329	2.85332	0.00292988	PTCHD1	NM_173495	PROMOTER
chr21:033314647-033314700	A_17_P11357226	chr21	33314647	1917.79	265.465	2.85285	0.00293126	OLIG2	NM_005806	PROMOTER
chr4:149722950-149723009	A_17_P03514656	chr4	149722950	215.853	33.4603	2.68952	0.00293147	NR3C2	NM_000901	PROMOTER
chr17:008155479-008155532	A_17_P10217363	chr17	8155479	1284.32	177.825	2.85248	0.00293238	ARHGEF15	NM_173728	INSIDE
chr1:225876205-225876254	A_17_P00849535	chr1	225876205	1099.97	170.549	2.68921	0.00293241	ACTA1	NM_001100	INSIDE
chr3:053852294-053852353	A_17_P02246848	chr3	53852294	41.6225	6.44482	2.69115	0.00293275	CHDH	NM_018397	INSIDE
chr10:102981701-102981754	A_17_P07432673	chr10	102981701	1430.83	198.14	2.85226	0.00293305	LBX1	NM_006562	PROMOTER
chr2:071041216-071041275	A_17_P01266680	chr2	71041216	776.993	120.495	2.68893	0.00293341	VAX2	NM_012476	INSIDE
chr5:001060235-001060290	A_17_P03711768	chr5	1060235	4225.6	655.343	2.68883	0.00293371	NKD2	NM_033120	PROMOTER
chr19:013475871-013475917	A_17_P10890001	chr19	13475871	1217.57	168.636	2.85203	0.00293376	CACNA1A	NM_000068	INSIDE
chr7:015499327-015499385	A_17_P05323177	chr7	15499327	522.99	81.1334	2.68842	0.00293522	MEOX2	NM_005924	INSIDE
chr15:032877259-032877318	A_17_P09577893	chr15	32877259	253.955	35.1854	2.85152	0.00293553	ACTC	NM_005159	PROMOTER
chr10:102490032-102490076	A_17_P07429903	chr10	102490032	1276.64	176.899	2.85136	0.0029358	PAX2	NM_000278	PROMOTER
chr8:103204302-103204357	A_17_P06342713	chr8	103204302	1362.07	211.353	2.68808	0.00293639	BC036098	NONE	Unknown
chr1:224499861-224499916	A_17_P15188215	chr1	224499861	482.924	74.9434	2.68792	0.00293698	WNT3A	NM_033131	PROMOTER
chr20:052526358-052526402	A_17_P11222263	chr20	52526358	2809.6	389.611	2.85026	0.00293916	DOK5	NM_018431	INSIDE
chr2:192886489-192886548	A_17_P01772465	chr2	192886489	565.39	87.7956	2.68703	0.00294012	TMEFF2	NM_016192	PROMOTER
chr7:142437658-142437717	A_17_P05839466	chr7	142437658	680.665	105.7	2.68697	0.00294038	TAS2R40	NM_176882	DOWNSTREAM
chr4:186316552-186316596	A_17_P03685497	chr4	186316552	1143.85	177.746	2.68601	0.0029437	HELT	NM_001029887	INSIDE
chr3:010464810-010464858	A_17_P02055945	chr3	10464810	265.739	41.2961	2.68593	0.00294409	ATP2B2	NM_001001331	INSIDE
chr6:108591905-108591964	A_17_P04970855	chr6	108591905	1100.39	171.011	2.68586	0.00294421	NR2E1	NM_003269	PROMOTER
chr2:120000048-120000107	A_17_P15315486	chr2	120000048	127.245	19.773	2.686	0.00294468	SCTR	NM_002980	PROMOTER
chr7:126851681-126851740	A_17_P05769313	chr7	126851681	1422.49	221.091	2.6857	0.00294478	PAX4	NM_006193	PROMOTER
chr9:123849328-123849387	A_17_P06954310	chr9	123849328	238.663	37.1026	2.68538	0.00294617	LHX2	NM_004789	PROMOTER
chr2:095113008-095113060	A_17_P01340385	chr2	95113008	1189.73	184.98	2.6852	0.00294656	MAL	NM_002371	PROMOTER
chr11:020576183-020576238	A_17_P07681916	chr11	20576183	766.624	106.493	2.84776	0.00294683	SLC6A5	NM_004211	PROMOTER
chr14:095248128-095248185	A_17_P09490897	chr14	95248128	336.392	46.7335	2.84761	0.00294738	TCL1A	NM_021966	INSIDE
chr5:158462760-158462819	A_17_P04405779	chr5	158462760	429.182	66.741	2.68494	0.00294751	EBF	NM_024007	PROMOTER
chr1:198344953-198345012	A_17_P00729429	chr1	198344953	109.508	17.0261	2.68522	0.00294758	NAV1	NM_020443	PROMOTER
chr17:069782464-069782521	A_17_P10461206	chr17	69782464	917.097	127.458	2.84705	0.00294899	DNAI2	NM_023036	PROMOTER
chr17:068673761-068673805	A_17_P10455765	chr17	68673761	1058.13	147.092	2.84673	0.00294999	SSTR2	NM_001050	INSIDE
chr18:010441852-010441911	A_17_P10545102	chr18	10441852	2321.32	322.705	2.84666	0.0029502	APCDD1	NM_153000	PROMOTER
chr14:023121670-023121726	A_17_P09168689	chr14	23121670	206.922	28.7645	2.84673	0.00295042	JPH4	NM_032452	PROMOTER
LACC:SRN_30031	LACC:SRN_30031	NONE	NONE	4151.4	646.019	2.68395	0.00295098	LACC:SRN_30031	NONE	NONE
chr6:119709538-119709595	A_17_P05020865	chr6	119709538	554.659	86.3278	2.6837	0.00295188	MAN1A1	NM_005907	INSIDE
chr15:086599302-086599350	A_17_P09815394	chr15	86599302	2358.86	328.161	2.84562	0.00295341	NTRK3	NM_001007156	INSIDE
chr19:046047172-046047217	A_17_P10963237	chr19	46047172	1764.5	245.481	2.84558	0.00295354	CYP2A6	NM_000762	INSIDE
chr5:180007720-180007764	A_17_P04498626	chr5	180007720	1688.59	262.941	2.68301	0.00295431	FLT4	NM_002020	INSIDE
chr13:026234204-026234260	A_17_P08735664	chr13	26234204	335.754	46.7202	2.84529	0.00295456	GPR12	NM_005288	PROMOTER
chr5:100266381-100266440	A_17_P04142845	chr5	100266381	339.101	52.8102	2.68283	0.00295504	ST8SIA4	NM_175052	INSIDE
chr17:044061242-044061287	A_17_P10350520	chr17	44061242	2028.93	282.404	2.84489	0.00295566	HOXB9	NM_024017	PROMOTER
chr6:001330938-001330997	A_17_P04506741	chr6	1330938	434.879	67.7406	2.68252	0.00295611	FOXF2	NM_001452	PROMOTER
chr22:017513836-017513883	A_17_P11428241	chr22	17513836	1849.75	257.632	2.84395	0.00295856	GSCL	NM_005315	PROMOTER
chr1:153210384-153210443	A_17_P00528012	chr1	153210384	205.856	32.0807	2.68186	0.00295872	hsa-mir-9-1	hsa-mir-9-1	PROMOTER
chr4:076078992-076079051	A_17_P03188140	chr4	76078992	46.4615	7.2318	2.68361	0.00295959	BTC	NM_001729	PROMOTER
chr6:107917270-107917324	A_17_P04967417	chr6	107917270	477.045	74.3708	2.68132	0.00296041	FLJ10159	NM_018013	PROMOTER
chr3:122109435-122109490	A_17_P02542567	chr3	122109435	2121.79	330.8	2.68125	0.0029606	BC022029	NONE	Unknown
chr15:035184224-035184283	A_17_P09590714	chr15	35184224	358.236	49.9447	2.84251	0.00296308	MEIS2	NM_002399	PROMOTER
chr10:102981965-102982014	A_17_P07432676	chr10	102981965	1127.2	157.162	2.84241	0.00296331	LBX1	NM_006562	PROMOTER
chr12:052653134-052653190	A_17_P08362192	chr12	52653134	392.501	54.7337	2.84219	0.00296406	HOXC11	NM_014212	PROMOTER
chrX:150014188-150014247	A_17_P12025810	chrX	150014188	264.359	36.8674	2.84208	0.00296446	GPR50	NM_004224	PROMOTER
chr20:008062783-008062842	A_17_P11045626	chr20	8062783	79.4489	11.0763	2.84255	0.00296511	PLCB1	NM_015192	INSIDE
chr21:044953785-044953832	A_17_P11413215	chr21	44953785	709.675	99.02	2.84137	0.00296657	C21orf29	NM_144991	INSIDE
chr17:019256743-019256790	A_17_P10261000	chr17	19256743	159.744	22.2857	2.84157	0.00296659	ZNF179	NM_007148	INSIDE
chr1:014672541-014672600	A_17_P00056409	chr1	14672541	172.106	26.8614	2.67969	0.00296687	KIAA1026	NM_015209	INSIDE
chr5:172598948-172599003	A_17_P04471798	chr5	172598948	646.77	100.973	2.67929	0.00296765	NKX2-5	NM_004387	PROMOTER
chr12:115783039-115783098	A_17_P08637992	chr12	115783039	832.214	116.153	2.84093	0.00296792	HRK	NM_003806	PROMOTER
chr1:153213736-153213795	A_17_P00528045	chr1	153213736	686.333	107.189	2.67875	0.00296953	C1orf61	NM_006365	PROMOTER
chr3:050520337-050520383	A_17_P02232201	chr3	50520337	124.201	19.3959	2.67885	0.00297023	CACNA2D2	NM_006030	PROMOTER
chr17:074935207-074935253	A_17_P10484850	chr17	74935207	2760.08	385.575	2.83962	0.00297197	LOC146713	NM_001025448	PROMOTER
chr11:009068863-009068909	A_17_P07630986	chr11	9068863	148.434	20.7365	2.83957	0.00297252	SCUBE2	NM_020974	INSIDE
chr5:083052931-083052985	A_17_P04061344	chr5	83052931	896.689	140.123	2.67791	0.00297254	HAPLN1	NM_001884	PROMOTER
chr9:074342694-074342746	A_17_P06741102	chr9	74342694	1001.75	156.544	2.67788	0.00297265	RORB	NM_006914	INSIDE
chr12:113305700-113305744	A_17_P08627322	chr12	113305700	2537.1	354.594	2.83894	0.0029741	TBX5	NM_080718	PROMOTER
chr19:047264603-047264651	A_17_P10966621	chr19	47264603	2930.44	409.578	2.8389	0.00297421	GRIK5-ZNF574	NM_002088-NM_022752	DIVERGENT_PROMOTER
chr6:099391116-099391175	A_17_P04927775	chr6	99391116	631.546	98.7356	2.67725	0.00297497	POU3F2	NM_005604	INSIDE
chr22:048754264-048754309	A_17_P11548820	chr22	48754264	205.467	28.7345	2.83805	0.00297707	FLJ41993	NM_001001694	PROMOTER
chr10:015801349-015801401	A_17_P07093838	chr10	15801349	1083.86	169.52	2.67665	0.0029771	ITGA8	NM_003638	INSIDE
chr1:210548842-210548901	A_17_P00785836	chr1	210548842	128.63	20.1158	2.67683	0.00297734	PROX1	NM_002763	PROMOTER
chr14:060047224-060047278	A_17_P09330133	chr14	60047224	518.622	72.5384	2.83787	0.00297749	SIX6	NM_007374	INSIDE
chr9:130567246-130567290	A_17_P06981665	chr9	130567246	955.972	149.54	2.67644	0.00297785	PRDM12	NM_021619	PROMOTER
chr7:018932972-018933024	A_17_P05340734	chr7	18932972	898.684	140.606	2.67616	0.00297885	TWIST1	NM_000474	PROMOTER
chr4:085774242-085774295	A_17_P03231402	chr4	85774242	736.998	115.333	2.67586	0.00297995	NKX6-1	NM_006168	INSIDE
chr12:079612559-079612618	A_17_P08482391	chr12	79612559	482.446	67.5309	2.83675	0.00298098	MYF5	NM_005593	PROMOTER
chr3:187563430-187563489	A_17_P02834055	chr3	187563430	275.385	43.1106	2.67534	0.00298196	DGKG	NM_001346	PROMOTER
chr10:048061143-048061197	A_17_P07201617	chr10	48061143	563.455	88.2129	2.67524	0.0029822	GDF10	NM_004962	PROMOTER
chr19:044696457-044696516	A_17_P10959617	chr19	44696457	297.707	41.6887	2.83616	0.00298293	SELV	NM_182704	PROMOTER
chr15:035177348-035177392	A_17_P09590672	chr15	35177348	947.344	132.677	2.83597	0.00298339	MEIS2	NM_172315	INSIDE
chr2:232618136-232618186	A_17_P01960952	chr2	232618136	1619.26	253.607	2.67467	0.00298421	NPPC	NM_024409	PROMOTER
chr19:003139356-003139400	A_17_P10859643	chr19	3139356	142.608	19.9779	2.83557	0.0029851	NCLN	NM_020170	INSIDE
chr1:163677554-163677606	A_17_P00574732	chr1	163677554	412.492	64.6315	2.67406	0.00298646	C1orf32	NM_199351	PROMOTER
chr12:052671584-052671641	A_17_P08362351	chr12	52671584	810.733	113.632	2.83486	0.00298687	hsa-mir-196a-2	hsa-mir-196a-2	PROMOTER
chr4:158498929-158498988	A_17_P03556491	chr4	158498929	596.12	93.4191	2.67381	0.00298733	GRIA2	NM_000826	PROMOTER
chr1:026422193-026422238	A_17_P00101322	chr1	26422193	1173.74	183.946	2.67375	0.00298753	LIN28	NM_024674	INSIDE
chr8:109163533-109163589	A_17_P06371122	chr8	109163533	1445.93	226.622	2.67363	0.00298795	RSPO2	NM_178565	INSIDE
chr17:032378499-032378547	A_17_P16975619	chr17	32378499	1045.29	146.563	2.83431	0.00298858	AATF	NM_012138	PROMOTER
chr12:053270417-053270471	A_17_P08365748	chr12	53270417	1874.4	262.828	2.83424	0.00298881	PPP1R1A	NM_006741	PROMOTER
chr7:050122141-050122200	A_17_P05481660	chr7	50122141	221.618	34.7445	2.67322	0.00298974	ZNFN1A1	NM_006060	INSIDE
chr6:069401159-069401218	A_17_P04795026	chr6	69401159	783.434	122.906	2.67226	0.00299295	BAI3	NM_001704	PROMOTER
chr3:174598532-174598589	A_17_P02774791	chr3	174598532	483.432	75.8452	2.67218	0.00299326	NLGN1	NM_014932	PROMOTER
chr10:103523456-103523515	A_17_P07435509	chr10	103523456	494.718	69.4578	2.8324	0.00299465	FGF8	NM_006119	INSIDE
chr11:035396757-035396813	A_17_P07748626	chr11	35396757	516.329	72.4925	2.83239	0.00299468	SLC1A2	NM_004171	INSIDE
chr19:059453524-059453569	A_17_P10999681	chr19	59453524	1593.61	223.786	2.8321	0.00299553	LILRB5	NM_006840	PROMOTER
chr6:118336610-118336669	A_17_P05014181	chr6	118336610	332.75	52.2396	2.67122	0.0029968	SLC35F1	NM_001029858	INSIDE
chr20:042873249-042873303	A_17_P11185105	chr20	42873249	2404.82	337.821	2.8316	0.00299712	RIMS4	NM_182970	PROMOTER
chrX:023113902-023113956	A_17_P11642150	chrX	23113902	382.175	53.6926	2.83144	0.00299771	PTCHD1	NM_173495	INSIDE
chr15:065902000-065902046	A_17_P09730734	chr15	65902000	1179.69	165.794	2.83095	0.00299919	LBXCOR1	NM_001031807	PROMOTER
chr8:133854919-133854978	A_17_P06483249	chr8	133854919	9.34781	0.962792	3.27933	0.00299954	PHF20L1	NM_016018	PROMOTER
chr3:037470969-037471020	A_17_P02175244	chr3	37470969	1555.02	244.314	2.67012	0.00300069	ITGA9	NM_002207	INSIDE
chr7:150114408-150114452	A_17_P05869527	chr7	150114408	2184.11	343.176	2.67003	0.00300105	KCNH2	NM_172056	PROMOTER
chrX:104872795-104872839	A_17_P11866458	chrX	104872795	773.471	108.779	2.82994	0.00300236	NRK	NM_198465	INSIDE
chr8:024870874-024870918	A_17_P06017555	chr8	24870874	564.271	88.6835	2.66965	0.00300244	NEFL	NM_006158	PROMOTER
chr20:041251181-041251231	A_17_P11179271	chr20	41251181	507.813	71.4515	2.82926	0.00300455	PTPRT	NM_007050	INSIDE
chr8:011598168-011598226	A_17_P05958590	chr8	11598168	1185.05	186.334	2.66898	0.00300486	GATA4	NM_002052	PROMOTER
chr10:050492125-050492169	A_17_P07210016	chr10	50492125	1059.47	166.602	2.66886	0.00300531	CHAT	NM_020549	INSIDE
chr1:018701845-018701891	A_17_P00071669	chr1	18701845	580.381	91.2779	2.66866	0.00300606	PAX7	NM_002584	PROMOTER
chr17:044065426-044065479	A_17_P10350564	chr17	44065426	961.892	135.41	2.82854	0.00300681	hsa-mir-196a-1	hsa-mir-196a-1	PROMOTER
chr15:065901668-065901727	A_17_P09730732	chr15	65901668	426.209	60.0057	2.82839	0.00300733	LBXCOR1	NM_001031807	PROMOTER
chr17:043866576-043866626	A_17_P10349321	chr17	43866576	1520.95	214.175	2.82811	0.00300816	SCAP1	NM_003726	PROMOTER
chr12:052682325-052682384	A_17_P08362443	chr12	52682325	546.034	76.8982	2.82797	0.00300863	HOXC9	NM_006897	INSIDE
chr2:011631018-011631077	A_17_P00990065	chr2	11631018	465.234	73.226	2.66753	0.00301022	GREB1	NM_033090	PROMOTER
chr1:162144900-162144950	A_17_P00568321	chr1	162144900	98.4423	15.4913	2.66782	0.00301054	RXRG	NM_001009598	INSIDE
chr10:102496285-102496331	A_17_P16378025	chr10	102496285	521.377	73.467	2.82716	0.00301123	PAX2	NM_000278	INSIDE
chr9:132070714-132070773	A_17_P06988564	chr9	132070714	366.029	57.6266	2.66715	0.00301161	NTNG2	NM_032536	PROMOTER
chr20:055570653-055570698	A_17_P11235234	chr20	55570653	876.652	123.573	2.82664	0.00301286	PCK1	NM_002591	INSIDE
chr1:071224584-071224628	A_17_P00280771	chr1	71224584	1703.1	268.25	2.66652	0.00301387	PTGER3	NM_198715	INSIDE
chr17:004433452-004433501	A_17_P10202117	chr17	4433452	488.668	68.9056	2.82616	0.0030144	FLJ42461	NM_198501	PROMOTER
chr9:100872933-100872992	A_17_P06852998	chr9	100872933	70.4278	11.0894	2.66697	0.00301499	PRG-3	NM_207299	INSIDE
chr8:026780159-026780218	A_17_P06026663	chr8	26780159	659.862	103.96	2.66613	0.00301531	ADRA1A	NM_000680	PROMOTER
chr1:026055974-026056018	A_17_P00099904	chr1	26055974	1337.81	210.807	2.66588	0.00301622	SLC30A2	NM_001004434	INSIDE
chr9:000967747-000967797	A_17_P06542253	chr9	967747	979.99	154.451	2.66562	0.00301716	DMRT3	NM_021240	INSIDE
chr12:079612240-079612284	A_17_P08482388	chr12	79612240	555.341	78.386	2.82471	0.00301905	MYF5	NM_005593	PROMOTER
chr1:173872367-173872424	A_17_P00619861	chr1	173872367	523.201	82.4912	2.66505	0.00301928	FAM5B	NM_021165	INSIDE
chr16:025612438-025612497	A_17_P09970704	chr16	25612438	881.973	124.502	2.82456	0.00301946	HS3ST4	NM_006040	INSIDE
chr13:052322574-052322621	A_17_P08855158	chr13	52322574	523.895	73.9552	2.82456	0.00301953	PCDH8	NM_032949	PROMOTER
chr13:094161063-094161121	A_17_P09052846	chr13	94161063	509.202	71.914	2.82389	0.00302166	SOX21	NM_007084	INSIDE
chr9:032771538-032771597	A_17_P06688909	chr9	32771538	393.43	62.079	2.66393	0.0030235	LOC401498	NM_212558	PROMOTER
chr16:029949203-029949247	A_17_P09982737	chr16	29949203	1866.22	263.679	2.82326	0.00302361	FAM57B	NM_031478	INSIDE
chr7:121536350-121536409	A_17_P05745487	chr7	121536350	315.34	49.759	2.66388	0.00302366	LOC389549	NM_001024613	INSIDE
chr20:021446948-021447001	A_17_P11110645	chr20	21446948	1123.92	158.902	2.82233	0.00302661	NKX2-2	NM_002509	PROMOTER
chr4:093583400-093583459	A_17_P03265664	chr4	93583400	260.616	41.1563	2.66274	0.00302791	GRID2	NM_001510	INSIDE
chr1:086334169-086334225	A_17_P00350299	chr1	86334169	545.351	86.1335	2.66254	0.00302855	COL24A1	NM_152890	PROMOTER
chr11:064881188-064881241	A_17_P07842912	chr11	64881188	141.004	19.9427	2.82181	0.00302864	TIGD3	NM_145719	INSIDE
chr5:145697354-145697398	A_17_P04349878	chr5	145697354	1821.79	287.798	2.66223	0.00302964	POU4F3	NM_002700	PROMOTER
chr15:039591900-039591957	A_17_P16782449	chr15	39591900	1216.71	172.165	2.82112	0.0030305	LTK	NM_002344	INSIDE
[truncated: 32,481 more rows]
