# Supplementary material for: Genome-Wide Profiling of Histone H3 Lysine 4 and Lysine 27 Trimethylation Reveals an Epigenetic Signature in Prostate Carcinogenesis
Source: PLoS One. 2009 Mar 5;4(3):e4687. doi: 10.1371/journal.pone.0004687 (PMC2650415; doi:10.1371/journal.pone.0004687)
Supplement: Table S4 — H3K4me3 marks in PC3 cells (7.12 MB XLS) [file pone.0004687.s005.xls]

## Sheet: H3K4me3 targets in PC3 cells
Name	ID	Chromosome	Start Location	Norm IP Signal	Norm WCE Signal	Normalized Log Ratio	P-value	Primary Annotation	Accession numbers	Primary Annotation Type
chr12:004518531-004518580	A_17_P08166324	chr12	4518531	3608.25	3.66806	9.94207	0.0114293	RAD51AP1	NM_006479	INSIDE
chr14:036196671-036196715	A_17_P09227779	chr14	36196671	222.039	0.707082	8.29472	0.0115764	PAX9	NM_006194	PROMOTER
chrX:085108178-085108237	A_17_P11813166	chrX	85108178	733.29	2.85835	8.00306	0.0116248	CHM	NM_001037312	INSIDE
chr20:054016215-054016268	A_17_P11228565	chr20	54016215	331.622	1.45949	7.82793	0.0116595	CBLN4	NM_080617	PROMOTER
chr12:066331479-066331538	A_17_P08422608	chr12	66331479	321.978	1.45973	7.78512	0.0116684	DYRK2	NM_003583	INSIDE
chr11:019218738-019218787	A_17_P07674927	chr11	19218738	1212.92	9.02653	7.0701	0.0118698	E2F8	NM_024680	INSIDE
chr15:062173504-062173556	A_17_P09713673	chr15	62173504	422.434	3.59819	6.87531	0.0119454	FAM96A-SNX1	NM_032231-NM_003099	DIVERGENT_PROMOTER
chr16:025175755-025175804	A_17_P09969299	chr16	25175755	1959.13	16.723	6.87223	0.0119465	ZNF694	NM_001012981	INSIDE
chr19:050151938-050151997	A_17_P10973274	chr19	50151938	553.908	5.26983	6.71574	0.0120156	CLPTM1	NM_001294	INSIDE
chr15:040821144-040821203	A_17_P09617163	chr15	40821144	63.7173	0.674856	6.56096	0.0121044	CDAN1	NM_138477	PROMOTER
chr10:099195569-099195614	A_17_P07416241	chr10	99195569	741.794	8.97823	6.36845	0.0122004	EXOSC1	NM_016046	INSIDE
chrX:118606823-118606875	A_17_P11915763	chrX	118606823	717.274	8.89479	6.33342	0.0122218	SEPT6	NM_015129	INSIDE
chr13:026724296-026724355	A_17_P08737899	chr13	26724296	1477.07	22.0344	6.06683	0.0124045	U102	U102	PROMOTER
chr15:070766300-070766359	A_17_P09752448	chr15	70766300	544.614	8.23519	6.04729	0.0124196	BBS4	NM_033028	INSIDE
chr12:052133559-052133618	A_17_P08359359	chr12	52133559	744.831	11.3502	6.03612	0.0124281	PCBP2	NM_005016	INSIDE
chr12:102827490-102827549	A_17_P08584940	chr12	102827490	914.306	16.1434	5.82366	0.0126065	TRA1	NM_003299	INSIDE
chr11:008661509-008661568	A_17_P07628940	chr11	8661509	1097.72	20.4965	5.74299	0.0126822	ACA3	ACA3	PROMOTER
chr16:068938716-068938775	A_17_P10095414	chr16	68938716	1008.46	19.0612	5.72538	0.0126994	DDX19A	NM_018332	INSIDE
chr11:067644587-067644642	A_17_P07852438	chr11	67644587	340.607	6.48695	5.71442	0.0127106	CHKA	NM_001277	INSIDE
chr10:069763166-069763225	A_17_P07293506	chr10	69763166	1202.96	22.9983	5.70891	0.0127157	MAWBP	NM_001033083	PROMOTER
chr14:049849430-049849489	A_17_P09283654	chr14	49849430	626.141	11.9797	5.70782	0.0127168	ATP5S	NM_015684	INSIDE
chr19:046460370-046460428	A_17_P10963906	chr19	46460370	991.08	19.7088	5.65209	0.0127734	HNRPUL1	NM_007040	PROMOTER
chr10:074926009-074926068	A_17_P07314916	chr10	74926009	351.263	7.34493	5.57966	0.0128512	PPP3CB	NM_021132	PROMOTER
chr19:059311037-059311081	A_17_P10999094	chr19	59311037	853.309	17.9153	5.57381	0.0128573	TFPT	NM_013342	PROMOTER
chr18:009325401-009325460	A_17_P10539965	chr18	9325401	343.327	7.36906	5.54196	0.0128932	TWSG1	NM_020648	INSIDE
chrX:048449308-048449355	A_17_P11741972	chrX	48449308	362.88	7.87037	5.52692	0.0129102	PCSK1N	NM_013271	INSIDE
chr20:003748450-003748497	A_17_P11026989	chr20	3748450	223.852	4.97204	5.49256	0.0129532	C20orf29	NM_018347	PROMOTER
chr17:007288940-007288999	A_17_P10213559	chr17	7288940	648.6	14.5351	5.47971	0.0129652	FGF11	NM_004112	INSIDE
chr16:021519164-021519216	A_17_P09957256	chr16	21519164	917.911	20.7373	5.46806	0.0129792	DREV1	NM_016025	INSIDE
chrX:102418031-102418082	A_17_P11857039	chrX	102418031	690.482	16.1047	5.42205	0.0130353	WBP5	NM_001006612	INSIDE
chr19:003935842-003935894	A_17_P17099692	chr19	3935842	1101.86	25.7201	5.4209	0.0130367	U37	U37	PROMOTER
chr10:120505124-120505183	A_17_P07518529	chr10	120505124	680.902	16.0375	5.40792	0.013053	C10orf46	NM_153810	PROMOTER
chr12:024607235-024607294	A_17_P08252052	chr12	24607235	757.768	17.925	5.40171	0.0130608	SOX5	NM_152989	PROMOTER
chr14:103097819-103097867	A_17_P09527626	chr14	103097819	841.933	20.0752	5.39022	0.0130754	BAG5	NM_001015049	INSIDE
chr18:019973608-019973667	A_17_P10574337	chr18	19973608	591.263	14.1561	5.3843	0.0130831	CABYR	NM_138644	INSIDE
chr17:057496400-057496459	A_17_P10407208	chr17	57496400	840.901	20.8232	5.33567	0.0131465	THRAP1	NM_005121	INSIDE
chr10:075203064-075203114	A_17_P07315829	chr10	75203064	708.969	17.5642	5.33501	0.0131474	FUT11	NM_173540	INSIDE
chr17:008020236-008020280	A_17_P10216816	chr17	8020236	1648.97	41.0787	5.32703	0.0131581	TMEM107	NM_183065	INSIDE
chr11:010785190-010785249	A_17_P07637528	chr11	10785190	403.715	10.0783	5.32402	0.0131621	U97	U97	PROMOTER
chr11:062311799-062311843	A_17_P07833194	chr11	62311799	869.073	21.8842	5.31151	0.013179	LOC374395	NM_199337	INSIDE
chr14:034832564-034832623	A_17_P09221800	chr14	34832564	549.36	13.8707	5.30764	0.0131843	PSMA6	NM_002791	INSIDE
chr20:033792807-033792866	A_17_P17189260	chr20	33792807	951.543	24.2974	5.2914	0.0132065	RNPC2	NM_004902	INSIDE
chr17:003574745-003574795	A_17_P10198567	chr17	3574745	536.665	13.7796	5.28342	0.0132177	GSG2	NM_031965	INSIDE
chr15:041265553-041265597	A_17_P09618672	chr15	41265553	1041.7	26.9328	5.27343	0.0132315	CCNDBP1	NM_037370	INSIDE
chr22:018480303-018480360	A_17_P11432408	chr22	18480303	815.196	21.3611	5.25409	0.0132588	RANBP1	NM_002882	INSIDE
chr12:000734415-000734474	A_17_P08147743	chr12	734415	807.053	21.2824	5.24493	0.0132719	WNK1	NM_018979	INSIDE
chr11:060954374-060954422	A_17_P07827737	chr11	60954374	1434.44	38.7781	5.20911	0.0133239	FLJ20487	NM_017841	INSIDE
chr11:124174420-124174472	A_17_P08093029	chr11	124174420	497.143	13.4871	5.20401	0.0133316	FLJ23342	NM_024631	INSIDE
chr19:007484945-007484999	A_17_P10873028	chr19	7484945	171.787	4.71078	5.18851	0.0133553	ZNF358	NM_018083	PROMOTER
chr20:036535424-036535470	A_17_P11156662	chr20	36535424	643.784	17.7233	5.18286	0.0133631	KIAA1219	NM_020336	INSIDE
chr22:040408579-040408638	A_17_P11512885	chr22	40408579	1039.36	28.6812	5.17945	0.0133682	NHP2L1	NM_005008	PROMOTER
chr11:122259265-122259316	A_17_P08084520	chr11	122259265	602.688	16.7267	5.17118	0.0133808	FLJ23554	NM_199124	INSIDE
chr13:105984337-105984385	A_17_P09113216	chr13	105984337	468.391	13.2581	5.14276	0.0134246	EFNB2	NM_004093	INSIDE
chr17:055958687-055958746	A_17_P10401013	chr17	55958687	524.91	14.8749	5.14111	0.0134271	APPBP2	NM_006380	PROMOTER
chr13:020648280-020648328	A_17_P08711550	chr13	20648280	494.476	14.0432	5.13796	0.0134321	MRP63	NM_024026	PROMOTER
chr10:094041509-094041562	A_17_P07395021	chr10	94041509	718.451	20.4161	5.13711	0.0134334	MARCH5	NM_017824	INSIDE
chr10:096111942-096112001	A_17_P07403995	chr10	96111942	580.596	16.5433	5.13321	0.0134394	NOC3L	NM_022451	INSIDE
chr12:055039088-055039147	A_17_P08373158	chr12	55039088	577.42	16.5166	5.12763	0.0134483	STAT2	NM_005419	INSIDE
chr22:027520055-027520106	A_17_P11463310	chr22	27520055	1014.37	29.3124	5.11293	0.0134714	XBP1	NM_005080	INSIDE
chr16:066424781-066424828	A_17_P10086538	chr16	66424781	1398.93	40.5538	5.10835	0.0134787	C16orf56	NM_025082	INSIDE
chr14:052488446-052488505	A_17_P09295651	chr14	52488446	351.698	10.2019	5.10742	0.0134805	PLEKHC1	NM_006832	PROMOTER
chr16:001974690-001974734	A_17_P09888703	chr16	1974690	305.721	8.91008	5.10064	0.0134914	GFER	NM_005262	INSIDE
chr11:057286824-057286883	A_17_P16454388	chr11	57286824	688.942	20.1323	5.0968	0.0134973	CTNND1	NM_001331	INSIDE
chr14:023781257-023781301	A_17_P09171006	chr14	23781257	499.138	14.6653	5.08896	0.0135101	TINF2	NM_012461	INSIDE
chrX:110144972-110145031	A_17_P11886355	chrX	110144972	526.972	15.4833	5.08895	0.0135101	PAK3	NM_002578	PROMOTER
chr16:053519392-053519451	A_17_P10027968	chr16	53519392	707.534	21.0287	5.07237	0.0135372	IRX5	NM_005853	PROMOTER
chr12:066330928-066330986	A_17_P08422603	chr12	66330928	745.181	22.1691	5.07097	0.0135395	DYRK2	NM_003583	INSIDE
chr16:002743601-002743655	A_17_P09891398	chr16	2743601	744.521	22.1619	5.07016	0.0135408	SRRM2	NM_016333	INSIDE
chr12:075244278-075244326	A_17_P08460889	chr12	75244278	1214.03	36.2531	5.06556	0.0135484	FLJ23560	NM_024685	INSIDE
chr12:052961741-052961800	A_17_P08363952	chr12	52961741	460.674	13.7614	5.06505	0.0135493	HNRPA1	NM_002136	INSIDE
chr12:113581634-113581693	A_17_P08628435	chr12	113581634	625.107	18.8816	5.04905	0.013576	TBX3	NM_005996	INSIDE
chr14:072673651-072673709	A_17_P16715739	chr14	72673651	986.286	29.896	5.04398	0.0135845	PSEN1	NM_007318	INSIDE
chr11:031487199-031487258	A_17_P07730207	chr11	31487199	682.401	20.7745	5.03774	0.013595	IMMP1L	NM_144981	INSIDE
chr15:040353618-040353671	A_17_P09615081	chr15	40353618	815.294	25.316	5.0092	0.013644	TMEM87A-GANC	NM_015497-NM_198141	DIVERGENT_PROMOTER
chr14:061299379-061299438	A_17_P09336071	chr14	61299379	535.539	16.7798	4.99619	0.0136667	SNAPC1	NM_003082	INSIDE
chr18:042168865-042168918	A_17_P10681974	chr18	42168865	588.297	18.5378	4.988	0.0136811	RNF165	NM_152470	INSIDE
chr14:076993896-076993941	A_17_P09405343	chr14	76993896	558.144	17.6084	4.98631	0.0136841	C14orf133-AHSA1	NM_022067-NM_012111	DIVERGENT_PROMOTER
chr18:028303891-028303946	A_17_P10613642	chr18	28303891	1062.04	33.5306	4.98521	0.013686	FAM59A	NM_022751	INSIDE
chr12:054608000-054608052	A_17_P08370895	chr12	54608000	584.067	18.4979	4.9807	0.013694	WIBG-DGKA	NM_032345-NM_001345	DIVERGENT_PROMOTER
chrX:102124105-102124155	A_17_P11856194	chrX	102124105	871.027	27.6656	4.97655	0.0137031	BEX1	NM_018476	INSIDE
chr13:096672804-096672862	A_17_P09064552	chr13	96672804	446.968	14.2113	4.97506	0.0137041	MBNL2	NM_144778	INSIDE
chr18:030327122-030327175	A_17_P10622624	chr18	30327122	329.352	10.5138	4.96927	0.0137146	DTNA	NM_001392	PROMOTER
chr19:001045567-001045619	A_17_P10852553	chr19	1045567	636.113	20.3242	4.96801	0.0137167	POLR2E	NM_002695	INSIDE
chr17:070660694-070660747	A_17_P10465303	chr17	70660694	1081.94	34.7062	4.96229	0.0137269	HN1	NM_001002032	INSIDE
chr12:051948751-051948807	A_17_P08358585	chr12	51948751	944.585	30.3022	4.96219	0.0137271	ESPL1	NM_012291	PROMOTER
chr12:021985677-021985733	A_17_P16539927	chr12	21985677	417.346	13.3888	4.96215	0.0137272	ABCC9	NM_020298	PROMOTER
chr22:037378061-037378120	A_17_P11501800	chr22	37378061	325.312	10.4784	4.95633	0.0137379	PGEA1	NM_001002880	INSIDE
chr20:033750265-033750309	A_17_P11146091	chr20	33750265	723.715	23.4457	4.94803	0.0137528	NFS1	NM_181679	INSIDE
chr14:066777247-066777304	A_17_P09359268	chr14	66777247	592.558	19.2386	4.94488	0.0137586	MPP5	NM_022474	PROMOTER
chr14:069953420-069953465	A_17_P09374347	chr14	69953420	1260.05	40.9912	4.94202	0.0137638	SYNJ2BP	NM_018373	INSIDE
chr16:002240743-002240802	A_17_P09889758	chr16	2240743	610.527	20.0741	4.92665	0.0137922	DCI	NM_001919	INSIDE
chr13:032059945-032060004	A_17_P08762660	chr13	32059945	469.276	15.5772	4.91293	0.0138178	APRIN	NM_015928	INSIDE
chr17:040593282-040593341	A_17_P10337594	chr17	40593282	292.356	9.73812	4.90794	0.0138274	HEXIM2	NM_144608	PROMOTER
chr15:067494601-067494660	A_17_P09737453	chr15	67494601	310.035	10.3416	4.9059	0.0138312	KIF23	NM_004856	INSIDE
chr20:003137692-003137742	A_17_P17168858	chr20	3137692	1014.06	33.8737	4.90383	0.0138349	C20orf116-ITPA	NM_023935-NM_033453	DIVERGENT_PROMOTER
chr15:070862687-070862731	A_17_P09752848	chr15	70862687	1371.85	45.8502	4.90305	0.0138364	ADPGK	NM_031284	INSIDE
chr14:100105425-100105469	A_17_P09515107	chr14	100105425	882.213	29.5144	4.90164	0.0138391	KIAA1446	NM_020836	INSIDE
chr14:038641420-038641470	A_17_P16696137	chr14	38641420	258.788	8.6712	4.89939	0.0138439	SEC23A	NM_006364	INSIDE
chr14:092868363-092868418	A_17_P09480251	chr14	92868363	512.354	17.1795	4.89838	0.0138454	BTBD7	NM_018167	INSIDE
chrX:067502362-067502421	A_17_P11773831	chrX	67502362	1237.04	41.7489	4.88901	0.0138632	YIPF6	NM_173834	INSIDE
chr21:033064438-033064497	A_17_P11356114	chr21	33064438	303.867	10.2849	4.88483	0.0138714	C21orf66	NM_058191	INSIDE
chr12:002871087-002871140	A_17_P08158589	chr12	2871087	612.54	20.766	4.88251	0.0138757	TULP3	NM_003324	INSIDE
chr20:024920532-024920591	A_17_P11126496	chr20	24920532	504.2	17.1004	4.8819	0.0138769	C20orf3	NM_020531	INSIDE
chr11:009553953-009554012	A_17_P07632479	chr11	9553953	455.184	15.4432	4.88141	0.0138779	WEE1	NM_003390	INSIDE
chr12:067290182-067290238	A_17_P08426924	chr12	67290182	284.854	9.67513	4.8798	0.0138811	RAP1B	NM_001010942	PROMOTER
chr17:065677638-065677697	A_17_P10439914	chr17	65677638	703.471	23.9612	4.87572	0.0138888	KCNJ2	NM_000891	INSIDE
chrX:154405810-154405854	A_17_P17417853	chrX	154405810	736.736	25.1583	4.87204	0.0138959	TMLHE	NM_018196	INSIDE
chr15:046256730-046256789	A_17_P09638870	chr15	46256730	495.596	17.0159	4.86421	0.0139112	MYEF2	NM_016132	INSIDE
chr11:010835288-010835340	A_17_P07637704	chr11	10835288	928.152	31.8738	4.86392	0.0139117	LOC58486	NM_021211	INSIDE
chrX:015112826-015112870	A_17_P11607092	chrX	15112826	625.062	21.5803	4.85621	0.0139269	PIGA	NM_002641	INSIDE
chr17:041328317-041328365	A_17_P10340072	chr17	41328317	960.495	33.199	4.85456	0.0139301	MAPT	NM_005910	INSIDE
chr12:075244823-075244870	A_17_P08460894	chr12	75244823	595.423	20.5904	4.85387	0.0139315	FLJ23560	NM_024685	PROMOTER
chr13:098949269-098949322	A_17_P09075347	chr13	98949269	683.357	23.7069	4.84926	0.0139406	TM9SF2	NM_004800	PROMOTER
chr13:036531207-036531266	A_17_P08784290	chr13	36531207	1231.07	42.7369	4.84828	0.0139425	FAM48A	NM_017569	INSIDE
chr12:097540489-097540536	A_17_P08562847	chr12	97540489	1039.16	36.079	4.84812	0.0139429	IKIP	NM_153687	INSIDE
chr11:027484620-027484668	A_17_P07711622	chr11	27484620	458.663	16.063	4.83562	0.0139679	LIN7C	NM_018362	INSIDE
chr11:033751906-033751963	A_17_P07740393	chr11	33751906	818.215	28.6636	4.83519	0.0139687	FBXO3	NM_033406	INSIDE
chr19:044014028-044014073	A_17_P17137351	chr19	44014028	774.956	27.2602	4.82924	0.0139806	ECH1	NM_001398	INSIDE
chr21:039641490-039641548	A_17_P11388396	chr21	39641490	1535.92	54.1318	4.82648	0.0139861	HMGN1	NM_004965	INSIDE
chr17:070796659-070796703	A_17_P10465770	chr17	70796659	732.45	25.896	4.82193	0.0139954	SLC25A19	NM_021734	INSIDE
chr17:040141975-040142019	A_17_P16986004	chr17	40141975	1083.86	38.6244	4.81052	0.0140186	DRF1	NM_025104	INSIDE
chr22:048985477-048985532	A_17_P11549805	chr22	48985477	623.706	22.2557	4.80862	0.0140225	TUBGCP6	NM_001008658	INSIDE
chr19:052974276-052974326	A_17_P10981908	chr19	52974276	994.88	35.5028	4.80852	0.0140227	SEPW1	NM_003009	INSIDE
chr10:101936287-101936336	A_17_P07427370	chr10	101936287	791.75	28.3009	4.80612	0.0140276	SPFH1	NM_006459	PROMOTER
chr14:057782313-057782372	A_17_P09320086	chr14	57782313	421.667	15.1186	4.80171	0.0140368	PSMA3	NM_002788	INSIDE
chr12:070436584-070436643	A_17_P08440874	chr12	70436584	337.638	12.1062	4.80166	0.014037	RAB21	NM_014999	INSIDE
chr17:045487801-045487860	A_17_P10356777	chr17	45487801	564.454	20.2674	4.79962	0.014041	ITGA3	NM_002204	PROMOTER
chr13:051484628-051484677	A_17_P08852901	chr13	51484628	677.167	24.3825	4.7956	0.0140493	LOC440138	NM_001004127	INSIDE
chr15:098960700-098960750	A_17_P09874391	chr15	98960700	1064.96	38.3718	4.79461	0.0140514	ASB7	NM_024708	INSIDE
chr12:056292124-056292178	A_17_P08378442	chr12	56292124	413.026	15.0233	4.78096	0.01408	GEFT	NM_133483	INSIDE
chr11:124870153-124870209	A_17_P08096619	chr11	124870153	367.33	13.4593	4.7704	0.0141023	MGC39545	NM_203452	PROMOTER
chr13:029321012-029321071	A_17_P08749508	chr13	29321012	546.641	20.068	4.76762	0.0141083	UBL3	NM_007106	INSIDE
chr12:094838423-094838482	A_17_P08550466	chr12	94838423	406.804	14.9605	4.7651	0.0141136	CCDC38	NM_182496	INSIDE
chr17:032923703-032923752	A_17_P10308038	chr17	32923703	385.55	14.1869	4.76429	0.0141152	DUSP14	NM_007026	PROMOTER
chr11:082581499-082581558	A_17_P07912222	chr11	82581499	1115.54	41.0888	4.76285	0.0141181	ANKRD42	NM_182603	PROMOTER
chr19:009296497-009296549	A_17_P10878553	chr19	9296497	448.211	16.5458	4.75964	0.0141251	ZNF559	NM_032497	INSIDE
chr16:083619542-083619586	A_17_P10163183	chr16	83619542	816.062	30.3525	4.74879	0.0141485	KIAA0513	NM_014732	INSIDE
chr13:075022214-075022259	A_17_P08963131	chr13	75022214	1687.6	62.7779	4.74857	0.0141487	UCHL3	NM_006002	INSIDE
chr14:030161700-030161759	A_17_P09200677	chr14	30161700	357.033	13.3545	4.74066	0.014166	SCFD1	NM_016106	INSIDE
chr14:070136272-070136331	A_17_P09374652	chr14	70136272	578.793	21.7513	4.73387	0.0141807	MED6	NM_005466	INSIDE
chr19:017308849-017308893	A_17_P10901814	chr19	17308849	728.259	27.4123	4.73156	0.0141857	TMEM16H-GTPBP3	NM_020959-NM_133644	DIVERGENT_PROMOTER
chr16:069029167-069029215	A_17_P10095768	chr16	69029167	1481.38	55.775	4.73118	0.0141865	ST3GAL2	NM_006927	INSIDE
chr17:004646390-004646434	A_17_P10202848	chr17	4646390	410.248	15.5699	4.71967	0.014212	PSMB6	NM_002798	PROMOTER
chr17:007777353-007777403	A_17_P10215808	chr17	7777353	473.743	18.0076	4.71743	0.0142168	CNTROB	NM_053051	INSIDE
chr14:088087985-088088044	A_17_P09459303	chr14	88087985	823.769	31.3195	4.71711	0.0142175	PTPN21	NM_007039	INSIDE
chr13:039128367-039128424	A_17_P08796196	chr13	39128367	1616.49	61.7574	4.71011	0.014233	COG6	NM_020751	INSIDE
chr12:056200170-056200216	A_17_P08377855	chr12	56200170	745.555	28.4888	4.70985	0.0142336	DDIT3	NM_004083	INSIDE
chr14:023712370-023712417	A_17_P09170599	chr14	23712370	586.225	22.5187	4.70226	0.0142506	REC8L1	NM_005132	INSIDE
chr16:030446028-030446072	A_17_P16878994	chr16	30446028	487.762	18.7699	4.69968	0.0142564	FLJ23436	NM_024671	PROMOTER
chr17:043479057-043479116	A_17_P10347025	chr17	43479057	803.969	31.0335	4.69524	0.0142664	COPZ2-NFE2L1	NM_016429-NM_003204	DIVERGENT_PROMOTER
chr19:016632597-016632641	A_17_P10899732	chr19	16632597	375.349	14.629	4.68133	0.0142981	MGC2747-TMEM38A	NM_024104-NM_024074	DIVERGENT_PROMOTER
chr20:031864117-031864161	A_17_P11139162	chr20	31864117	372.615	14.5995	4.67369	0.0143156	CHMP4B	NM_176812	INSIDE
chr16:065818966-065819013	A_17_P10083749	chr16	65818966	1374.74	54.0029	4.66998	0.0143239	HSPC171	NM_014187	INSIDE
chr11:007966155-007966206	A_17_P07625632	chr11	7966155	776.13	30.6005	4.66467	0.0143362	EIF3S5	NM_003754	INSIDE
chr17:056034122-056034181	A_17_P17002597	chr17	56034122	493.308	19.4605	4.66387	0.0143382	PPM1D	NM_003620	INSIDE
chr13:034415855-034415914	A_17_P16625601	chr13	34415855	386.9	15.3108	4.65934	0.0143488	NBEA	NM_015678	INSIDE
chr11:006211700-006211759	A_17_P07617987	chr11	6211700	671.498	26.5973	4.65803	0.0143517	DKFZP566M1046	NM_032127	INSIDE
chr12:118567697-118567756	A_17_P08649038	chr12	118567697	405.556	16.089	4.65575	0.0143571	PRKAB1	NM_006253	PROMOTER
chrX:070122235-070122285	A_17_P11782855	chrX	70122235	261.97	10.3943	4.65553	0.0143578	MED12	NM_005120	INSIDE
chr16:018707611-018707662	A_17_P09948697	chr16	18707611	837.912	33.2947	4.65343	0.0143623	RPS15A	NM_001019	INSIDE
chr15:079403866-079403910	A_17_P16813347	chr15	79403866	484.956	19.3626	4.64651	0.0143787	STARD5	NM_181900	PROMOTER
chr14:102130528-102130587	A_17_P09523904	chr14	102130528	343.902	13.7459	4.64492	0.0143827	RCOR1	NM_015156	INSIDE
chr17:022646666-022646725	A_17_P16963957	chr17	22646666	552.583	22.1193	4.64281	0.0143874	WSB1	NM_015626	INSIDE
chr11:067131361-067131410	A_17_P07851554	chr11	67131361	1489.7	59.6601	4.64211	0.0143895	NDUFV1	NM_007103	INSIDE
chr19:040143755-040143799	A_17_P17133151	chr19	40143755	691.483	27.697	4.64189	0.0143895	FLJ38451	NM_175872	PROMOTER
chr12:030799721-030799780	A_17_P08280139	chr12	30799721	361.161	14.4741	4.64109	0.0143916	C1QDC1	NM_032156	PROMOTER
chr12:014848618-014848677	A_17_P08206790	chr12	14848618	258.191	10.3567	4.6398	0.0143948	MGC47869	NM_175874	INSIDE
chr10:099195741-099195788	A_17_P07416243	chr10	99195741	397.403	15.9888	4.63546	0.0144049	EXOSC1-ZDHHC16	NM_016046-NM_032327	DIVERGENT_PROMOTER
chr11:027484359-027484411	A_17_P07711618	chr11	27484359	965.981	38.8703	4.63525	0.0144052	LIN7C	NM_018362	INSIDE
chr13:094046405-094046452	A_17_P16660507	chr13	94046405	568.479	22.9877	4.62817	0.0144221	TGDS	NM_014305	INSIDE
chr13:038508404-038508463	A_17_P08793301	chr13	38508404	230.615	9.3294	4.62756	0.0144242	C13orf23	NM_025138	INSIDE
chr17:007098141-007098200	A_17_P10212639	chr17	7098141	223.014	9.0241	4.62721	0.0144249	DERP6	NM_015362	INSIDE
chr20:033791976-033792035	A_17_P11146329	chr20	33791976	543.938	22.0163	4.6268	0.0144254	RNPC2	NM_004902	INSIDE
chr13:109758796-109758840	A_17_P09133562	chr13	109758796	497.233	20.14	4.62579	0.0144279	COL4A2	NM_001846	INSIDE
chr11:128280806-128280850	A_17_P08113969	chr11	128280806	587.943	23.9181	4.6195	0.0144429	C11orf45	NM_145013	PROMOTER
chr14:064949528-064949572	A_17_P09352027	chr14	64949528	194.435	7.92036	4.61758	0.0144482	FUT8	NM_004480	INSIDE
chr17:006496777-006496836	A_17_P10210506	chr17	6496777	410.094	16.7139	4.61684	0.0144493	MED31	NM_016060	PROMOTER
chr13:110012481-110012534	A_17_P09135224	chr13	110012481	299.483	12.2144	4.61582	0.014452	RAB20	NM_017817	PROMOTER
chr12:000734821-000734880	A_17_P08147747	chr12	734821	470.771	19.2025	4.61566	0.0144522	WNK1	NM_018979	INSIDE
chr22:017497485-017497544	A_17_P11428150	chr22	17497485	51.838	2.11235	4.61709	0.0144646	DGCR14	NM_022719	INSIDE
chr15:050099331-050099375	A_17_P09655976	chr15	50099331	486.194	20.0069	4.60296	0.014483	MAPK6	NM_002748	INSIDE
chr16:068938087-068938140	A_17_P10095407	chr16	68938087	789.877	32.538	4.60143	0.0144867	DDX19A	NM_018332	PROMOTER
chr10:064233799-064233856	A_17_P07269834	chr10	64233799	506.063	20.8936	4.59818	0.0144947	C10orf22	NM_032804	PROMOTER
chr14:057737114-057737173	A_17_P09319929	chr14	57737114	752.43	31.0773	4.59762	0.014496	ACTR10	NM_018477	INSIDE
chr11:125643719-125643763	A_17_P08099884	chr11	125643719	1161.22	48.1595	4.59168	0.0145106	SRPR	NM_003139	INSIDE
chr19:046550966-046551010	A_17_P10964327	chr19	46550966	457.78	19.0485	4.58691	0.0145225	TGFB1	NM_000660	INSIDE
chr15:048435768-048435827	A_17_P09649157	chr15	48435768	414.987	17.3523	4.57986	0.01454	GABPB2	NM_181427	PROMOTER
chr13:101852575-101852628	A_17_P16665143	chr13	101852575	453.698	18.9994	4.5777	0.0145454	FGF14	NM_175929	PROMOTER
chr10:091452125-091452184	A_17_P07384472	chr10	91452125	473.089	19.8462	4.57518	0.0145517	MPHOSPH1	NM_016195	INSIDE
chr12:021482267-021482326	A_17_P08236086	chr12	21482267	611.637	25.704	4.57261	0.0145581	FLJ22028	NM_024854	INSIDE
chr21:017808049-017808108	A_17_P11286321	chr21	17808049	583.909	24.5792	4.57023	0.014564	CXADR	NM_001338	INSIDE
chr19:042837463-042837508	A_17_P10953812	chr19	42837463	1081.87	45.7132	4.56477	0.0145777	KIAA0961	NM_014898	INSIDE
chr11:020341557-020341616	A_17_P07680907	chr11	20341557	154.432	6.52715	4.56437	0.0145806	HTATIP2	NM_006410	PROMOTER
chr12:021701499-021701558	A_17_P16539738	chr12	21701499	1113.72	47.3468	4.55597	0.0146	LDHB	NM_002300	INSIDE
chr17:059933949-059933993	A_17_P10416768	chr17	59933949	1778.77	76.0953	4.54693	0.0146231	CCDC45	NM_138363	INSIDE
chr16:028743311-028743355	A_17_P09980936	chr16	28743311	499.863	21.4629	4.54162	0.0146368	ATXN2L	NM_145714	INSIDE
chr19:060838749-060838803	A_17_P11003361	chr19	60838749	1266.82	54.5478	4.53754	0.0146472	ZNF580	NM_207115	PROMOTER
chr10:126469195-126469245	A_17_P07547582	chr10	126469195	361.654	15.5784	4.53699	0.014649	LOC399818	NM_212554	INSIDE
chr17:070779671-070779730	A_17_P10465711	chr17	70779671	519.22	22.372	4.53658	0.0146498	MIF4GD	NM_020679	PROMOTER
chr14:023654505-023654549	A_17_P09170292	chr14	23654505	1359.84	58.6443	4.5353	0.014653	NRL	NM_006177	PROMOTER
chr18:027517791-027517848	A_17_P10610344	chr18	27517791	1078.67	46.7011	4.52965	0.0146677	B4GALT6	NM_004775	INSIDE
chr19:061572403-061572457	A_17_P11005720	chr19	61572403	358.083	15.5327	4.52691	0.0146751	ZNF542	NM_194319	INSIDE
chr15:088696965-088697013	A_17_P09824131	chr15	88696965	855.758	37.153	4.52565	0.0146781	MGC75360	NM_001004309	INSIDE
chr14:019870248-019870307	A_17_P09154089	chr14	19870248	430.463	18.724	4.52293	0.0146854	CCNB1IP1	NM_182852	PROMOTER
chr17:001366148-001366203	A_17_P10190249	chr17	1366148	603.525	26.3253	4.51889	0.0146959	SKIP	NM_016532	INSIDE
chr19:051909956-051910004	A_17_P10978472	chr19	51909956	848.906	37.0406	4.51843	0.0146971	PRKD2	NM_016457	INSIDE
chr14:035859445-035859489	A_17_P09225966	chr14	35859445	915.516	39.9753	4.5174	0.0146999	MBIP	NM_016586	INSIDE
chr11:093502542-093502591	A_17_P07954816	chr11	93502542	846.16	36.9954	4.51551	0.0147047	PANX1	NM_015368	INSIDE
chr11:085053926-085053985	A_17_P07923140	chr11	85053926	349.885	15.4337	4.50273	0.0147388	ZF	NM_021212	PROMOTER
chr10:069763329-069763388	A_17_P07293507	chr10	69763329	615.034	27.2672	4.49543	0.0147581	MAWBP	NM_001033083	PROMOTER
chr20:044575944-044576003	A_17_P11191665	chr20	44575944	266.585	11.8321	4.49382	0.0147628	ZNF334	NM_199441	PROMOTER
chr18:053440027-053440071	A_17_P10737426	chr18	53440027	210.952	9.36707	4.49317	0.0147648	NARS	NM_004539	PROMOTER
chr16:069114044-069114102	A_17_P10096071	chr16	69114044	539.968	23.9811	4.49291	0.0147649	COG4	NM_015386	INSIDE
chr20:042271324-042271383	A_17_P17194083	chr20	42271324	455.755	20.251	4.49219	0.0147669	C20orf111	NM_016470	INSIDE
chr11:066644127-066644186	A_17_P07849636	chr11	66644127	760.106	33.7808	4.49193	0.0147676	FBXL11	NM_012308	INSIDE
chr17:000631294-000631353	A_17_P10187447	chr17	631294	496.458	22.0683	4.49162	0.0147684	RNMTL1	NM_018146	PROMOTER
chr10:102097422-102097481	A_17_P07428141	chr10	102097422	759.816	33.7759	4.49158	0.0147684	SCD	NM_005063	INSIDE
chr15:071711956-071712006	A_17_P09756506	chr15	71711956	584.947	26.0331	4.48989	0.014773	SDFR1	NM_012428	INSIDE
chr21:046704197-046704245	A_17_P11421088	chr21	46704197	609.111	27.1703	4.4866	0.0147819	DIP2A	NM_206891	INSIDE
chr14:080756582-080756627	A_17_P09424644	chr14	80756582	414.127	18.5209	4.48285	0.0147921	GTF2A1	NM_015859	INSIDE
chr22:016934894-016934950	A_17_P11427092	chr22	16934894	812.935	36.4408	4.47951	0.014801	PEX26	NM_017929	PROMOTER
chr18:037789611-037789670	A_17_P10660491	chr18	37789611	532.611	23.8804	4.47918	0.014802	PIK3C3	NM_002647	INSIDE
chrX:152581799-152581845	A_17_P12035087	chrX	152581799	248.771	11.185	4.47519	0.0148134	SSR4	NM_006280	INSIDE
chr15:075499939-075499998	A_17_P09771020	chr15	75499939	656.076	29.5198	4.47411	0.0148158	HMG20A	NM_018200	PROMOTER
chr17:059172209-059172264	A_17_P10413305	chr17	59172209	1641.73	73.9295	4.47292	0.014819	LYK5	NM_001003786	INSIDE
chr10:105717867-105717926	A_17_P07445462	chr10	105717867	869.932	39.2197	4.47125	0.0148236	SLK	NM_014720	INSIDE
chr13:077391300-077391344	A_17_P08975063	chr13	77391300	549.261	24.7937	4.46944	0.0148286	EDNRB	NM_003991	PROMOTER
chr20:032044422-032044476	A_17_P11139808	chr20	32044422	1168.61	52.7782	4.46871	0.0148305	RALY	NM_007367	PROMOTER
chr22:020413634-020413679	A_17_P11436850	chr22	20413634	571.442	25.8294	4.46752	0.0148339	YPEL1	NM_013313	INSIDE
chrX:040351705-040351764	A_17_P11715779	chrX	40351705	370.809	16.8065	4.46359	0.0148448	CRSP2	NM_004229	PROMOTER
chr10:101181018-101181074	A_17_P16377091	chr10	101181018	998.694	45.2881	4.46284	0.0148467	GOT1	NM_002079	PROMOTER
chr17:070768693-070768743	A_17_P17016363	chr17	70768693	893.007	40.5663	4.46032	0.0148536	GGA3	NM_014001	INSIDE
chr10:070610483-070610534	A_17_P07296379	chr10	70610483	892.482	40.5571	4.45979	0.0148551	SUPV3L1	NM_003171	INSIDE
chr14:074966129-074966187	A_17_P09395763	chr14	74966129	156.291	7.10211	4.45985	0.0148559	JDP2	NM_130469	PROMOTER
chr18:011841668-011841713	A_17_P10551462	chr18	11841668	616.268	28.0519	4.45739	0.0148618	CHMP1B	NM_020412	INSIDE
chr12:047867791-047867850	A_17_P08340918	chr12	47867791	440.264	20.0573	4.45617	0.0148652	TUBA3	NM_006009	INSIDE
chr17:034565022-034565081	A_17_P10313098	chr17	34565022	439.858	20.0519	4.45522	0.014868	PLXDC1	NM_020405	PROMOTER
chr11:014478847-014478906	A_17_P07654450	chr11	14478847	317.082	14.4876	4.45197	0.0148771	COPB	NM_016451	PROMOTER
chr19:011061345-011061400	A_17_P17108434	chr19	11061345	726.742	33.214	4.45158	0.0148779	LDLR	NM_000527	INSIDE
chr10:116433640-116433695	A_17_P07498447	chr10	116433640	724.97	33.1834	4.44939	0.0148841	ABLIM1	NM_001003407	INSIDE
chr20:061027193-061027250	A_17_P11263061	chr20	61027193	583.978	26.7455	4.44855	0.0148864	DIDO1	NM_080796	INSIDE
chr12:044411604-044411662	A_17_P08326626	chr12	44411604	663.879	30.4302	4.44734	0.0148898	ARID2	NM_152641	INSIDE
chr17:056031912-056031956	A_17_P10401176	chr17	56031912	535.424	24.6006	4.44391	0.0148994	PPM1D	NM_003620	PROMOTER
chrX:130883873-130883928	A_17_P11957519	chrX	130883873	231.107	10.6347	4.44172	0.0149063	MASK	NM_016542	INSIDE
chr13:031787253-031787308	A_17_P08761607	chr13	31787253	905.962	41.7236	4.44051	0.0149089	BRCA2	NM_000059	PROMOTER
chr16:079907038-079907097	A_17_P10146070	chr16	79907038	471.713	21.7335	4.43992	0.0149107	GAN	NM_022041	INSIDE
chr19:062763136-062763195	A_17_P11009766	chr19	62763136	94.0754	4.33695	4.43907	0.0149173	ZNF550	NM_153231	PROMOTER
chr19:060590423-060590480	A_17_P11002635	chr19	60590423	1044.14	48.193	4.43734	0.0149178	RPL28	NM_000991	INSIDE
chr11:018566632-018566676	A_17_P07672664	chr11	18566632	470.154	21.712	4.43657	0.0149201	UEV3	NM_018314	INSIDE
chr11:058101565-058101624	A_17_P07817511	chr11	58101565	470.154	21.712	4.43657	0.0149202	LPXN-ZFP91	NM_004811-NM_053023	DIVERGENT_PROMOTER
chr11:006581780-006581825	A_17_P07619718	chr11	6581780	836.435	38.6581	4.43541	0.0149233	ILK	NM_001014795	INSIDE
chr16:001669063-001669122	A_17_P09887403	chr16	1669063	649.705	30.1737	4.42842	0.0149431	C16orf34	NM_144570	INSIDE
chr14:068933749-068933800	A_17_P09369772	chr14	68933749	737.438	34.252	4.42826	0.0149436	ERH	NM_004450	INSIDE
chr14:052689012-052689056	A_17_P09296370	chr14	52689012	648.776	30.1568	4.42717	0.0149467	DDHD1	NM_030637	INSIDE
chr14:019992328-019992387	A_17_P09154695	chr14	19992328	340.527	15.8636	4.42398	0.0149559	OSGEP	NM_017807	INSIDE
chr17:037983550-037983602	A_17_P10327590	chr17	37983550	762.4	35.5876	4.4211	0.014964	TBPIP	NM_013290	PROMOTER
chr12:122241678-122241731	A_17_P08662173	chr12	122241678	389.51	18.2023	4.41946	0.0149689	FLJ38663	NM_152269	PROMOTER
chr20:003087659-003087708	A_17_P11024187	chr20	3087659	644.148	30.1111	4.41903	0.0149699	FLJ13149	NM_021826	INSIDE
chr20:017497328-017497387	A_17_P11092088	chr20	17497328	262.217	12.2647	4.41818	0.0149726	DSTN	NM_001011546	PROMOTER
chr11:119713695-119713754	A_17_P08072444	chr11	119713695	642.278	30.0773	4.41645	0.0149773	ARHGEF12	NM_015313	INSIDE
chr15:070766186-070766245	A_17_P09752447	chr15	70766186	638.845	30.0151	4.41171	0.014991	BBS4	NM_033028	INSIDE
chr20:032415473-032415532	A_17_P11140983	chr20	32415473	538.234	25.3273	4.40947	0.0149976	ITCH	NM_031483	INSIDE
chr14:053977000-053977059	A_17_P16704014	chr14	53977000	400.529	18.9374	4.4026	0.0150175	CNIH	NM_001009551	INSIDE
chr17:058982787-058982846	A_17_P10412379	chr17	58982787	1117.64	52.904	4.40093	0.0150222	WDR68	NM_001003725	INSIDE
chr20:002398792-002398836	A_17_P11021638	chr20	2398792	898.991	42.5613	4.40069	0.0150229	SNRPB	NM_003091	INSIDE
chr13:043909244-043909291	A_17_P08819142	chr13	43909244	348.468	16.5209	4.39867	0.0150292	TSC22D1	NM_006022	PROMOTER
chr21:016025027-016025073	A_17_P11278168	chr21	16025027	451.345	21.447	4.39538	0.0150385	USP25	NM_013396	INSIDE
chr16:066677545-066677604	A_17_P10087742	chr16	66677545	270.615	12.8651	4.3947	0.0150409	NFATC3	NM_173164	INSIDE
chr12:108895865-108895924	A_17_P16591120	chr12	108895865	380.019	18.078	4.39376	0.0150434	GIT2	NM_139201	INSIDE
chr12:132223647-132223706	A_17_P08703724	chr12	132223647	362.55	17.2652	4.39224	0.0150478	ZNF84	NM_003428	PROMOTER
chr22:037377003-037377052	A_17_P11501792	chr22	37377003	313.72	14.9751	4.38884	0.0150579	PGEA1	NM_001002880	PROMOTER
chr11:027701068-027701113	A_17_P07712654	chr11	27701068	232.097	11.0837	4.38821	0.0150599	BDNF	NM_170731	PROMOTER
chr17:007428663-007428711	A_17_P10214086	chr17	7428663	524.764	25.1313	4.38411	0.0150716	MPDU1	NM_004870	INSIDE
chr16:087811858-087811908	A_17_P10181765	chr16	87811858	568.352	27.2279	4.38363	0.015073	FLJ31875	NM_182531	INSIDE
chrX:070121813-070121857	A_17_P11782853	chrX	70121813	914.275	43.8074	4.38338	0.0150737	MED12	NM_005120	INSIDE
chr18:063333763-063333822	A_17_P10784779	chr18	63333763	375.249	18.0147	4.3806	0.0150822	C18orf4	NM_032160	INSIDE
chr14:068935609-068935664	A_17_P09369786	chr14	68935609	1088.43	52.3075	4.37909	0.0150864	ERH-SLC39A9	NM_004450-NM_018375	DIVERGENT_PROMOTER
chr19:061597074-061597118	A_17_P11005844	chr19	61597074	875.25	42.1302	4.37677	0.0150933	ZNF582	NM_144690	PROMOTER
chr11:107305343-107305391	A_17_P08014514	chr11	107305343	563.88	27.1556	4.37606	0.0150955	RAB39	NM_017516	INSIDE
chr16:004615388-004615436	A_17_P09899052	chr16	4615388	842.918	40.609	4.37552	0.0150971	MGRN1	NM_015246	INSIDE
chr17:003575125-003575176	A_17_P10198571	chr17	3575125	206.916	9.97989	4.37388	0.0151024	GSG2	NM_031965	INSIDE
chr12:070520003-070520047	A_17_P08441222	chr12	70520003	936.394	45.1949	4.37288	0.0151049	TBC1D15	NM_022771	INSIDE
chr19:042518840-042518887	A_17_P10952889	chr19	42518840	553.167	26.981	4.3577	0.0151507	HKR1	NM_181786	INSIDE
chr11:062229926-062229985	A_17_P07832844	chr11	62229926	886.948	43.3047	4.35625	0.0151549	BSCL2	NM_032667	INSIDE
chr14:072563885-072563944	A_17_P16715661	chr14	72563885	416.369	20.3449	4.35512	0.0151585	ZFYVE1	NM_021260	PROMOTER
chr10:090630854-090630908	A_17_P07380665	chr10	90630854	1437.86	70.3123	4.354	0.0151618	STAMBPL1	NM_020799	INSIDE
chr11:118165582-118165636	A_17_P08065144	chr11	118165582	592.303	29.1692	4.34382	0.0151929	DDX6	NM_004397	INSIDE
chr13:041745013-041745072	A_17_P08807952	chr13	41745013	590.673	29.1397	4.3413	0.0152006	AKAP11	NM_144490	INSIDE
chr11:111461763-111461820	A_17_P16502158	chr11	111461763	270.886	13.3672	4.34091	0.015202	TIMM8B	NM_012459	INSIDE
chr14:052488271-052488315	A_17_P16703265	chr14	52488271	409.789	20.2519	4.33875	0.0152085	PLEKHC1	NM_006832	PROMOTER
chr21:037366927-037366971	A_17_P17234894	chr21	37366927	426.834	21.1066	4.33791	0.0152111	PIGP	NM_153681	INSIDE
chr14:070137552-070137608	A_17_P09374664	chr14	70137552	748.948	37.0947	4.33558	0.0152182	MED6	NM_005466	PROMOTER
chr12:049919447-049919495	A_17_P08348691	chr12	49919447	663.182	32.8624	4.33489	0.0152203	DAZAP2	NM_014764	INSIDE
chr19:010538076-010538125	A_17_P17107843	chr19	10538076	327.616	16.2385	4.33451	0.0152218	FLJ12949	NM_178159	PROMOTER
chr12:132073357-132073416	A_17_P08703347	chr12	132073357	241.869	12.0396	4.32837	0.0152408	CHFR	NM_018223	INSIDE
chr11:066366588-066366638	A_17_P07848563	chr11	66366588	890.264	44.3346	4.32773	0.0152425	FLJ22531	NM_024650	INSIDE
chr6:099980981-099981040	A_17_P04930949	chr6	99980981	1222.51	0.688748	10.7936	0.0152504	BC064413	NONE	Unknown
chr11:062252962-062253007	A_17_P07833015	chr11	62252962	11416.4	570.488	4.32276	0.015258	TTC9C	NM_173810	INSIDE
chr21:045116667-045116726	A_17_P11413977	chr21	45116667	680.733	34.0368	4.32192	0.0152607	PTTG1IP	NM_004339	INSIDE
chr10:099177083-099177142	A_17_P07416158	chr10	99177083	600.911	30.098	4.31941	0.0152686	PGAM1	NM_002629	INSIDE
chr12:074763875-074763928	A_17_P08460056	chr12	74763875	678.36	33.9908	4.31883	0.0152703	NAP1L1	NM_004537	INSIDE
chr9:137759997-137760041	A_17_P07013478	chr9	137759997	849.341	0.694656	10.2558	0.0152714	ZMYND19	NM_138462	INSIDE
chr6:031870817-031870861	A_17_P04645056	chr6	31870817	845.084	0.694605	10.2487	0.0152717	VARS	NM_006295	INSIDE
chr17:045583933-045583977	A_17_P10357299	chr17	45583933	1327.62	66.7169	4.31465	0.0152834	PPP1R9B	NM_032595	PROMOTER
chr10:060792719-060792769	A_17_P07252626	chr10	60792719	573.292	28.8213	4.31407	0.0152854	FAM13C1	NM_001001971	PROMOTER
chr16:024460447-024460506	A_17_P09966676	chr16	24460447	321.181	16.1498	4.3138	0.0152864	RBBP6	NM_032626	INSIDE
chr14:090597342-090597401	A_17_P09470972	chr14	90597342	433.993	21.8264	4.31353	0.015287	RPS6KA5	NM_182398	PROMOTER
chr12:049729370-049729429	A_17_P08348004	chr12	49729370	129.684	6.52354	4.31321	0.0152901	LETMD1	NM_001024668	INSIDE
chr16:030991285-030991329	A_17_P09985462	chr16	30991285	595.503	29.9931	4.31141	0.0152937	ZNF668	NM_024706	INSIDE
chr1:038139380-038139432	A_17_P00145583	chr1	38139380	1305.14	1.48413	9.78037	0.0152977	FHL3	NM_004468	INSIDE
chr16:046051900-046051953	A_17_P09993882	chr16	46051900	449.458	22.6951	4.30773	0.0153053	CDA08	NM_030790	INSIDE
chr9:131030898-131030942	A_17_P06983632	chr9	131030898	2443.2	3.00712	9.66617	0.0153054	NUP214	NM_005085	INSIDE
chr14:049168795-049168854	A_17_P09281098	chr14	49168795	524.823	26.5089	4.30728	0.0153068	C14orf104	NM_018139	INSIDE
chr9:034644905-034644949	A_17_P06695570	chr9	34644905	240.063	0.33637	9.47915	0.0153199	IL11RA	NM_147162	INSIDE
chr15:072775812-072775867	A_17_P09761599	chr15	72775812	1395.99	70.7541	4.30233	0.0153224	LSM16	NM_025083	PROMOTER
chr13:026644859-026644918	A_17_P08737712	chr13	26644859	664.948	33.729	4.30118	0.0153261	USP12	NM_182488	PROMOTER
chr1:011844437-011844493	A_17_P00047499	chr1	11844437	210.459	0.330231	9.31584	0.0153341	NPPA	NM_006172	PROMOTER
chr22:030475738-030475797	A_17_P11475137	chr22	30475738	331.236	16.8369	4.29816	0.015336	DEPDC5	NM_001007188	INSIDE
chr5:052321835-052321882	A_17_P03927461	chr5	52321835	809.905	1.38288	9.19393	0.0153449	ITGA2	NM_002203	INSIDE
chr10:053128794-053128847	A_17_P07218710	chr10	53128794	982.918	50.169	4.2922	0.0153548	CSTF2T	NM_015235	INSIDE
chr7:148283206-148283250	A_17_P16034018	chr7	148283206	372.481	0.693996	9.06802	0.0153579	ZNF398	NM_170686	INSIDE
chr16:065472720-065472764	A_17_P10082149	chr16	65472720	442.084	22.5794	4.29124	0.0153579	PDP2	NM_020786	INSIDE
chr13:040242739-040242784	A_17_P08801992	chr13	40242739	682.092	34.9099	4.28826	0.0153675	MRPS31	NM_005830	INSIDE
chrX:071278825-071278884	A_17_P11786444	chrX	71278825	762.66	39.1196	4.28507	0.0153777	RPS4X	NM_001007	INSIDE
chr17:059259593-059259652	A_17_P10413766	chr17	59259593	493.978	25.3442	4.28472	0.015379	PSMC5	NM_002805	INSIDE
chr21:029593961-029594020	A_17_P11339251	chr21	29593961	844.515	43.4539	4.28057	0.0153923	BACH1	NM_001011545	PROMOTER
chr17:071487677-071487730	A_17_P10468873	chr17	71487677	1075.34	55.3965	4.27885	0.0153979	ACOX1	NM_007292	PROMOTER
chr19:008179847-008179894	A_17_P10875320	chr19	8179847	435.779	22.4839	4.27663	0.0154052	LASS4	NM_024552	PROMOTER
chr17:056845399-056845444	A_17_P10404733	chr17	56845399	1719.74	88.7508	4.27629	0.0154062	LOC388407	NM_203425	INSIDE
chr11:085017435-085017494	A_17_P07922943	chr11	85017435	931.14	48.0749	4.27564	0.0154083	HT007	NM_018480	INSIDE
chr11:074951114-074951158	A_17_P07881227	chr11	74951114	549.106	28.3624	4.27503	0.0154104	SERPINH1	NM_001235	INSIDE
chr16:067435058-067435102	A_17_P10090841	chr16	67435058	267.352	13.8114	4.27481	0.0154114	CDH1	NM_004360	DOWNSTREAM
chr12:119398292-119398351	A_17_P08652457	chr12	119398292	489.123	25.2702	4.27469	0.0154115	DYNLL1	NM_001037495	INSIDE
chr16:066436543-066436602	A_17_P10086578	chr16	66436543	280.801	14.5192	4.27352	0.0154155	NUTF2	NM_005796	PROMOTER
chr19:045169200-045169244	A_17_P17138912	chr19	45169200	4091.28	211.762	4.27204	0.0154201	PSMC4	NM_006503	INSIDE
chr17:071610874-071610920	A_17_P10469409	chr17	71610874	13323.5	689.678	4.27191	0.0154205	EXOC7	NM_001013839	INSIDE
chrX:100469934-100469993	A_17_P11852264	chrX	100469934	367.846	19.0677	4.2699	0.0154272	HNRPH2	NM_001032393	INSIDE
chr16:030569947-030569991	A_17_P09983988	chr16	30569947	695.214	36.0407	4.26976	0.0154276	MGC3121	NM_024031	INSIDE
chr19:055123980-055124027	A_17_P10988251	chr19	55123980	862.195	44.7602	4.26773	0.0154342	ATF5	NM_012068	PROMOTER
chr15:046410311-046410370	A_17_P09639767	chr15	46410311	397.813	20.6831	4.26557	0.0154415	DUT	NM_001025248	PROMOTER
chr17:008473302-008473361	A_17_P10218916	chr17	8473302	1021.61	53.1375	4.26497	0.0154433	MYH10	NM_005964	INSIDE
chr10:127502702-127502755	A_17_P07552711	chr10	127502702	719.188	37.4089	4.26492	0.0154435	BCCIP	NM_078468	INSIDE
chr18:024009202-024009256	A_17_P10594389	chr18	24009202	365.69	19.0366	4.26377	0.0154474	CDH2	NM_001792	INSIDE
chr15:050759629-050759688	A_17_P09659142	chr15	50759629	334.78	17.4443	4.26239	0.015452	KIAA1370	NM_019600	PROMOTER
chr11:129824226-129824279	A_17_P08120179	chr11	129824226	277.411	14.4695	4.26094	0.0154566	ADAMTS15	NM_139055	INSIDE
chr18:053251857-053251916	A_17_P10736339	chr18	53251857	277.411	14.4695	4.26094	0.0154571	ONECUT2	NM_004852	PROMOTER
chr18:044728842-044728901	A_17_P10694775	chr18	44728842	687.895	35.8972	4.26025	0.0154588	SMAD7	NM_005904	INSIDE
chr20:034006317-034006361	A_17_P17189375	chr20	34006317	1123.22	58.6689	4.2589	0.0154633	SCAND1	NM_033630	PROMOTER
chr11:047387142-047387186	A_17_P07800839	chr11	47387142	379.542	19.8265	4.25875	0.0154639	SLC39A13	NM_152264	INSIDE
chr19:043831175-043831232	A_17_P10957027	chr19	43831175	3255.2	170.24	4.2571	0.0154692	ACTN4	NM_004924	INSIDE
chr12:055324288-055324347	A_17_P08374256	chr12	55324288	131.725	6.88748	4.25741	0.0154702	U59B	U59B	PROMOTER
chr11:074338542-074338601	A_17_P16474114	chr11	74338542	658.094	34.429	4.2566	0.0154711	SPCS2	NM_014752	INSIDE
chr19:001307028-001307086	A_17_P10853522	chr19	1307028	444.13	23.255	4.25537	0.0154751	MUM1	NM_032853	INSIDE
chr17:044846788-044846842	A_17_P10353613	chr17	44846788	14204.6	743.886	4.25514	0.0154757	PHB	NM_002634	INSIDE
chr17:005312492-005312541	A_17_P10205347	chr17	5312492	940.131	49.3166	4.25272	0.0154838	DHX33	NM_020162	INSIDE
chrX:015631479-015631538	A_17_P11609748	chrX	15631479	302.577	15.8869	4.2514	0.0154885	AP1S2	NM_003916	INSIDE
chr17:018703080-018703139	A_17_P10259550	chr17	18703080	477.864	25.0966	4.25104	0.0154895	PRPSAP2	NM_002767	INSIDE
chr19:054775110-054775160	A_17_P17152728	chr19	54775110	10242.1	538.504	4.24941	0.0154948	NOSIP	NM_015953	INSIDE
chr16:001300331-001300390	A_17_P09885596	chr16	1300331	730.501	38.501	4.24592	0.0155065	UBE2I	NM_003345	INSIDE
chr14:031615311-031615365	A_17_P09206284	chr14	31615311	1260.26	66.5163	4.24387	0.0155133	ARHGAP5	NM_001030055	PROMOTER
chr19:039916433-039916486	A_17_P10945360	chr19	39916433	490.916	25.9718	4.24046	0.0155249	ZNF181	NM_001029997	PROMOTER
chr19:018250707-018250751	A_17_P10904662	chr19	18250707	342.347	18.1139	4.24029	0.0155256	KIAA1683	NM_025249	PROMOTER
chr5:064895394-064895453	A_17_P03985551	chr5	64895394	793.352	3.1285	7.98635	0.0155312	PPWD1	NM_015342	INSIDE
chr16:030529359-030529403	A_17_P09983920	chr16	30529359	619.831	32.8412	4.23829	0.0155322	ZNF689	NM_138447	PROMOTER
chr12:047774135-047774184	A_17_P08340683	chr12	47774135	471.826	25.0023	4.23812	0.0155328	DHH	NM_021044	INSIDE
chr15:036333988-036334047	A_17_P09596046	chr15	36333988	488.36	25.9286	4.23533	0.0155422	SPRED1	NM_152594	INSIDE
chr17:026182772-026182831	A_17_P10281338	chr17	26182772	326.213	17.32	4.2353	0.0155425	CRLF3-C17orf41	NM_015986-NM_024857	DIVERGENT_PROMOTER
chr15:074416379-074416438	A_17_P09767162	chr15	74416379	270.597	14.3682	4.23519	0.0155429	ISL2	NM_145805	INSIDE
chr17:059934211-059934267	A_17_P10416771	chr17	59934211	694.583	36.8865	4.23498	0.0155433	CCDC45	NM_138363	INSIDE
chr14:023118309-023118355	A_17_P09168677	chr14	23118309	452.398	24.0319	4.23457	0.0155448	JPH4	NM_032452	PROMOTER
chr19:012583891-012583950	A_17_P10886721	chr19	12583891	233.492	12.4019	4.23474	0.0155448	FLJ90396	NM_153358	INSIDE
chr20:016658967-016659013	A_17_P17176159	chr20	16658967	12234	650.123	4.23404	0.0155464	SNRPB2	NM_003092	INSIDE
chr17:055053617-055053676	A_17_P10398059	chr17	55053617	325.307	17.3067	4.2324	0.0155523	CLTC	NM_004859	INSIDE
chr10:073783274-073783333	A_17_P07310966	chr10	73783274	400.742	21.3354	4.23135	0.0155557	DNAJB12	NM_001002762	INSIDE
chr20:044575152-044575211	A_17_P11191660	chr20	44575152	590.965	31.4803	4.23055	0.0155583	ZNF334	NM_018102	INSIDE
chrX:015567926-015567976	A_17_P11609393	chrX	15567926	1276.4	68.1232	4.22778	0.0155677	U2AF1L2	NM_005089	PROMOTER
chr17:038977891-038977942	A_17_P10330727	chr17	38977891	610.002	32.636	4.22428	0.0155796	ETV4	NM_001986	INSIDE
chr12:094686280-094686339	A_17_P08549892	chr12	94686280	267.661	14.3241	4.22389	0.0155813	NTN4	NM_021229	INSIDE
chr15:046257112-046257171	A_17_P16788613	chr15	46257112	413.494	22.1382	4.22326	0.0155833	MYEF2	NM_016132	INSIDE
chr10:102811612-102811657	A_17_P07431819	chr10	102811612	397.052	21.2787	4.22185	0.0155882	KAZALD1	NM_030929	INSIDE
chr10:095246860-095246918	A_17_P07399772	chr10	95246860	561.944	30.1258	4.22135	0.0155897	CEP55	NM_018131	INSIDE
chr14:038970104-038970163	A_17_P09239681	chr14	38970104	412.692	22.1255	4.22128	0.0155901	FBXO33	NM_203301	INSIDE
chr12:102862529-102862588	A_17_P08585076	chr12	102862529	655.797	35.222	4.2187	0.0155989	TDG	NM_001008411	INSIDE
chr19:004861668-004861726	A_17_P17101004	chr19	4861668	480.156	25.7989	4.21812	0.0156008	C19orf31-UHRF1	NM_001014373-NM_013282	DIVERGENT_PROMOTER
chr13:110166810-110166869	A_17_P09135858	chr13	110166810	537.237	28.8806	4.21739	0.0156034	ING1	NM_005537	INSIDE
chr13:043845918-043845963	A_17_P08818778	chr13	43845918	279.113	15.0128	4.21659	0.0156063	C13orf21	NM_001010897	PROMOTER
chr22:039578032-039578091	A_17_P11510167	chr22	39578032	872.194	46.9162	4.21649	0.0156063	LOC63929	NM_022098	INSIDE
chr17:004832333-004832379	A_17_P10203762	chr17	4832333	962.69	51.8383	4.21498	0.0156115	INCA1	NM_213726	INSIDE
chr19:008293122-008293168	A_17_P10875572	chr19	8293122	1688.82	90.9534	4.21475	0.0156123	RPS28	NM_001031	INSIDE
chr17:025828190-025828249	A_17_P10280820	chr17	25828190	650.745	35.1167	4.21186	0.0156223	GOSR1	NM_001007024	PROMOTER
chr17:053438001-053438060	A_17_P10391934	chr17	53438001	601.351	32.4536	4.21176	0.0156227	SFRS1	NM_006924	INSIDE
chr21:016024917-016024976	A_17_P11278167	chr21	16024917	958.121	51.7435	4.21076	0.0156261	USP25	NM_013396	INSIDE
chr2:170255484-170255534	A_17_P01664991	chr2	170255484	1152.39	5.91467	7.60612	0.0156313	FLJ21901	NM_024622	INSIDE
chr5:072180914-072180973	A_17_P04010354	chr5	72180914	948.501	4.98972	7.57055	0.0156423	TNPO1	NM_153188	INSIDE
chr13:029068240-029068299	A_17_P08748508	chr13	29068240	198.194	10.747	4.2049	0.0156472	SLC7A1	NM_003045	PROMOTER
chr19:049308892-049308948	A_17_P10971075	chr19	49308892	747.824	40.6245	4.20228	0.0156555	ZNF225	NM_013362	PROMOTER
chr21:031953300-031953359	A_17_P11351212	chr21	31953300	374.257	20.339	4.20171	0.0156578	SOD1	NM_000454	PROMOTER
chr13:048450492-048450551	A_17_P08838709	chr13	48450492	226.009	12.3015	4.19948	0.0156659	FNDC3A	NM_014923	INSIDE
chr12:054838624-054838668	A_17_P08372098	chr12	54838624	6029.78	328.379	4.19867	0.0156681	MYL6	NM_079424	INSIDE
chr17:076134524-076134583	A_17_P10488873	chr17	76134524	402.034	21.9683	4.19382	0.0156852	raptor	NM_020761	INSIDE
chr15:045798800-045798859	A_17_P16788345	chr15	45798800	738.382	40.4303	4.19086	0.0156955	SEMA6D	NM_024966	INSIDE
chr12:063288972-063289027	A_17_P08407434	chr12	63288972	385.094	21.0922	4.19043	0.0156972	RASSF3	NM_178169	PROMOTER
chr18:037789869-037789923	A_17_P10660494	chr18	37789869	1535.4	84.1337	4.18979	0.0156993	PIK3C3	NM_002647	INSIDE
chr18:054683205-054683258	A_17_P10743381	chr18	54683205	466.641	25.5818	4.18912	0.0157017	ZNF532	NM_018181	INSIDE
chr19:056303758-056303817	A_17_P10991818	chr19	56303758	630.984	34.6998	4.18461	0.0157176	ATPBD3	NM_145232	PROMOTER
chr10:063698228-063698272	A_17_P07267338	chr10	63698228	538.502	29.6573	4.18249	0.0157252	PLEKHK1	NM_145307	INSIDE
chr19:011061025-011061072	A_17_P10883417	chr19	11061025	282.791	15.5875	4.18128	0.0157299	LDLR	NM_000527	PROMOTER
chr20:034523996-034524040	A_17_P11148862	chr20	34523996	461.354	25.4956	4.17755	0.0157427	DLGAP4	NM_183006	INSIDE
chr13:035818091-035818137	A_17_P08781061	chr13	35818091	806.82	44.6119	4.17675	0.0157455	SPG20	NM_015087	INSIDE
chr12:006666825-006666884	A_17_P08177105	chr12	6666825	1238.63	68.5146	4.17618	0.0157475	ZNF384	NM_133476	INSIDE
chr20:021233229-021233288	A_17_P11109580	chr20	21233229	426.871	23.6137	4.17611	0.0157479	XRN2	NM_012255	INSIDE
chr22:035107071-035107123	A_17_P17280233	chr22	35107071	364.942	20.195	4.1756	0.0157498	MYH9	NM_002473	INSIDE
chr18:045271969-045272028	A_17_P10697039	chr18	45271969	674.259	37.3299	4.1749	0.0157521	U58A	U58A	PROMOTER
chr16:002744232-002744289	A_17_P09891405	chr16	2744232	724.916	40.155	4.17416	0.0157547	SRRM2	NM_016333	INSIDE
chr16:004467098-004467146	A_17_P09898479	chr16	4467098	673.676	37.3177	4.17412	0.0157549	HMOX2	NM_002134	INSIDE
chr11:018299377-018299436	A_17_P07671619	chr11	18299377	321.321	17.8	4.17407	0.0157553	HPS5	NM_007216	INSIDE
chrX:023926719-023926778	A_17_P11644857	chrX	23926719	475.009	26.3853	4.17015	0.0157692	ZFX	NM_003410	PROMOTER
chr17:018105190-018105249	A_17_P10258963	chr17	18105190	827.009	45.9681	4.1692	0.0157725	SMCR7	NM_148886	INSIDE
chr12:044948278-044948330	A_17_P08328688	chr12	44948278	1225.36	68.2063	4.16715	0.0157798	SLC38A1	NM_030674	INSIDE
chr4:041061643-041061702	A_17_P03060025	chr4	41061643	95.6097	0.658929	7.18089	0.0157833	APBB2	NM_173075	PROMOTER
chr12:064982731-064982775	A_17_P08415794	chr12	64982731	667.535	37.1891	4.16589	0.0157844	HELB	NM_033647	INSIDE
chr15:065901370-065901414	A_17_P09730729	chr15	65901370	332.6	18.5313	4.16575	0.0157851	LBXCOR1	NM_001031807	PROMOTER
chr17:037559389-037559448	A_17_P10325838	chr17	37559389	490.066	27.3228	4.1648	0.0157884	RAB5C	NM_004583	INSIDE
chr15:042368910-042368962	A_17_P16785535	chr15	42368910	1071.68	59.7979	4.16363	0.0157926	CASC4	NM_138423	INSIDE
chr15:032288738-032288797	A_17_P09575939	chr15	32288738	252.168	14.0978	4.16084	0.0158029	C15orf29	NM_024713	INSIDE
chr17:007548386-007548430	A_17_P10214550	chr17	7548386	638.14	35.6881	4.16036	0.0158044	EFNB3	NM_001406	PROMOTER
chr16:070600507-070600562	A_17_P10102536	chr16	70600507	1554.74	87.1266	4.15742	0.015815	DHODH	NM_001025193	INSIDE
chr19:019244559-019244606	A_17_P10908404	chr19	19244559	711.337	39.8756	4.15695	0.0158167	TM6SF2	NM_001001524	INSIDE
chr19:057592971-057593028	A_17_P10996002	chr19	57592971	1209.39	67.8328	4.15616	0.0158196	ZNF528	NM_032423	INSIDE
chr11:057182387-057182446	A_17_P07814253	chr11	57182387	709.633	39.8403	4.15477	0.0158246	HEAB	NM_006831	INSIDE
chr6:150159700-150159752	A_17_P05165036	chr6	150159700	1028.01	7.63127	7.07371	0.0158259	NUP43	NM_024647	INSIDE
chr6:108385073-108385132	A_17_P04970015	chr6	108385073	905.535	6.72531	7.07303	0.0158262	SEC63	NM_007214	INSIDE
chr17:063145486-063145544	A_17_P10430200	chr17	63145486	925.843	52.0931	4.1516	0.0158362	NOL11	NM_015462	INSIDE
chr11:014478484-014478543	A_17_P07654447	chr11	14478484	656.663	36.9596	4.15113	0.0158379	COPB	NM_016451	PROMOTER
chr19:039542637-039542689	A_17_P10944352	chr19	39542637	431.39	24.3359	4.14784	0.0158501	GPI	NM_000175	PROMOTER
chrX:110145315-110145364	A_17_P11886358	chrX	110145315	248.651	14.0438	4.14612	0.0158567	PAK3	NM_002578	PROMOTER
chr12:095091745-095091804	A_17_P08551626	chr12	95091745	517.537	29.2414	4.14558	0.0158583	ELK3	NM_005230	INSIDE
chr13:096673860-096673919	A_17_P09064562	chr13	96673860	919.042	51.9454	4.14506	0.0158601	MBNL2	NM_144778	INSIDE
chr1:222274309-222274368	A_17_P00835120	chr1	222274309	177.989	1.38772	7.00293	0.0158603	SRP9	NM_003133	INSIDE
chr20:047963835-047963887	A_17_P11203811	chr20	47963835	248.148	14.036	4.144	0.0158643	SPATA2	NM_006038	INSIDE
chr17:007530818-007530868	A_17_P10214489	chr17	7530818	1494.47	84.6208	4.14248	0.0158696	TP53	NM_000546	INSIDE
chr20:061028719-061028773	A_17_P11263068	chr20	61028719	699.948	39.6387	4.14227	0.0158704	DIDO1	NM_080796	PROMOTER
chr8:011598719-011598764	A_17_P05958595	chr8	11598719	819.341	6.53147	6.97091	0.0158729	GATA4	NM_002052	PROMOTER
chr1:216607558-216607617	A_17_P15176274	chr1	216607558	789.727	6.46172	6.93329	0.0158911	EPRS	NM_004446	INSIDE
chr17:027692293-027692352	A_17_P10286137	chr17	27692293	598.193	34.0082	4.13666	0.0158911	C17orf75	NM_022344	INSIDE
chr14:069147712-069147771	A_17_P09370595	chr14	69147712	409.502	23.3259	4.13387	0.0159016	KIAA0247	NM_014734	PROMOTER
chr11:047405048-047405105	A_17_P07800929	chr11	47405048	877.109	49.9736	4.13352	0.0159027	PSMC3	NM_002804	PROMOTER
chr15:053577382-053577441	A_17_P09671940	chr15	53577382	595.435	33.9466	4.1326	0.0159061	DYX1C1	NM_001033559	INSIDE
chr19:053466950-053466996	A_17_P10983198	chr19	53466950	408.708	23.3125	4.13189	0.0159089	ZNF114	NM_153608	INSIDE
chr1:197441011-197441070	A_17_P00724576	chr1	197441011	1222.66	10.3128	6.88944	0.0159126	CAMSAP1L1	NM_203459	INSIDE
chr19:054683093-054683146	A_17_P17152605	chr19	54683093	2013.53	114.941	4.13075	0.0159129	U32A	U32A	PROMOTER
chr15:099635425-099635484	A_17_P09877796	chr15	99635425	268.842	15.3715	4.12843	0.0159223	SELS	NM_018445	PROMOTER
chr12:021702239-021702291	A_17_P08237221	chr12	21702239	221.994	12.712	4.12625	0.0159305	LDHB	NM_002300	PROMOTER
chr20:020298764-020298819	A_17_P11104502	chr20	20298764	203.597	11.6701	4.12483	0.015937	INSM1	NM_002196	INSIDE
chr20:048203326-048203370	A_17_P17198498	chr20	48203326	470.291	26.979	4.12365	0.0159396	Kua	NM_199129	INSIDE
chr11:065243746-065243793	A_17_P07844455	chr11	65243746	505.048	29.0022	4.12219	0.0159451	AYP1	NM_032193	INSIDE
chr19:001045341-001045385	A_17_P10852552	chr19	1045341	279.763	16.0663	4.1221	0.0159458	POLR2E	NM_002695	INSIDE
chr21:026028254-026028313	A_17_P11323531	chr21	26028254	254.782	14.6312	4.12214	0.0159459	GABPA	NM_002040	PROMOTER
chr4:006761601-006761660	A_17_P02909407	chr4	6761601	1903.82	16.8193	6.82264	0.0159471	MRFAP1	NM_033296	INSIDE
chr19:001856904-001856961	A_17_P10855621	chr19	1856904	389.548	22.3811	4.12145	0.0159479	LOC113179	NM_138422	INSIDE
chr8:094837504-094837563	A_17_P06305732	chr8	94837504	157.175	1.38699	6.82427	0.0159503	TMEM67	NM_153704	INSIDE
chr11:129445909-129445959	A_17_P08118574	chr11	129445909	346.101	19.8959	4.12065	0.015951	APLP2	NM_001642	INSIDE
chr21:039476437-039476490	A_17_P11387677	chr21	39476437	1018.32	58.5893	4.11941	0.0159554	DSCR2	NM_003720	INSIDE
chr12:027824906-027824950	A_17_P08266855	chr12	27824906	681.004	39.2391	4.1173	0.0159634	KLHDC5	NM_020782	INSIDE
chr10:097041157-097041214	A_17_P07406019	chr10	97041157	138.535	7.97996	4.11772	0.0159641	PDLIM1	NM_020992	PROMOTER
chr17:038576062-038576117	A_17_P10329894	chr17	38576062	1378.51	79.4595	4.11675	0.0159654	NBR1	NM_005899	PROMOTER
chr11:065093625-065093679	A_17_P07843811	chr11	65093625	418.216	24.1066	4.11675	0.0159655	SSSCA1	NM_006396	PROMOTER
chr16:010942645-010942698	A_17_P09925634	chr16	10942645	482.798	27.8833	4.11394	0.0159761	DEXI	NM_014015	INSIDE
chr13:095126476-095126530	A_17_P09057356	chr13	95126476	1261.17	72.8806	4.11308	0.0159792	DNAJC3	NM_006260	PROMOTER
chr17:072242365-072242424	A_17_P10472134	chr17	72242365	171.923	9.93469	4.11314	0.0159799	SFRS2	NM_003016	INSIDE
chr1:243818375-243818432	A_17_P00928685	chr1	243818375	149.995	1.38671	6.7571	0.0159836	ZNF496	NM_032752	INSIDE
chr11:125587906-125587965	A_17_P08099614	chr11	125587906	400.736	23.1773	4.11186	0.015984	RPUSD4	NM_032795	PROMOTER
chrX:080264218-080264272	A_17_P11802007	chrX	80264218	432.086	24.995	4.11161	0.015985	SH3BGRL	NM_003022	INSIDE
chr10:069761149-069761197	A_17_P07293488	chr10	69761149	882.933	51.0967	4.111	0.0159871	HNRPH3	NM_012207	PROMOTER
chr10:115429153-115429197	A_17_P07493031	chr10	115429153	651.056	37.6884	4.11059	0.0159887	CASP7	NM_001227	PROMOTER
chr10:074597269-074597328	A_17_P07313831	chr10	74597269	724.247	41.9304	4.11041	0.0159894	HSGT1	NM_007265	INSIDE
chr20:043875699-043875746	A_17_P11188592	chr20	43875699	854.88	49.4973	4.1103	0.0159898	UBE2C	NM_181801	INSIDE
chr2:096422293-096422341	A_17_P01343403	chr2	96422293	293.272	2.7483	6.73755	0.0159936	BRRN1	NM_015341	PROMOTER
chr11:130290550-130290594	A_17_P08122524	chr11	130290550	579.706	33.592	4.10913	0.0159943	SNX19	NM_014758	INSIDE
chrX:118607199-118607258	A_17_P11915767	chrX	118607199	537.539	31.1494	4.10909	0.0159944	SEPT6	NM_015129	INSIDE
chr11:065414040-065414090	A_17_P07845002	chr11	65414040	275.967	16.0046	4.10793	0.0159992	FIBP-DIPA	NM_198897-NM_006848	DIVERGENT_PROMOTER
chr12:065948432-065948491	A_17_P08420695	chr12	65948432	301.339	17.4837	4.10731	0.0160014	CAND1	NM_018448	PROMOTER
chr10:093674916-093674975	A_17_P07393373	chr10	93674916	398.736	23.1431	4.10678	0.0160036	BTAF1	NM_003972	INSIDE
chr20:047269487-047269531	A_17_P17197913	chr20	47269487	2256.89	131.037	4.10629	0.016005	DDX27	NM_017895	INSIDE
chr14:075688804-075688857	A_17_P09399297	chr14	75688804	1211.63	70.368	4.10588	0.0160066	C14orf118	NM_017926	INSIDE
chr2:020024040-020024099	A_17_P01029038	chr2	20024040	633.064	6.0373	6.7123	0.0160078	LOC130502	NM_001008237	PROMOTER
chr10:064894634-064894693	A_17_P07272744	chr10	64894634	428.617	24.9348	4.10346	0.016016	BC007866	NONE	Unknown
chr6:109869149-109869193	A_17_P04976908	chr6	109869149	796.984	7.69902	6.69373	0.0160184	SMPD2	NM_003080	INSIDE
chr17:050852665-050852719	A_17_P10379600	chr17	50852665	620.259	36.1301	4.1016	0.0160229	MMD	NM_012329	INSIDE
chr9:023816058-023816116	A_17_P16166511	chr9	23816058	700.595	6.8192	6.68283	0.0160248	ELAVL2	NM_004432	INSIDE
chr16:072888623-072888674	A_17_P10114092	chr16	72888623	716.194	41.754	4.10036	0.0160276	PSMD7	NM_002811	INSIDE
chr20:010364420-010364479	A_17_P11057342	chr20	10364420	643.694	37.5272	4.10037	0.0160277	C20orf94	NM_001009608	INSIDE
chr15:055787242-055787301	A_17_P09681237	chr15	55787242	427.073	24.9079	4.0998	0.0160299	GRINL1A	NM_001018103	INSIDE
chr10:102737512-102737556	A_17_P07431400	chr10	102737512	11913.1	695.038	4.09931	0.0160316	PEO1	NM_021830	INSIDE
chr16:067722935-067722986	A_17_P16908070	chr16	67722935	665.339	38.8584	4.09779	0.0160375	DERPC	NM_017804	INSIDE
chr3:037193458-037193517	A_17_P02174119	chr3	37193458	588.233	5.90242	6.63894	0.0160509	LRRFIP2	NM_017724	PROMOTER
chr19:060783443-060783487	A_17_P17163150	chr19	60783443	1191.73	69.8817	4.092	0.0160598	ZNF579	NM_152600	INSIDE
chr10:059696622-059696669	A_17_P16346069	chr10	59696622	810.411	47.5339	4.09162	0.0160612	IPMK	NM_152230	INSIDE
chr10:073280497-073280541	A_17_P07309117	chr10	73280497	363.914	21.3622	4.09046	0.0160658	PSAP	NM_002778	INSIDE
chr12:088251194-088251246	A_17_P08521264	chr12	88251194	1112.68	65.4395	4.08773	0.0160763	DUSP6	NM_022652	PROMOTER
chr17:077823964-077824008	A_17_P10495874	chr17	77823964	1076.98	63.4173	4.08597	0.0160831	CSNK1D	NM_001893	INSIDE
chr13:044592421-044592480	A_17_P16631955	chr13	44592421	390.556	23.0133	4.08499	0.0160871	GTF2F2	NM_004128	PROMOTER
chr12:000382576-000382635	A_17_P08146315	chr12	382576	234.446	13.8198	4.08445	0.0160895	MGC13183	NM_032358	PROMOTER
chr14:034831735-034831782	A_17_P09221793	chr14	34831735	1807.72	106.635	4.08341	0.016093	PSMA6	NM_002791	INSIDE
chrX:118786684-118786739	A_17_P11916211	chrX	118786684	702.456	41.4546	4.0828	0.0160954	NDUFA1	NM_004541	PROMOTER
chr12:112121613-112121666	A_17_P08622006	chr12	112121613	451.605	26.656	4.08253	0.0160965	IQCD-TPCN1	NM_138451-NM_017901	DIVERGENT_PROMOTER
chr9:127629124-127629183	A_17_P06970752	chr9	127629124	476.326	5.04906	6.55979	0.0161005	CDK9	NM_001261	INSIDE
chr14:096037444-096037502	A_17_P09494206	chr14	96037444	403.623	23.8552	4.08064	0.016104	PAPOLA	NM_032632	PROMOTER
chr9:131300180-131300239	A_17_P06984697	chr9	131300180	538.079	5.75008	6.54809	0.0161076	BC002872	NONE	Unknown
chr16:015436011-015436057	A_17_P09940753	chr16	15436011	388.53	22.9789	4.07964	0.0161078	C16orf45	NM_033201	INSIDE
chr18:048122105-048122161	A_17_P10709631	chr18	48122105	519.686	30.7647	4.07829	0.016113	DCC	NM_005215	INSIDE
chr13:023984164-023984223	A_17_P08725693	chr13	23984164	650.795	38.536	4.07793	0.0161144	PARP4	NM_006437	INSIDE
chr14:044499594-044499653	A_17_P09261337	chr14	44499594	345.275	20.4619	4.07673	0.0161195	BTBD5	NM_017658	INSIDE
chr19:013923791-013923850	A_17_P10891162	chr19	13923791	432.036	25.6454	4.07438	0.0161283	LOC90379	NM_138353	PROMOTER
chr19:048793239-048793283	A_17_P10969525	chr19	48793239	330.425	19.6414	4.07235	0.0161365	ZNF576	NM_024327	INSIDE
chr11:076172940-076172985	A_17_P07886327	chr11	76172940	556.922	33.1177	4.0718	0.0161385	LRRC54	NM_015516	INSIDE
chr22:040190077-040190122	A_17_P11512225	chr22	40190077	462.294	27.5149	4.07052	0.0161435	ACO2	NM_001098	INSIDE
chr11:124437955-124438002	A_17_P08093995	chr11	124437955	960.786	57.1876	4.07044	0.0161437	SLC37A2	NM_198277	PROMOTER
chr20:056398234-056398286	A_17_P11239177	chr20	56398234	991.66	59.0487	4.06987	0.016146	VAPB	NM_004738	INSIDE
chr10:035667088-035667147	A_17_P07177933	chr10	35667088	27.8721	0.304964	6.51404	0.0161463	C10orf9	NM_145012	INSIDE
chr3:046010342-046010401	A_17_P02213387	chr3	46010342	121.971	1.36098	6.48574	0.0161506	FYCO1	NM_024513	INSIDE
chr21:031955395-031955454	A_17_P11351222	chr21	31955395	445.195	26.5435	4.06801	0.0161534	SOD1	NM_000454	INSIDE
chr19:061344759-061344803	A_17_P11005073	chr19	61344759	554.393	33.0596	4.06777	0.0161544	ZNF444	NM_018337	INSIDE
chr19:043498078-043498132	A_17_P10955851	chr19	43498078	1267.2	75.5853	4.0674	0.0161557	YIF1B	NM_033557	PROMOTER
chr11:085633585-085633639	A_17_P07925860	chr11	85633585	738.941	44.078	4.06733	0.016156	EED	NM_003797	INSIDE
chr18:037790092-037790151	A_17_P10660497	chr18	37790092	553.76	33.045	4.06676	0.0161583	PIK3C3	NM_002647	INSIDE
chr19:043830993-043831045	A_17_P17137034	chr19	43830993	8639.2	515.742	4.06618	0.0161605	ACTN4	NM_004924	INSIDE
chr17:034262954-034263013	A_17_P16978617	chr17	34262954	7120.59	425.143	4.06597	0.0161613	ACA21	ACA21	PROMOTER
chr14:063078653-063078702	A_17_P09343796	chr14	63078653	895.404	53.4731	4.06565	0.0161626	PPP2R5E	NM_006246	INSIDE
chr11:061316705-061316749	A_17_P07829449	chr11	61316705	511.109	30.5688	4.0635	0.0161712	FEN1	NM_004111	INSIDE
chr16:021871656-021871701	A_17_P09957823	chr16	21871656	1259.62	75.398	4.06232	0.0161758	UQCRC2	NM_003366	PROMOTER
chr12:003852630-003852675	A_17_P08163376	chr12	3852630	686.604	41.1067	4.06203	0.016177	PARP11	NM_020367	INSIDE
chr19:050664064-050664108	A_17_P10974817	chr19	50664064	1079.19	64.6514	4.06112	0.0161805	FOSB	NM_006732	INSIDE
chr12:052354805-052354864	A_17_P08360342	chr12	52354805	172.548	10.3363	4.06121	0.0161814	ATP5G2	NM_005176	INSIDE
chr5:138118093-138118152	A_17_P15744970	chr5	138118093	371.475	4.29639	6.434	0.0161846	CTNNA1	NM_001903	INSIDE
chr10:119124060-119124104	A_17_P07511107	chr10	119124060	508.365	30.5135	4.05834	0.0161917	PDZD8	NM_173791	INSIDE
chr17:043125967-043126021	A_17_P10345118	chr17	43125967	706.777	42.4427	4.05767	0.0161943	TBKBP1	NM_014726	PROMOTER
chr17:055052936-055052988	A_17_P17000973	chr17	55052936	8459.16	508.36	4.05659	0.0161985	CLTC	NM_004859	INSIDE
chr12:054783972-054784029	A_17_P08371779	chr12	54783972	944.178	56.7827	4.05553	0.0162028	PA2G4	NM_006191	PROMOTER
chr15:062781991-062782035	A_17_P09716366	chr15	62781991	1283.81	77.2897	4.05401	0.0162089	OAZ2	NM_002537	INSIDE
chr13:034950331-034950390	A_17_P08776105	chr13	34950331	525.471	31.6473	4.05346	0.0162112	MAB21L1	NM_005584	PROMOTER
chr16:022293993-022294044	A_17_P09959469	chr16	22293993	751.493	45.2689	4.05317	0.0162122	CDR2	NM_001802	PROMOTER
chr15:041212297-041212356	A_17_P09618481	chr15	41212297	323.984	19.5226	4.05271	0.0162143	TMEM62	NM_024956	PROMOTER
chr15:033068096-033068141	A_17_P09578793	chr15	33068096	486.334	29.3471	4.05066	0.0162224	FLJ20582	NM_014106	PROMOTER
chr17:037680880-037680939	A_17_P10326384	chr17	37680880	1132.16	68.3298	4.05041	0.0162232	STAT5B	NM_012448	INSIDE
chr6:116985923-116985977	A_17_P05008777	chr6	116985923	85.3819	1.01017	6.40127	0.0162242	C6orf78	NM_153036	INSIDE
chr22:038765408-038765452	A_17_P11507054	chr22	38765408	190.902	11.5242	4.05009	0.0162254	TNRC6B	NM_001024843	INSIDE
chr12:063439951-063440010	A_17_P08408198	chr12	63439951	584.294	35.3247	4.04795	0.0162332	GNS	NM_002076	PROMOTER
chr14:060046307-060046351	A_17_P09330124	chr14	60046307	542	32.7721	4.04775	0.016234	SIX6	NM_007374	INSIDE
chr11:082581660-082581719	A_17_P07912224	chr11	82581660	822.793	49.7695	4.0472	0.0162362	ANKRD42	NM_182603	PROMOTER
chr1:195564625-195564684	A_17_P00716497	chr1	195564625	26.2827	0.304382	6.43209	0.0162373	hsa-mir-213	hsa-mir-213	PROMOTER
chr17:060564509-060564568	A_17_P10418386	chr17	60564509	541.043	32.7497	4.04619	0.0162402	BC022504	NONE	Unknown
chr11:043557695-043557739	A_17_P07783271	chr11	43557695	271.596	16.4583	4.04458	0.016247	hsa-mir-129-2	hsa-mir-129-2	PROMOTER
chrX:110731220-110731264	A_17_P11889085	chrX	110731220	625.836	37.9429	4.04388	0.0162496	GLT28D1	NM_018466	INSIDE
chr19:013812774-013812828	A_17_P10890768	chr19	13812774	625.247	37.929	4.04305	0.0162529	hsa-mir-23a	hsa-mir-23a	PROMOTER
chr12:127833178-127833222	A_17_P08685897	chr12	127833178	347.005	21.0775	4.04118	0.0162606	SLC15A4	NM_145648	INSIDE
chr14:059787721-059787780	A_17_P09329042	chr14	59787721	246.895	15.0064	4.04025	0.0162648	PPM1A	NM_177951	INSIDE
chr19:017375604-017375653	A_17_P10902017	chr19	17375604	431.633	26.2932	4.03704	0.0162773	BST2	NM_004335	INSIDE
chr12:052939086-052939145	A_17_P08363834	chr12	52939086	319.116	19.4412	4.03689	0.0162782	CBX5	NM_012117	INSIDE
chr14:044499207-044499266	A_17_P09261333	chr14	44499207	101.549	6.19406	4.03514	0.0162876	BTBD5	NM_017658	INSIDE
chr7:093197515-093197574	A_17_P05620394	chr7	93197515	372.473	4.74666	6.29408	0.0162879	GNG11	NM_004126	INSIDE
chr18:031124611-031124661	A_17_P10626906	chr18	31124611	1181.47	72.1118	4.03421	0.0162887	ZNF271	NM_006629	INSIDE
chr12:054722919-054722978	A_17_P08371579	chr12	54722919	533.791	32.597	4.03346	0.0162918	RPS26	NM_001029	INSIDE
chr16:055776690-055776747	A_17_P10038002	chr16	55776690	640.956	39.1688	4.03245	0.0162959	NIP30	NM_024946	INSIDE
chr15:073103306-073103361	A_17_P09762942	chr15	73103306	1389.78	84.9432	4.03221	0.0162968	PPCDC	NM_021823	INSIDE
chr21:042947925-042947977	A_17_P11404893	chr21	42947925	979.077	59.8482	4.03204	0.0162975	PDE9A	NM_001001567	INSIDE
chr12:006534279-006534338	A_17_P08176368	chr12	6534279	531.839	32.5531	4.03012	0.0163054	HOM-TES-103	NM_080731	PROMOTER
chr10:120830773-120830832	A_17_P07519714	chr10	120830773	511.91	31.3444	4.02961	0.0163075	EIF3S10	NM_003750	PROMOTER
chr15:032446136-032446184	A_17_P09576710	chr15	32446136	662.569	40.5694	4.02961	0.0163075	AGPAT7	NM_153613	INSIDE
chr17:004646772-004646822	A_17_P10202851	chr17	4646772	8124.74	497.536	4.02945	0.0163081	PSMB6	NM_002798	INSIDE
chr17:005262775-005262834	A_17_P10205084	chr17	5262775	661.993	40.5563	4.02882	0.0163107	RIP	NM_001033002	PROMOTER
chr14:075522439-075522493	A_17_P09398509	chr14	75522439	1036.95	63.5614	4.02805	0.0163138	MGC16028	NM_052873	INSIDE
chr15:021363244-021363294	A_17_P09540354	chr15	21363244	267.319	16.3849	4.02812	0.0163141	MKRN3	NM_005664	INSIDE
chr2:172791105-172791149	A_17_P01675547	chr2	172791105	213.045	2.77876	6.26057	0.0163147	DLX2	NM_004405	INSIDE
chr8:125620136-125620195	A_17_P06447664	chr8	125620136	578.561	7.57354	6.25536	0.0163184	TATDN1	NM_032026	INSIDE
chr12:047699795-047699854	A_17_P16556020	chr12	47699795	303.191	18.6145	4.02572	0.0163239	PRKAG1	NM_212461	PROMOTER
chr16:010942356-010942402	A_17_P09925631	chr16	10942356	776.483	47.719	4.02432	0.0163291	DEXI	NM_014015	INSIDE
chr17:023685137-023685191	A_17_P10271621	chr17	23685137	232.054	14.2704	4.02337	0.0163336	IFT20	NM_174887	INSIDE
chr11:107598121-107598168	A_17_P08015447	chr11	107598121	2578.29	158.599	4.02296	0.0163347	NPAT	NM_002519	INSIDE
chr11:101827705-101827758	A_17_P16496249	chr11	101827705	798.817	49.204	4.02102	0.0163428	PORIMIN	NM_052932	INSIDE
chr17:055052585-055052639	A_17_P10398053	chr17	55052585	7904.85	487.2	4.02015	0.0163462	CLTC	NM_004859	INSIDE
chr13:040735814-040735873	A_17_P08803442	chr13	40735814	242.293	14.9385	4.01964	0.0163487	MTRF1	NM_004294	PROMOTER
chr14:073621902-073621951	A_17_P09389703	chr14	73621902	1369.54	84.4631	4.01923	0.0163501	C14orf46	NM_001024674	INSIDE
chr18:013716042-013716090	A_17_P10558912	chr18	13716042	487.62	30.089	4.01845	0.0163534	C18orf19	NM_152352	INSIDE
chr4:154624356-154624415	A_17_P03537610	chr4	154624356	493.863	6.66582	6.21119	0.0163544	GAJ	NM_032117	INSIDE
chr14:035366652-035366711	A_17_P09223814	chr14	35366652	607.474	37.5078	4.01756	0.016357	BRMS1L	NM_032352	INSIDE
chr7:099900143-099900190	A_17_P05647764	chr7	99900143	154.666	2.09484	6.20617	0.0163595	ACTL6B	NM_016188	PROMOTER
chr15:088609328-088609387	A_17_P09823920	chr15	88609328	453.651	28.0325	4.01641	0.0163619	NGRN	NM_001033088	PROMOTER
chr9:122772611-122772670	A_17_P06949026	chr9	122772611	229.677	3.13484	6.19507	0.0163684	ZBTB26	NM_020924	INSIDE
chr11:063441770-063441817	A_17_P07836584	chr11	63441770	583.096	36.118	4.01295	0.0163762	RCOR2	NM_173587	PROMOTER
chr11:114878068-114878121	A_17_P16504758	chr11	114878068	467.765	28.9835	4.01248	0.0163782	IGSF4	NM_014333	INSIDE
chr19:049408727-049408771	A_17_P10971355	chr19	49408727	520.724	32.3012	4.01086	0.0163849	ZNF227	NM_182490	INSIDE
chr14:074539805-074539849	A_17_P09393901	chr14	74539805	11234.9	697.411	4.00983	0.016389	EIF2B2	NM_014239	INSIDE
chr11:043290465-043290509	A_17_P07782113	chr11	43290465	419.785	26.0753	4.00889	0.0163931	API5	NM_006595	INSIDE
chr2:073371651-073371695	A_17_P01276666	chr2	73371651	246.695	3.44555	6.16185	0.0163963	C2orf7	NM_032319	INSIDE
chr12:001983476-001983526	A_17_P08153583	chr12	1983476	892.466	55.471	4.00799	0.0163967	DCP1B	NM_152640	INSIDE
chr6:043089014-043089058	A_17_P04694506	chr6	43089014	777.035	10.8644	6.1603	0.0163973	MEA1	NM_014623	INSIDE
chr20:055717563-055717607	A_17_P11236021	chr20	55717563	836.757	52.0581	4.00661	0.0164025	TMEPAI	NM_020182	INSIDE
chr19:052709468-052709512	A_17_P10981255	chr19	52709468	890.298	55.4191	4.00583	0.0164058	NAPA	NM_003827	INSIDE
chr14:052484855-052484914	A_17_P09295627	chr14	52484855	261.525	16.2891	4.00497	0.0164098	PLEKHC1	NM_006832	INSIDE
chr10:124702999-124703055	A_17_P07538342	chr10	124702999	557.306	34.7206	4.00461	0.0164109	C10orf88	NM_024942	INSIDE
chr16:030364583-030364642	A_17_P09983492	chr16	30364583	360.663	22.4919	4.00318	0.0164171	SEPHS2	NM_012248	INSIDE
chr12:091041069-091041113	A_17_P08534718	chr12	91041069	781.741	48.8013	4.0017	0.0164231	BTG1	NM_001731	INSIDE
chr13:030090309-030090365	A_17_P16623112	chr13	30090309	7049.81	440.131	4.00158	0.0164235	USPL1	NM_005800	INSIDE
chr18:019496148-019496207	A_17_P10571912	chr18	19496148	217.355	13.5815	4.00034	0.0164296	ANKRD29	NM_173505	INSIDE
chr16:054783526-054783570	A_17_P10033263	chr16	54783526	804.92	50.3224	3.99957	0.016432	GNAO1	NM_020988	PROMOTER
chr19:047415970-047416023	A_17_P17142023	chr19	47415970	1002.59	62.7446	3.99809	0.0164382	DEDD2-ZNF526	NM_133328-NM_133444	DIVERGENT_PROMOTER
chr17:011866439-011866498	A_17_P10233997	chr17	11866439	345.791	21.6453	3.99777	0.0164398	MAP2K4	NM_003010	INSIDE
chr4:188021782-188021830	A_17_P03694214	chr4	188021782	289.565	4.18558	6.11232	0.0164399	FAT	NM_005245	PROMOTER
chr13:051926774-051926828	A_17_P08854036	chr13	51926774	854.877	53.541	3.997	0.0164428	VPS36-CKAP2	NM_016075-NM_018204	DIVERGENT_PROMOTER
chr14:051189256-051189300	A_17_P16702439	chr14	51189256	344.52	21.6229	3.99396	0.0164559	FRMD6	NM_152330	INSIDE
chr10:123676359-123676418	A_17_P07533231	chr10	123676359	384.291	24.1354	3.99298	0.01646	ATE1	NM_001001976	INSIDE
chr19:043406181-043406240	A_17_P10955570	chr19	43406181	510.183	32.0591	3.99221	0.0164632	DPF1	NM_004647	INSIDE
chr12:027376865-027376916	A_17_P08264858	chr12	27376865	427.754	26.8869	3.99181	0.0164649	ARNTL2	NM_020183	PROMOTER
chr22:031196258-031196311	A_17_P11477639	chr22	31196258	963.259	60.5523	3.99167	0.0164653	FBXO7	NM_001033024	INSIDE
chr15:089337675-089337734	A_17_P09826758	chr15	89337675	549.181	34.5242	3.9916	0.0164657	PRC1	NM_003981	INSIDE
chr9:125031950-125032004	A_17_P06959208	chr9	125031950	1033.5	15.2456	6.083	0.0164657	PPP6C	NM_002721	PROMOTER
chr17:062393401-062393460	A_17_P10426872	chr17	62393401	679.238	42.7052	3.99143	0.0164664	CACNG4	NM_014405	INSIDE
chr14:067231662-067231712	A_17_P09361364	chr14	67231662	994.305	62.5221	3.99125	0.0164671	RDH11	NM_016026	INSIDE
chr11:125731172-125731216	A_17_P08100297	chr11	125731172	473.727	29.7893	3.99119	0.0164676	ST3GAL4	NM_006278	PROMOTER
chr22:039577928-039577980	A_17_P11510166	chr22	39577928	1119.42	70.4322	3.99037	0.016471	LOC63929	NM_022098	INSIDE
chrX:048615366-048615425	A_17_P11742590	chrX	48615366	367.635	23.2248	3.98454	0.0164958	GRIPAP1	NM_207672	PROMOTER
chr9:037414938-037414982	A_17_P06707380	chr9	37414938	275.524	4.15934	6.04968	0.016497	GRHPR	NM_012203	INSIDE
chr13:102296674-102296718	A_17_P09092530	chr13	102296674	8744.45	552.836	3.98344	0.0165003	ERCC5	NM_000123	INSIDE
chr20:056661350-056661407	A_17_P11240588	chr20	56661350	813.977	51.5248	3.98165	0.016508	STX16	NM_001001433	INSIDE
chr1:040666873-040666926	A_17_P00155666	chr1	40666873	622.114	9.55613	6.02461	0.01652	ZNF684	NM_152373	INSIDE
chr12:001574798-001574857	A_17_P08151560	chr12	1574798	168.804	10.7077	3.97864	0.0165218	FBXL14	NM_152441	PROMOTER
chr14:034252752-034252805	A_17_P09219760	chr14	34252752	623.597	39.6153	3.97648	0.0165302	CFL2	NM_021914	INSIDE
chrX:118707612-118707658	A_17_P11916044	chrX	118707612	558.941	35.5234	3.97585	0.0165329	RPL39	NM_001000	PROMOTER
chr10:120780470-120780529	A_17_P07519448	chr10	120780470	519.968	33.0477	3.9758	0.0165332	NANOS1	NM_001009553	INSIDE
chr11:122259534-122259591	A_17_P08084523	chr11	122259534	449.867	28.639	3.97344	0.0165433	FLJ23554	NM_199124	INSIDE
chr12:027067870-027067924	A_17_P08263708	chr12	27067870	497.56	31.765	3.96936	0.0165611	SURB7	NM_004264	INSIDE
chr19:017375059-017375106	A_17_P10902012	chr19	17375059	375.322	23.9794	3.96826	0.016566	BST2	NM_004335	INSIDE
chr17:025467840-025467888	A_17_P10279271	chr17	25467840	534.689	34.1694	3.96793	0.0165671	CCDC55	NM_001033563	PROMOTER
chrX:015516093-015516137	A_17_P11609200	chrX	15516093	595.248	38.0489	3.96757	0.0165687	CA5B	NM_007220	INSIDE
chr14:022368961-022369008	A_17_P09164903	chr14	22368961	298.53	19.0869	3.96722	0.0165704	MRPL52	NM_178336	INSIDE
chr14:092869663-092869722	A_17_P09480256	chr14	92869663	286.361	18.3195	3.96638	0.016574	KIAA1409	NM_020818	INSIDE
chr12:088421435-088421479	A_17_P08522089	chr12	88421435	552.761	35.3688	3.96611	0.0165751	GALNT4	NM_003774	PROMOTER
chr12:088246260-088246319	A_17_P08521224	chr12	88246260	461.81	29.5576	3.9657	0.0165768	DUSP6	NM_001946	INSIDE
chr19:016050516-016050575	A_17_P10897453	chr19	16050516	130.271	8.34223	3.96494	0.0165824	TPM4	NM_003290	INSIDE
chrX:048569754-048569812	A_17_P11742364	chrX	48569754	445.819	28.5598	3.9644	0.0165825	OTUD5	NM_017602	INSIDE
chr12:006642386-006642437	A_17_P08176947	chr12	6642386	1730.09	110.868	3.96393	0.0165844	ING4	NM_016162	INSIDE
chr4:073799614-073799673	A_17_P03178584	chr4	73799614	635.765	10.2396	5.95626	0.0165868	ADAMTS3	NM_014243	PROMOTER
chr14:054564253-054564312	A_17_P09305021	chr14	54564253	460.359	29.5291	3.96255	0.0165907	SOCS4	NM_080867	INSIDE
chr11:004371415-004371459	A_17_P07609671	chr11	4371415	1182.01	75.9564	3.95993	0.0166018	TRIM21	NM_003141	INSIDE
chr14:029466199-029466243	A_17_P09197351	chr14	29466199	272.915	17.5439	3.95941	0.0166047	PRKD1	NM_002742	INSIDE
chr3:173241528-173241587	A_17_P02768413	chr3	173241528	252.349	4.11336	5.93896	0.0166052	FNDC3B	NM_022763	INSIDE
chr5:177513647-177513691	A_17_P04488975	chr5	177513647	946.45	15.5486	5.92767	0.0166158	NOLA2	NM_017838	PROMOTER
chr18:053863484-053863528	A_17_P10738997	chr18	53863484	1630.05	105.01	3.95632	0.0166176	NEDD4L	NM_015277	INSIDE
chr2:171498411-171498455	A_17_P01670286	chr2	171498411	302.991	4.99025	5.92402	0.0166197	GAD1	NM_000817	PROMOTER
chr8:027687955-027687999	A_17_P16081806	chr8	27687955	302.403	4.98837	5.92176	0.0166225	ESCO2	NM_001017420	INSIDE
chr10:089614777-089614836	A_17_P07375554	chr10	89614777	545.721	35.2383	3.95295	0.0166325	PTEN	NM_000314	INSIDE
chr19:054691748-054691807	A_17_P17152634	chr19	54691748	440.646	28.4582	3.9527	0.0166336	U35B	U35B	PROMOTER
chr10:074843020-074843079	A_17_P07314491	chr10	74843020	524.519	33.9168	3.95092	0.0166414	ANXA7	NM_001156	INSIDE
chr1:026443538-026443593	A_17_P00101422	chr1	26443538	361.985	6.0997	5.89105	0.0166539	DHDDS	NM_024887	INSIDE
chr5:148909057-148909116	A_17_P04364546	chr5	148909057	494.209	8.34263	5.88847	0.0166566	CSNK1A1	NM_001025105	INSIDE
chr20:008062076-008062127	A_17_P11045619	chr20	8062076	831.8	53.9342	3.94696	0.0166588	PLCB1	NM_015192	INSIDE
chr19:007887222-007887266	A_17_P17104951	chr19	7887222	646.78	41.9401	3.94687	0.0166592	SNAPC2	NM_003083	PROMOTER
chr19:001762837-001762885	A_17_P10855292	chr19	1762837	1128.98	73.2131	3.94677	0.0166596	ATP8B3	NM_138813	INSIDE
chr16:001998292-001998336	A_17_P09888829	chr16	1998292	341.661	22.1623	3.94639	0.0166615	ZNF598	NM_178167	INSIDE
chr12:098880133-098880192	A_17_P08568421	chr12	98880133	316.344	20.5393	3.94503	0.0166676	EB-1	NM_152788	INSIDE
chr15:047234173-047234232	A_17_P09644426	chr15	47234173	316.344	20.5393	3.94503	0.0166676	COPS2	NM_004236	INSIDE
chrX:100678778-100678825	A_17_P11852824	chrX	100678778	645.343	41.9056	3.94485	0.0166682	ARMCX6	NM_001009584	INSIDE
chr19:057099971-057100023	A_17_P10994564	chr19	57099971	996.891	64.8014	3.94334	0.0166748	ZNF649	NM_023074	INSIDE
chr11:062202366-062202423	A_17_P07832751	chr11	62202366	803.823	52.2646	3.94297	0.0166765	LOC51035	NM_015853	INSIDE
chr10:111961211-111961255	A_17_P07475018	chr10	111961211	500.914	32.5969	3.94175	0.0166819	MXI1	NM_001008541	INSIDE
chr11:058145972-058146031	A_17_P07817746	chr11	58145972	235.466	15.3207	3.94196	0.016682	CNTF	NM_000614	PROMOTER
chr12:006669302-006669361	A_17_P08177124	chr12	6669302	731.015	47.5913	3.94113	0.0166847	ZNF384	NM_133476	PROMOTER
chr12:008075995-008076054	A_17_P08181560	chr12	8075995	518.123	33.7565	3.94006	0.0166895	FOXJ2	NM_018416	PROMOTER
chr12:095092776-095092835	A_17_P08551636	chr12	95092776	537.581	35.0343	3.93964	0.0166913	ELK3	NM_005230	INSIDE
chr17:001249268-001249320	A_17_P10189797	chr17	1249268	992.125	64.6693	3.93937	0.0166925	YWHAE	NM_006761	INSIDE
chr10:042954799-042954858	A_17_P07189808	chr10	42954799	526.505	9.09773	5.8548	0.0166929	GALNACT-2	NM_018590	INSIDE
chr6:072187770-072187829	A_17_P04808807	chr6	72187770	201.048	3.48175	5.85158	0.0166965	C6orf155	NM_024882	PROMOTER
chr17:077281319-077281368	A_17_P10494412	chr17	77281319	799.495	52.1595	3.93809	0.0166982	MRPL12	NM_002949	INSIDE
chr14:049389043-049389095	A_17_P09281899	chr14	49389043	1798.28	117.331	3.93796	0.0166987	SDCCAG1	NM_004713	INSIDE
chr11:030301652-030301711	A_17_P07724086	chr11	30301652	875.573	57.1363	3.93775	0.0166997	C11orf46	NM_152316	INSIDE
chr2:003117290-003117349	A_17_P00948642	chr2	3117290	346.256	6.03022	5.84349	0.0167049	RPS7	NM_001011	INSIDE
chr12:052733871-052733922	A_17_P08362865	chr12	52733871	1566.73	102.333	3.93641	0.0167057	HOXC4	NM_153633	PROMOTER
chr20:002593207-002593254	A_17_P11022393	chr20	2593207	637.739	41.6808	3.93551	0.0167097	IDH3B	NM_174856	PROMOTER
chr19:055125432-055125483	A_17_P10988263	chr19	55125432	404.123	26.4264	3.93474	0.0167133	NUP62	NM_153719	PROMOTER
chr15:049831970-049832023	A_17_P09654815	chr15	49831970	512.742	33.6426	3.92987	0.016735	TMOD2	NM_014548	INSIDE
chr14:052325894-052325953	A_17_P09294943	chr14	52325894	287.681	18.889	3.92885	0.0167399	GNPNAT1	NM_198066	INSIDE
chr20:033792930-033792976	A_17_P11146333	chr20	33792930	511.438	33.6111	3.92755	0.0167456	RNPC2	NM_004902	INSIDE
chr12:130861741-130861797	A_17_P08698207	chr12	130861741	286.768	18.8724	3.92553	0.0167549	SFRS8	NM_004592	PROMOTER
chr9:127292513-127292566	A_17_P06969399	chr9	127292513	538.128	9.75605	5.78551	0.0167696	U65	U65	PROMOTER
chr22:039813451-039813510	A_17_P11510752	chr22	39813451	808.95	53.3766	3.92177	0.0167715	EP300	NM_001429	INSIDE
chr9:095716998-095717057	A_17_P06832684	chr9	95716998	869.232	15.8493	5.77725	0.0167789	LOC375748	NM_001010895	PROMOTER
chr19:004133914-004133962	A_17_P10862774	chr19	4133914	1225.41	80.969	3.91975	0.0167807	SIRT6	NM_016539	PROMOTER
chr1:023863219-023863270	A_17_P00092384	chr1	23863219	1239.42	22.7169	5.76975	0.0167875	LYPLA2	NM_007260	INSIDE
chr15:043481071-043481130	A_17_P09626308	chr15	43481071	710.193	47.0647	3.91549	0.0168001	SPATA5L1	NM_024063	PROMOTER
chr2:188981271-188981330	A_17_P01753091	chr2	188981271	319.736	5.90487	5.75883	0.0168005	GULP1	NM_016315	PROMOTER
chr11:002968957-002969001	A_17_P07605683	chr11	2968957	733.156	48.5903	3.91538	0.0168005	NAP1L4	NM_005969	INSIDE
chr19:006229905-006229958	A_17_P17102906	chr19	6229905	802.883	53.2269	3.91496	0.0168025	MLLT1	NM_005934	INSIDE
chr11:018505507-018505566	A_17_P07672417	chr11	18505507	395.993	26.2663	3.91419	0.0168061	TSG101	NM_006292	PROMOTER
chr19:016084724-016084776	A_17_P10897568	chr19	16084724	485.719	32.2198	3.9141	0.0168065	RAB8A	NM_005370	INSIDE
chr5:124108998-124109057	A_17_P04252647	chr5	124108998	390.993	7.25078	5.75286	0.0168073	ZNF608	NM_020747	PROMOTER
chr19:010933352-010933411	A_17_P10882992	chr19	10933352	1216.93	80.7373	3.91387	0.0168074	SMARCA4	NM_003072	INSIDE
chr1:027245862-027245915	A_17_P00104107	chr1	27245862	715.501	13.3123	5.74812	0.0168128	WDTC1	NM_015023	INSIDE
chr12:094687687-094687739	A_17_P08549897	chr12	94687687	452.658	30.0641	3.91231	0.0168147	NTN4	NM_021229	PROMOTER
chr11:062095954-062096013	A_17_P07832259	chr11	62095954	283.108	18.8056	3.91212	0.0168162	EEF1G	NM_001404	INSIDE
chr9:095159907-095159966	A_17_P06830104	chr9	95159907	558.707	10.4742	5.73718	0.0168257	FANCC	NM_000136	PROMOTER
chr19:049198718-049198769	A_17_P10970804	chr19	49198718	539.208	35.8748	3.9098	0.0168261	ZNF230	NM_006300	PROMOTER
chr16:060626106-060626157	A_17_P10059184	chr16	60626106	329.776	21.9421	3.90971	0.0168268	CDH8	NM_001796	INSIDE
chr9:129676420-129676475	A_17_P06978247	chr9	129676420	556.677	10.463	5.73347	0.0168302	C9orf78	NM_016520	INSIDE
chr18:000149364-000149409	A_17_P10499355	chr18	149364	847.305	56.4189	3.90863	0.0168314	USP14	NM_001037334	INSIDE
chr8:093145578-093145637	A_17_P06297112	chr8	93145578	16.6718	0.299907	5.79675	0.016835	RUNX1T1	NM_004349	PROMOTER
chr14:076993687-076993733	A_17_P09405341	chr14	76993687	421.509	28.0866	3.90761	0.0168362	C14orf133-AHSA1	NM_022067-NM_012111	DIVERGENT_PROMOTER
chr11:000226515-000226560	A_17_P07594097	chr11	226515	617.784	41.1843	3.90694	0.0168392	SIRT3-PSMD13	NM_012239-NM_002817	DIVERGENT_PROMOTER
chr6:070632961-070633020	A_17_P15828969	chr6	70632961	419.803	7.9317	5.72594	0.0168393	COL19A1	NM_001858	PROMOTER
chr16:008868154-008868198	A_17_P09918204	chr16	8868154	259.272	17.2926	3.90624	0.0168429	CARHSP1	NM_014316	PROMOTER
chr20:000471590-000471649	A_17_P11014805	chr20	471590	1012.66	67.5737	3.90554	0.0168456	CSNK2A1	NM_001895	INSIDE
chr5:102621684-102621743	A_17_P04152440	chr5	102621684	378.386	7.18314	5.7191	0.0168473	LOC90355	NM_033211	PROMOTER
chrX:073293664-073293723	A_17_P17358551	chrX	73293664	159.368	10.6358	3.90536	0.0168474	hsa-mir-374	hsa-mir-374	PROMOTER
chr14:063263798-063263842	A_17_P09344347	chr14	63263798	1011.59	67.5435	3.90467	0.0168496	SGPP1	NM_030791	INSIDE
chr15:068972604-068972663	A_17_P09744813	chr15	68972604	434.374	29.0073	3.90445	0.0168507	LRRC49	NM_017691	INSIDE
chr19:007913390-007913440	A_17_P10874478	chr19	7913390	378.491	25.2793	3.90423	0.0168518	TIMM44	NM_006351	INSIDE
chr2:185287852-185287903	A_17_P01737509	chr2	185287852	690.188	13.1576	5.71302	0.0168545	C2orf10	NM_194250	PROMOTER
chr1:142962034-142962078	A_17_P00496012	chr1	142962034	456.162	8.70305	5.71188	0.016856	POLR3GL-LIX1L	NM_032305-NM_153713	DIVERGENT_PROMOTER
chr5:096504119-096504174	A_17_P04128008	chr5	96504119	128.175	2.44393	5.71277	0.0168563	LIX1	NM_153234	INSIDE
chr17:075623257-075623316	A_17_P10486681	chr17	75623257	448.298	29.975	3.90262	0.0168592	TBC1D16	NM_019020	INSIDE
chr14:057965239-057965298	A_17_P09320895	chr14	57965239	175.974	11.7674	3.9025	0.0168606	TIMM9	NM_012460	PROMOTER
chr15:049700906-049700965	A_17_P09654271	chr15	49700906	236.769	15.8382	3.902	0.0168623	DMXL2	NM_015263	INSIDE
chr9:092511769-092511813	A_17_P06820141	chr9	92511769	634.319	12.1642	5.70449	0.0168649	IPPK	NM_022755	INSIDE
chr20:003818994-003819049	A_17_P11027214	chr20	3818994	1036.8	69.3867	3.90134	0.0168649	PANK2	NM_153640	INSIDE
chr10:094344655-094344713	A_17_P07396013	chr10	94344655	216.434	14.4848	3.90132	0.016866	KIF11	NM_004523	INSIDE
chr11:043336715-043336774	A_17_P07782299	chr11	43336715	268.717	18.0022	3.89984	0.0168723	TTC17	NM_018259	PROMOTER
chr20:032046944-032047003	A_17_P11139819	chr20	32046944	477.817	32.0426	3.8984	0.0168787	RALY	NM_007367	INSIDE
chr16:075783373-075783432	A_17_P10125318	chr16	75783373	1258.11	84.3765	3.89827	0.0168791	MON1B	NM_014940	INSIDE
chr5:170746602-170746658	A_17_P04464532	chr5	170746602	1016.05	19.6497	5.69232	0.0168797	NPM1	NM_001037738	PROMOTER
chr17:004114166-004114219	A_17_P10200893	chr17	4114166	610.786	41.0078	3.8967	0.0168865	ANKFY1	NM_020740	PROMOTER
chr14:049134865-049134924	A_17_P09280945	chr14	49134865	1678.18	112.696	3.89639	0.0168878	PPIL5	NM_152329	PROMOTER
chr15:058476809-058476868	A_17_P09693696	chr15	58476809	1093.83	73.4733	3.89603	0.0168895	ANXA2	NM_001002857	INSIDE
chr16:057219803-057219862	A_17_P10043813	chr16	57219803	460.369	30.9296	3.89573	0.0168911	CNOT1	NM_206999	INSIDE
chr7:150213297-150213341	A_17_P05870100	chr7	150213297	178.38	3.47574	5.68149	0.0168943	FASTK	NM_006712	INSIDE
chr14:089490212-089490271	A_17_P09465942	chr14	89490212	278.514	18.7208	3.89504	0.0168945	C14orf143	NM_145231	INSIDE
chr17:021097897-021097943	A_17_P10265562	chr17	21097897	301.03	20.2472	3.89411	0.0168987	MGC33894	NM_152914	PROMOTER
chr1:046772832-046772891	A_17_P00179414	chr1	46772832	69.695	1.34873	5.69138	0.0168996	MKNK1	NM_198973	PROMOTER
chr8:067504418-067504462	A_17_P06182948	chr8	67504418	362.704	7.0967	5.6755	0.0169006	RRS1	NM_015169	INSIDE
chr10:069992679-069992738	A_17_P07294227	chr10	69992679	529.199	35.6161	3.89321	0.0169027	CXXC6	NM_030625	INSIDE
chr12:108781506-108781562	A_17_P08609977	chr12	108781506	429.151	28.9036	3.89217	0.0169076	GLTP	NM_016433	PROMOTER
chr10:075216437-075216496	A_17_P07315902	chr10	75216437	414.693	27.9514	3.89105	0.0169128	LOC196752	NM_001010864	INSIDE
chr18:027776267-027776323	A_17_P10611372	chr18	27776267	758.063	51.1102	3.89063	0.0169146	KIAA1012	NM_014939	INSIDE
chr13:029936551-029936595	A_17_P08752428	chr13	29936551	457.911	30.8739	3.8906	0.0169149	HMGB1	NM_002128	INSIDE
chr17:071486901-071486945	A_17_P17017371	chr17	71486901	244.739	16.5012	3.8906	0.0169155	ACOX1	NM_004035	INSIDE
chr11:010518588-010518647	A_17_P07636128	chr11	10518588	508.195	34.2993	3.88913	0.0169217	RNF141	NM_016422	INSIDE
chr19:042874689-042874740	A_17_P10953942	chr19	42874689	1051.96	71.0074	3.88897	0.0169224	FLJ37549	NM_152605	INSIDE
chr17:007532948-007533000	A_17_P16940828	chr17	7532948	689.307	46.5613	3.88794	0.0169273	WDR79	NM_018081	INSIDE
chr12:056139769-056139813	A_17_P08377570	chr12	56139769	399.31	26.9791	3.8876	0.016929	GLI1	NM_005269	PROMOTER
chr21:042789097-042789144	A_17_P11404111	chr21	42789097	777.418	52.5908	3.88581	0.0169372	TSGA2	NM_080860	INSIDE
chr12:099164711-099164770	A_17_P08569340	chr12	99164711	603.171	40.8143	3.88542	0.0169391	SCYL2	NM_017988	INSIDE
chr11:118477240-118477284	A_17_P08066310	chr11	118477240	9633.31	652.257	3.88452	0.0169432	DPAGT1	NM_001382	INSIDE
chr12:032548672-032548726	A_17_P08285964	chr12	32548672	286.739	19.421	3.88405	0.0169457	FGD4	NM_139241	INSIDE
chr11:064640682-064640726	A_17_P16462028	chr11	64640682	106.95	7.24637	3.88354	0.0169507	ZNHIT2	NM_014205	INSIDE
chrX:133233281-133233340	A_17_P11968359	chrX	133233281	1420.35	96.4158	3.88083	0.0169605	PHF6	NM_032335	INSIDE
chr17:006857589-006857637	A_17_P10211628	chr17	6857589	1041.31	70.705	3.88045	0.0169624	MGC71993	NM_001004333	INSIDE
chr15:083093336-083093380	A_17_P09799002	chr15	83093336	599.644	40.7242	3.88015	0.0169639	ZNF592	NM_014630	INSIDE
chr22:040790524-040790568	A_17_P11514290	chr22	40790524	169.534	11.5139	3.88012	0.0169651	NAGA	NM_000262	INSIDE
chr11:003774705-003774761	A_17_P07607851	chr11	3774705	794.657	54.0091	3.87906	0.0169689	NUP98	NM_005387	INSIDE
chr11:000737212-000737256	A_17_P16406868	chr11	737212	188.126	12.7906	3.87855	0.0169723	TALDO1	NM_006755	PROMOTER
chr19:013767698-013767742	A_17_P10890628	chr19	13767698	3596.95	244.687	3.87776	0.016975	ZSWIM4	NM_023072	INSIDE
chr19:061742599-061742646	A_17_P11006404	chr19	61742599	723.995	49.3015	3.87628	0.0169821	ZFP28	NM_020828	INSIDE
chr12:094371497-094371556	A_17_P08548505	chr12	94371497	500.045	34.096	3.87438	0.0169912	METAP2	NM_006838	INSIDE
chr21:043964361-043964405	A_17_P17240630	chr21	43964361	482.42	32.8966	3.87428	0.0169916	PDXK	NM_003681	INSIDE
chr9:127106735-127106792	A_17_P06968529	chr9	127106735	619.386	12.7344	5.60404	0.0169928	GARNL3	NM_032293	INSIDE
chr16:069114609-069114663	A_17_P10096075	chr16	69114609	7484.76	510.795	3.87314	0.0169969	COG4	NM_015386	INSIDE
chr17:053439145-053439189	A_17_P10391946	chr17	53439145	11693.6	798.413	3.87244	0.0170002	SFRS1	NM_006924	INSIDE
chr14:050368432-050368487	A_17_P09285911	chr14	50368432	498.736	34.0631	3.87199	0.0170024	NIN	NM_182944	PROMOTER
chr12:015367480-015367536	A_17_P08209209	chr12	15367480	614.086	41.9509	3.87167	0.017004	PTPRO	NM_002848	INSIDE
chr14:023711800-023711845	A_17_P09170593	chr14	23711800	305.672	20.9113	3.86963	0.0170139	REC8L1	NM_005132	INSIDE
chr14:059020135-059020190	A_17_P09325888	chr14	59020135	552.647	37.8107	3.86949	0.0170143	C14orf149	NM_144581	INSIDE
chr17:031975868-031975912	A_17_P10303412	chr17	31975868	591.097	40.4756	3.86827	0.0170201	ZNF403	NM_024835	INSIDE
chr2:183211667-183211726	A_17_P01728803	chr2	183211667	15.0546	0.298913	5.65433	0.0170226	PDE1A	NM_001003683	INSIDE
chr2:151169428-151169487	A_17_P01571787	chr2	151169428	399.75	8.35522	5.58028	0.0170232	RND3	NM_005168	INSIDE
chr17:008018542-008018599	A_17_P10216801	chr17	8018542	514.046	35.2186	3.86749	0.0170239	TMEM107	NM_183065	INSIDE
chr3:124787131-124787190	A_17_P02553146	chr3	124787131	477.833	10.0025	5.57808	0.0170262	PTPLB	NM_198402	PROMOTER
chr19:039860829-039860888	A_17_P10945273	chr19	39860829	550.822	37.7617	3.86659	0.0170283	ZNF302	NM_001012320	INSIDE
chr15:098090755-098090799	A_17_P09870871	chr15	98090755	304.497	20.8763	3.86649	0.0170291	LYSMD4	NM_152449	INSIDE
chr14:089867717-089867761	A_17_P09467489	chr14	89867717	589.627	40.4366	3.86607	0.0170306	C14orf102	NM_017970	INSIDE
chr2:159137730-159137789	A_17_P01608450	chr2	159137730	99.5178	2.08003	5.58028	0.0170313	LOC130940	NM_138803	INSIDE
chr2:064662406-064662465	A_17_P01235635	chr2	64662406	877.859	18.4454	5.57265	0.0170332	AFTIPHILIN	NM_001002243	PROMOTER
chr15:064583094-064583153	A_17_P09724274	chr15	64583094	259.82	17.8325	3.86493	0.0170364	U18a	U18a	PROMOTER
chr19:001557301-001557345	A_17_P10854519	chr19	1557301	228.704	15.6972	3.8649	0.0170369	UQCR	NM_006830	PROMOTER
chrX:054090482-054090541	A_17_P11754958	chrX	54090482	154.308	10.5957	3.86426	0.0170398	CXorf17	NM_017848	INSIDE
chr14:050203823-050203869	A_17_P09285106	chr14	50203823	852.765	58.6304	3.86243	0.017048	SAV1	NM_021818	INSIDE
chr4:144617135-144617194	A_17_P03492024	chr4	144617135	467.269	9.93431	5.55569	0.0170565	GAB1	NM_002039	INSIDE
chr8:078075789-078075841	A_17_P06231499	chr8	78075789	390.274	8.30186	5.55491	0.0170575	PXMP3	NM_000318	PROMOTER
chr11:043556767-043556820	A_17_P07783266	chr11	43556767	350.074	24.1106	3.85992	0.0170602	hsa-mir-129-2	hsa-mir-129-2	PROMOTER
chrX:040948263-040948312	A_17_P11717663	chrX	40948263	388.091	26.7502	3.85878	0.0170657	DDX3X	NM_001356	PROMOTER
chr19:002279420-002279475	A_17_P10857141	chr19	2279420	709.44	48.9174	3.85826	0.017068	LSM7	NM_016199	INSIDE
chr12:049729580-049729639	A_17_P08348006	chr12	49729580	217.277	14.9878	3.85768	0.0170714	LETMD1	NM_001024668	INSIDE
chr19:053450609-053450668	A_17_P10983161	chr19	53450609	666.234	45.9674	3.85735	0.0170725	CARD8	NM_014959	PROMOTER
chr22:036563149-036563208	A_17_P17282028	chr22	36563149	176.867	12.2069	3.85689	0.0170758	LOC129138	NM_138797	INSIDE
chr15:040352710-040352760	A_17_P09615073	chr15	40352710	507.681	35.0496	3.85645	0.0170768	TMEM87A	NM_015497	INSIDE
chr2:202332790-202332849	A_17_P01815459	chr2	202332790	845.137	18.1568	5.5406	0.0170768	ALS2CR4	NM_152388	INSIDE
chr19:042874577-042874632	A_17_P10953941	chr19	42874577	751.357	51.9034	3.8556	0.0170809	FLJ37549	NM_152605	INSIDE
chr17:054188366-054188410	A_17_P17000425	chr17	54188366	543.499	37.564	3.85486	0.0170845	PPM1E	NM_014906	INSIDE
chr1:117622776-117622835	A_17_P00482940	chr1	117622776	621.789	13.4121	5.53482	0.0170848	MAN1A2	NM_006699	INSIDE
chr20:032756763-032756808	A_17_P11142210	chr20	32756763	360.762	24.9361	3.85474	0.0170853	TP53INP2	NM_021202	INSIDE
chr8:145717965-145718013	A_17_P06536656	chr8	145717965	348.587	7.52181	5.53429	0.017086	LRRC14	NM_014665	INSIDE
chr15:041857129-041857173	A_17_P09620641	chr15	41857129	312.562	21.6149	3.85405	0.0170888	ELL3	NM_025165	PROMOTER
chr2:152092777-152092830	A_17_P01576174	chr2	152092777	535.083	11.572	5.53105	0.0170901	RIF1	NM_018151	INSIDE
chr12:054796973-054797023	A_17_P08371842	chr12	54796973	3851.97	266.627	3.8527	0.0170948	RPL41	NM_001035267	INSIDE
chr16:002144116-002144175	A_17_P09889332	chr16	2144116	748.773	51.8355	3.85252	0.0170958	RAB26	NM_014353	DOWNSTREAM
chr3:181234726-181234785	A_17_P02806292	chr3	181234726	78.1644	1.69514	5.52703	0.0171003	PEX5L	NM_016559	INSIDE
chr6:105512915-105512974	A_17_P04956123	chr6	105512915	569.029	12.4225	5.51748	0.0171092	LIN28B	NM_001004317	INSIDE
chr16:076380870-076380916	A_17_P10128095	chr16	76380870	384.59	26.6778	3.84961	0.01711	KIAA1576	NM_020927	INSIDE
chr6:026304808-026304867	A_17_P04625201	chr6	26304808	610.515	13.3404	5.51616	0.0171109	HIST1H4D	NM_003539	PROMOTER
chr2:085111058-085111117	A_17_P01328284	chr2	85111058	609.385	13.3331	5.51427	0.0171135	KCMF1	NM_020122	INSIDE
chr11:003819255-003819299	A_17_P07608081	chr11	3819255	334.414	23.2122	3.84868	0.0171145	RHOG	NM_001665	PROMOTER
chr19:045912143-045912190	A_17_P10962871	chr19	45912143	639.073	44.3752	3.84816	0.0171169	ADCK4	NM_024876	INSIDE
chr1:051146873-051146917	A_17_P00195458	chr1	51146873	485.919	10.6499	5.5118	0.0171171	CDKN2C	NM_078626	PROMOTER
chr19:006690928-006690972	A_17_P10871014	chr19	6690928	680.371	47.2467	3.84804	0.0171175	TRIP10	NM_004240	INSIDE
chr13:110066984-110067043	A_17_P09135360	chr13	110066984	558.088	38.7551	3.84804	0.0171175	FLJ10769	NM_018210	INSIDE
chr2:218907067-218907114	A_17_P01896232	chr2	218907067	445.056	9.78754	5.5069	0.0171241	ARPC2	NM_152862	PROMOTER
chr9:120634874-120634924	A_17_P06940182	chr9	120634874	1131.32	24.9292	5.50403	0.0171279	FBXW2	NM_012164	INSIDE
chr17:046153414-046153473	A_17_P10359994	chr17	46153414	1056.85	73.5621	3.84466	0.0171339	CROP	NM_006107	INSIDE
chr18:030056921-030056965	A_17_P10621699	chr18	30056921	519.323	36.1509	3.84453	0.0171347	NOL4	NM_003787	INSIDE
chr13:102296468-102296519	A_17_P09092528	chr13	102296468	1026.6	71.4749	3.8443	0.0171357	ERCC5	NM_000123	INSIDE
chr12:041269704-041269748	A_17_P16552567	chr12	41269704	224.189	15.6119	3.844	0.0171376	PRICKLE1	NM_153026	INSIDE
chr2:217103488-217103547	A_17_P01887042	chr2	217103488	691.202	15.3124	5.49633	0.0171389	SMARCAL1	NM_014140	PROMOTER
chr17:038229490-038229534	A_17_P10328657	chr17	38229490	997.354	69.4838	3.84336	0.0171403	BECN1	NM_003766	INSIDE
chr11:062285828-062285872	A_17_P07833102	chr11	62285828	996.718	69.465	3.84283	0.0171429	POLR2G	NM_002696	INSIDE
chrX:014651427-014651474	A_17_P11605112	chrX	14651427	696.911	48.5829	3.84245	0.0171448	MOSPD2	NM_152581	INSIDE
chr2:179168672-179168731	A_17_P01707775	chr2	179168672	334.28	7.43165	5.49123	0.0171463	FKBP7	NM_016105	INSIDE
chr11:020138642-020138698	A_17_P07680059	chr11	20138642	144.111	10.0547	3.84123	0.017152	DBX1	NM_001029865	PROMOTER
chr17:023686297-023686342	A_17_P10271623	chr17	23686297	717.018	50.0654	3.84012	0.0171561	IFT20	NM_174887	INSIDE
chr17:059054636-059054695	A_17_P10412692	chr17	59054636	449.011	31.3717	3.83921	0.0171607	MAP3K3	NM_002401	INSIDE
chr3:153469881-153469932	A_17_P02679560	chr3	153469881	433.035	9.70361	5.47982	0.0171627	MBNL1	NM_021038	INSIDE
chrX:055627771-055627823	A_17_P11758669	chrX	55627771	533.367	37.2877	3.83836	0.0171649	RRAGB	NM_006064	INSIDE
chr14:069953123-069953182	A_17_P09374345	chr14	69953123	631.961	44.1922	3.83797	0.0171667	SYNJ2BP	NM_018373	INSIDE
chr3:151748070-151748129	A_17_P02671484	chr3	151748070	587.402	13.1903	5.4768	0.017167	EIF2A	NM_032025	INSIDE
chr16:002954386-002954430	A_17_P16844530	chr16	2954386	531.208	37.2284	3.8348	0.0171823	KREMEN2	NM_024507	INSIDE
chr14:074664586-074664639	A_17_P09394540	chr14	74664586	273.491	19.1688	3.83466	0.0171832	NEK9	NM_033116	PROMOTER
chr4:007187363-007187407	A_17_P15540703	chr4	7187363	270.915	6.13385	5.4649	0.0171845	GRPEL1	NM_025196	INSIDE
chr19:038264173-038264217	A_17_P17130981	chr19	38264173	1043.02	73.1567	3.83363	0.017188	GPATC1	NM_018025	INSIDE
chr12:008992859-008992907	A_17_P08183800	chr12	8992859	8245.25	578.515	3.83314	0.0171904	M6PR	NM_002355	INSIDE
chr19:051911728-051911774	A_17_P10978484	chr19	51911728	1813.5	127.269	3.83282	0.017192	PRKD2	NM_016457	PROMOTER
chr11:000810237-000810281	A_17_P07596131	chr11	810237	628.251	44.0962	3.83262	0.0171931	PNPLA2	NM_020376	INSIDE
chr12:028013974-028014033	A_17_P08267785	chr12	28013974	306.026	21.4884	3.83203	0.0171964	PTHLH	NM_198964	INSIDE
chr11:008572911-008572970	A_17_P07628481	chr11	8572911	431.537	30.3079	3.83172	0.0171977	STK33	NM_030906	PROMOTER
chr1:040584455-040584514	A_17_P00155412	chr1	40584455	496.928	11.3256	5.45538	0.0171983	ZNF643	NM_023070	PROMOTER
chr22:044770757-044770804	A_17_P11530024	chr22	44770757	364.935	25.6333	3.83155	0.0171985	FLJ10945	NM_018280	PROMOTER
chr10:125843266-125843316	A_17_P07544552	chr10	125843266	352.64	24.7732	3.83135	0.0171995	BC027908	NONE	Unknown
chr17:000632680-000632724	A_17_P10187457	chr17	632680	4078.17	286.769	3.82996	0.0172062	C17orf25	NM_016080	PROMOTER
chr17:071485551-071485610	A_17_P10468859	chr17	71485551	221.165	15.554	3.82976	0.0172079	ACOX1	NM_004035	INSIDE
chr7:099258431-099258476	A_17_P05645723	chr7	99258431	885.794	20.3027	5.44723	0.0172102	ZKSCAN1	NM_003439	INSIDE
chr18:042168480-042168525	A_17_P10681972	chr18	42168480	351.825	24.7567	3.82897	0.0172113	RNF165	NM_152470	INSIDE
chr11:093111242-093111301	A_17_P07953414	chr11	93111242	261.317	18.3953	3.82839	0.0172153	ACA40	ACA40	PROMOTER
chr17:008224478-008224537	A_17_P10217621	chr17	8224478	202.867	14.2827	3.82819	0.0172154	RPL26	NM_000987	INSIDE
chr6:107886743-107886801	A_17_P04967273	chr6	107886743	756.355	17.3827	5.44334	0.017216	C6orf210	NM_020381	INSIDE
chr17:024072139-024072197	A_17_P10273450	chr17	24072139	1461.04	102.941	3.82711	0.0172202	mgh18S-121	mgh18S-121	PROMOTER
chr11:101291444-101291501	A_17_P07988466	chr11	101291444	1250.73	88.1314	3.82697	0.017221	ANGPTL5	NM_178127	INSIDE
chr20:041252496-041252540	A_17_P11179275	chr20	41252496	82.9054	5.83798	3.82793	0.0172247	PTPRT	NM_133170	PROMOTER
chr10:075606900-075606947	A_17_P07317805	chr10	75606900	350.601	24.7318	3.82539	0.0172293	ADK	NM_001123	INSIDE
chr9:089450470-089450514	A_17_P06807721	chr9	89450470	165.386	3.8244	5.43446	0.0172305	GADD45G	NM_006705	INSIDE
chr2:062843759-062843818	A_17_P01228158	chr2	62843759	939.197	21.7846	5.43005	0.017236	EHBP1	NM_015252	PROMOTER
chr17:006857698-006857753	A_17_P10211629	chr17	6857698	1246.01	87.9985	3.82369	0.0172372	MGC71993	NM_001004333	INSIDE
chr9:133251282-133251327	A_17_P06993779	chr9	133251282	224.512	5.2113	5.42901	0.0172381	SURF1	NM_003172	INSIDE
chrX:154008472-154008516	A_17_P12039573	chrX	154008472	349.784	24.7152	3.82299	0.017241	VBP1	NM_003372	INSIDE
chr14:023772466-023772525	A_17_P09170922	chr14	23772466	767.732	54.2976	3.82164	0.0172475	GMPR2	NM_001002002	INSIDE
chr22:045453287-045453331	A_17_P11533290	chr22	45453287	915.348	64.8136	3.81995	0.0172559	CERK	NM_022766	INSIDE
chr17:071362618-071362663	A_17_P10468341	chr17	71362618	766.202	54.2572	3.81984	0.0172565	WBP2	NM_012478	INSIDE
chrX:070120798-070120857	A_17_P11782845	chrX	70120798	201.269	14.2545	3.81963	0.0172584	IL2RG-MED12	NM_000206-NM_005120	DIVERGENT_PROMOTER
chrX:128703840-128703899	A_17_P11949070	chrX	128703840	522.981	37.0492	3.81925	0.0172596	ZDHHC9	NM_016032	PROMOTER
chr20:010363424-010363483	A_17_P11057333	chr20	10363424	247.981	17.6001	3.81658	0.0172733	MKKS-C20orf94	NM_170784-NM_001009608	DIVERGENT_PROMOTER
chr16:002504735-002504779	A_17_P09890831	chr16	2504735	993.624	70.5536	3.81591	0.0172761	ATP6V0C	NM_001694	INSIDE
chr10:101934348-101934407	A_17_P07427352	chr10	101934348	185.552	13.1931	3.81397	0.0172869	SPFH1	NM_006459	INSIDE
chr17:018030289-018030342	A_17_P10258565	chr17	18030289	760.839	54.1152	3.81349	0.0172883	OFOXD	NM_017758	INSIDE
chr18:044731449-044731503	A_17_P10694792	chr18	44731449	615.058	43.752	3.8133	0.0172893	SMAD7	NM_005904	PROMOTER
chrX:048137067-048137111	A_17_P11740788	chrX	48137067	383.745	27.3033	3.813	0.0172909	EBP	NM_006579	INSIDE
chr1:036065247-036065306	A_17_P00136416	chr1	36065247	397.143	9.44496	5.39397	0.017291	EIF2C3	NM_024852	PROMOTER
chr4:108313255-108313314	A_17_P03330469	chr4	108313255	428.472	10.2527	5.38513	0.0173046	DKK2	NM_014421	INSIDE
chr12:101853984-101854043	A_17_P08580960	chr12	101853984	671.508	47.9279	3.80847	0.0173136	ASCL1	NM_004316	INSIDE
chr16:057324410-057324464	A_17_P10044155	chr16	57324410	288.05	20.5589	3.80848	0.0173138	GOT2	NM_002080	INSIDE
chr6:027220399-027220458	A_17_P04627627	chr6	27220399	230.595	5.55086	5.37651	0.017319	HIST1H2BK	NM_080593	INSIDE
chr4:178606533-178606583	A_17_P03646810	chr4	178606533	609.936	14.6901	5.37575	0.0173192	NEIL3	NM_018248	INSIDE
chr10:120780858-120780917	A_17_P07519452	chr10	120780858	1130.7	80.8501	3.80583	0.017327	NANOS1	NM_001009553	INSIDE
chr17:023949527-023949586	A_17_P10272828	chr17	23949527	1425.81	102.047	3.80447	0.0173338	SPAG5	NM_006461	INSIDE
chr17:034116247-034116302	A_17_P10311302	chr17	34116247	752.509	53.8811	3.80386	0.0173369	MLLT6	NM_005937	INSIDE
chr10:063803406-063803456	A_17_P07267654	chr10	63803406	215.591	15.4459	3.803	0.0173422	ZNF365	NM_014951	PROMOTER
chr11:118757279-118757330	A_17_P08067707	chr11	118757279	244.638	17.533	3.8025	0.0173442	USP2	NM_004205	INSIDE
chr10:007870641-007870686	A_17_P07055072	chr10	7870641	859.806	20.9463	5.35925	0.0173451	ATP5C1	NM_001001973	INSIDE
chr5:127446235-127446294	A_17_P04268286	chr5	127446235	796.698	19.4101	5.35915	0.0173453	SLC12A2	NM_001046	PROMOTER
chr17:039439780-039439825	A_17_P10332574	chr17	39439780	366.955	26.3043	3.80224	0.0173454	NAGS	NM_153006	INSIDE
chr17:038015394-038015440	A_17_P10327749	chr17	38015394	895.323	64.2025	3.80171	0.0173479	TUBG1	NM_001070	INSIDE
chr19:045886782-045886841	A_17_P10962783	chr19	45886782	623.825	44.8563	3.79776	0.017368	NUMBL	NM_004756	INSIDE
chr17:070257566-070257610	A_17_P10463307	chr17	70257566	224.004	16.1069	3.79778	0.0173685	SLC9A3R1	NM_004252	INSIDE
chr14:030161058-030161117	A_17_P09200670	chr14	30161058	725.551	52.1759	3.79762	0.0173687	SCFD1	NM_016106	PROMOTER
chr17:055140519-055140578	A_17_P10398564	chr17	55140519	1805.92	129.938	3.79684	0.0173726	TMEM49	NM_030938	INSIDE
chr19:043830607-043830658	A_17_P10957021	chr19	43830607	6922.57	498.109	3.79677	0.017373	ACTN4	NM_004924	INSIDE
chr2:178803739-178803798	A_17_P01705937	chr2	178803739	181.162	4.46699	5.34183	0.0173745	DRB1	NM_152945	INSIDE
chr2:026170307-026170366	A_17_P01057632	chr2	26170307	513.288	12.6761	5.33958	0.0173766	RAB10	NM_016131	INSIDE
chr19:049289980-049290038	A_17_P17146398	chr19	49289980	724.249	52.1402	3.79602	0.0173769	ZNF224	NM_013398	PROMOTER
chr8:056847326-056847385	A_17_P06134550	chr8	56847326	443.262	10.9506	5.33908	0.0173775	NCOA6IP	NM_024831	PROMOTER
chr7:107236230-107236282	A_17_P05676520	chr7	107236230	1336.44	33.0267	5.33862	0.0173781	LAMB1	NM_002291	INSIDE
chr4:158501994-158502053	A_17_P03556514	chr4	158501994	442.84	10.9475	5.33811	0.0173791	GRIA2	NM_000826	INSIDE
chr15:098090329-098090385	A_17_P09870869	chr15	98090329	389.855	28.0822	3.79521	0.0173813	LYSMD4	NM_152449	INSIDE
chr5:140024988-140025047	A_17_P15746483	chr5	140024988	1059.99	26.304	5.33263	0.0173878	WDR55	NM_017706	INSIDE
chr11:020366362-020366406	A_17_P07681035	chr11	20366362	660.017	47.617	3.79295	0.0173927	HRMT1L3	NM_005788	INSIDE
chr17:045139126-045139185	A_17_P10354969	chr17	45139126	182.121	13.1451	3.79231	0.0173969	SLC35B1	NM_005827	INSIDE
chr21:039641262-039641321	A_17_P17236596	chr21	39641262	316.21	22.8488	3.79069	0.0174045	HMGN1	NM_004965	INSIDE
chr17:030332397-030332456	A_17_P10298650	chr17	30332397	579.808	41.8984	3.79061	0.0174047	LIG3	NM_002311	INSIDE
chr19:062731949-062732008	A_17_P11009616	chr19	62731949	195.918	14.159	3.79046	0.0174062	ZNF549	NM_153263	INSIDE
chr6:170779291-170779350	A_17_P05258879	chr6	170779291	662.134	16.5601	5.32134	0.0174062	PSMB1	NM_002793	INSIDE
chr6:150479875-150479921	A_17_P05166033	chr6	150479875	369.213	9.23586	5.32106	0.0174069	ULBP3	NM_024518	INSIDE
chr15:053275760-053275817	A_17_P09670894	chr15	53275760	598.483	43.2631	3.7901	0.0174073	C15orf15	NM_016304	INSIDE
chr11:033139677-033139721	A_17_P07737613	chr11	33139677	293.409	21.2263	3.78899	0.0174132	CSTF3	NM_001033506	PROMOTER
chr12:038121632-038121691	A_17_P08297155	chr12	38121632	505.105	36.5548	3.78845	0.0174158	KIF21A	NM_017641	INSIDE
chr14:091577582-091577641	A_17_P09474846	chr14	91577582	337.881	24.4702	3.78742	0.0174214	TRIP11	NM_004239	PROMOTER
chr9:089022310-089022355	A_17_P06805607	chr9	89022310	754.172	18.9877	5.31176	0.0174219	SHC3	NM_016848	INSIDE
chr17:024974504-024974563	A_17_P10277340	chr17	24974504	504.158	36.5282	3.78679	0.0174243	CORO6	NM_032854	PROMOTER
chr15:039010331-039010375	A_17_P09609388	chr15	39010331	326.25	23.6437	3.78645	0.0174287	DLL4	NM_019074	INSIDE
chrX:119230061-119230120	A_17_P11917526	chrX	119230061	90.5425	6.56045	3.78673	0.0174289	FAM70A	NM_017938	PROMOTER
chr12:104228006-104228065	A_17_P08590966	chr12	104228006	386.011	27.9992	3.78519	0.0174328	LOC387882	NM_207376	INSIDE
chr10:105665946-105666005	A_17_P07445272	chr10	105665946	337.055	24.4529	3.78491	0.0174343	OBFC1	NM_024928	INSIDE
chr10:111756390-111756449	A_17_P07473921	chr10	111756390	827.144	60.0138	3.78477	0.0174347	ADD3	NM_001121	PROMOTER
chr14:023754900-023754947	A_17_P16686706	chr14	23754900	956.573	69.421	3.78443	0.0174365	CHMP4A	NM_014169	PROMOTER
chr12:051729374-051729419	A_17_P08357612	chr12	51729374	594.714	43.1602	3.78442	0.0174366	TENC1	NM_170754	PROMOTER
chr11:010787952-010788011	A_17_P07637545	chr11	10787952	250.047	18.1686	3.78268	0.017446	EIF4G2	NM_001418	PROMOTER
chr19:010305738-010305783	A_17_P17107566	chr19	10305738	7467.61	542.755	3.78227	0.0174476	ICAM3	NM_002162	INSIDE
chr10:103533442-103533501	A_17_P07435590	chr10	103533442	260.063	18.9041	3.78209	0.0174489	NPM3	NM_006993	PROMOTER
chr10:012278013-012278066	A_17_P07077678	chr10	12278013	1005.15	25.608	5.29467	0.0174503	NUDT5	NM_014142	INSIDE
chr3:143076964-143077023	A_17_P02631350	chr3	143076964	489.645	12.505	5.29116	0.0174562	ATP1B3	NM_001679	PROMOTER
chr16:028797797-028797846	A_17_P09981166	chr16	28797797	691.357	50.3068	3.78061	0.0174564	ATP2A1	NM_004320	INSIDE
chr16:009092169-009092217	A_17_P09918970	chr16	9092169	312.811	22.7773	3.77962	0.0174617	PRO0149	NM_014117	PROMOTER
chr17:070661209-070661254	A_17_P10465309	chr17	70661209	7385.25	538.053	3.77883	0.0174655	HN1	NM_001002032	INSIDE
chr14:034832703-034832762	A_17_P09221801	chr14	34832703	269.443	19.6331	3.77862	0.0174669	PSMA6	NM_002791	INSIDE
chr17:045004967-045005019	A_17_P10354302	chr17	45004967	279.955	20.3979	3.7787	0.017467	NXPH3	NM_007225	PROMOTER
chr22:040310633-040310677	A_17_P11512638	chr22	40310633	269.443	19.6331	3.77862	0.0174672	PMM1	NM_002676	PROMOTER
chr20:060246463-060246509	A_17_P11259587	chr20	60246463	498.458	36.3682	3.77672	0.0174766	OSBPL2	NM_014835	PROMOTER
chr11:119701757-119701816	A_17_P08072361	chr11	119701757	498.458	36.3682	3.77672	0.0174766	MGC17839	NM_174926	INSIDE
chr16:053523025-053523069	A_17_P10027989	chr16	53523025	311.952	22.7599	3.77676	0.0174767	IRX5	NM_005853	INSIDE
chr22:030217296-030217340	A_17_P11474333	chr22	30217296	533.337	38.9191	3.7765	0.0174777	SFI1	NM_001007467	INSIDE
chr17:007427950-007428003	A_17_P10214078	chr17	7427950	532.728	38.9016	3.7755	0.017483	MPDU1	NM_004870	INSIDE
chr17:041625071-041625130	A_17_P10341615	chr17	41625071	973.894	71.1299	3.77524	0.0174843	BC098376	NONE	Unknown
chr12:054833964-054834008	A_17_P08372071	chr12	54833964	464.232	33.9227	3.77452	0.0174882	MLC1SA	NM_002475	INSIDE
chr7:076971240-076971295	A_17_P05541988	chr7	76971240	627.305	16.2481	5.27082	0.0174905	RSBN1L	NM_198467	INSIDE
chr17:042622248-042622307	A_17_P10343671	chr17	42622248	420.662	30.7509	3.77396	0.0174911	CDC27	NM_001256	PROMOTER
chr12:055910300-055910344	A_17_P08376690	chr12	55910300	10270.8	751.063	3.77347	0.0174935	SHMT2	NM_005412	INSIDE
chr21:043186938-043186987	A_17_P11405841	chr21	43186938	531.509	38.8667	3.77349	0.0174935	NDUFV3	NM_001001503	INSIDE
chr10:123677128-123677172	A_17_P07533238	chr10	123677128	333.334	24.3749	3.7735	0.0174936	ATE1	NM_001001976	INSIDE
chrX:040949484-040949528	A_17_P17336479	chrX	40949484	587.149	42.9524	3.77292	0.0174965	DDX3X	NM_001356	INSIDE
chr18:053863779-053863827	A_17_P10739000	chr18	53863779	943.008	69	3.7726	0.017498	NEDD4L	NM_015277	INSIDE
chr11:102467722-102467768	A_17_P07993552	chr11	102467722	726.277	53.1588	3.77214	0.0175005	DCUN1D5	NM_032299	INSIDE
chrX:062757087-062757146	A_17_P11762997	chrX	62757087	624.563	45.756	3.77081	0.0175075	ARHGEF9	NM_015185	INSIDE
chr17:008138933-008138989	A_17_P10217326	chr17	8138933	355.41	26.0572	3.76973	0.0175134	SLC25A35	NM_201520	PROMOTER
chr7:076970403-076970447	A_17_P05541983	chr7	76970403	291.843	7.64109	5.25527	0.0175175	RSBN1L	NM_198467	INSIDE
chr8:027751648-027751707	A_17_P06030854	chr8	27751648	195.521	5.12092	5.25478	0.017519	PBK	NM_018492	PROMOTER
chr19:046461132-046461176	A_17_P10963910	chr19	46461132	7047.23	517.152	3.7684	0.0175201	HNRPUL1	NM_007040	PROMOTER
chr10:096296687-096296746	A_17_P07404543	chr10	96296687	938.034	68.8448	3.76822	0.017521	HELLS	NM_018063	INSIDE
chr17:052410218-052410274	A_17_P10386518	chr17	52410218	477.118	35.0243	3.76792	0.0175227	SCPEP1	NM_021626	PROMOTER
chr11:061491074-061491121	A_17_P07830329	chr11	61491074	418.09	30.6932	3.76782	0.0175233	FTH1	NM_002032	INSIDE
chr15:100009069-100009128	A_17_P09879604	chr15	100009069	226.9	16.6593	3.76766	0.0175244	TM2D3	NM_025141	INSIDE
chr17:007531123-007531167	A_17_P10214492	chr17	7531123	5881.59	431.976	3.76718	0.0175264	TP53	NM_000546	INSIDE
chr14:101345814-101345871	A_17_P09520795	chr14	101345814	544.97	40.0485	3.76636	0.0175309	PPP2R5C	NM_002719	PROMOTER
chr21:045183649-045183704	A_17_P11414297	chr21	45183649	354.21	26.0312	3.76629	0.0175315	C21orf69	NM_058189	PROMOTER
chr16:065195702-065195746	A_17_P10081009	chr16	65195702	601.313	44.2074	3.76576	0.017534	CMTM3	NM_181553	PROMOTER
chr14:023116134-023116178	A_17_P09168666	chr14	23116134	308.508	22.6898	3.76519	0.0175373	AP1G2	NM_080545	PROMOTER
chr20:045848502-045848557	A_17_P17196288	chr20	45848502	207.927	15.2938	3.76505	0.0175385	SULF2	NM_198596	PROMOTER
chr14:102658294-102658338	A_17_P09526133	chr14	102658294	341.364	25.152	3.76257	0.0175512	TNFAIP2	NM_006291	PROMOTER
chr11:113777243-113777302	A_17_P08043909	chr11	113777243	474.156	34.9442	3.76224	0.0175527	RBM7	NM_016090	INSIDE
chr12:024993586-024993638	A_17_P08253851	chr12	24993586	1189.82	87.6937	3.76213	0.0175531	BCAT1	NM_005504	PROMOTER
chr7:047902064-047902108	A_17_P05472744	chr7	47902064	367.158	9.77237	5.23155	0.0175586	UPP1	NM_003364	INSIDE
chr18:057710825-057710884	A_17_P10757931	chr18	57710825	472.837	34.9084	3.7597	0.0175662	RNF152	NM_173557	INSIDE
chr15:041409494-041409538	A_17_P09619359	chr15	41409494	329.04	24.2979	3.75936	0.0175681	LCMT2	NM_014793	INSIDE
chr17:052347348-052347397	A_17_P10386367	chr17	52347348	825.97	61.0219	3.75869	0.0175714	TRIM25	NM_005082	PROMOTER
chr13:060886584-060886643	A_17_P08894802	chr13	60886584	902.373	66.6742	3.75852	0.0175722	PCDH20	NM_022843	INSIDE
chr2:000935571-000935630	A_17_P00937809	chr2	935571	457.946	12.2634	5.22274	0.017574	SNTG2	NM_018968	PROMOTER
chrX:134381566-134381620	A_17_P11972551	chrX	134381566	317.382	23.4607	3.7579	0.0175759	DDX26B	NM_182540	INSIDE
chr9:079418175-079418234	A_17_P06764269	chr9	79418175	393.344	10.5556	5.2197	0.0175794	TLE4	NM_007005	INSIDE
chr13:072532241-072532296	A_17_P08950535	chr13	72532241	714.068	52.8171	3.75698	0.0175804	KLF5	NM_001730	INSIDE
chr14:021048972-021049022	A_17_P09158995	chr14	21048972	5770.16	426.914	3.75659	0.0175825	METTL3	NM_019852	INSIDE
chr21:032687996-032688055	A_17_P11354579	chr21	32687996	305.918	22.6368	3.75641	0.0175837	C21orf119	NM_032910	INSIDE
chr14:019998521-019998571	A_17_P09154756	chr14	19998521	593.821	43.999	3.75449	0.0175938	TMEM55B	NM_144568	INSIDE
chr5:137827182-137827238	A_17_P04314555	chr5	137827182	452.2	12.218	5.20987	0.0175969	EGR1	NM_001964	PROMOTER
chr10:120830122-120830166	A_17_P07519710	chr10	120830122	233.514	17.3095	3.75388	0.0175979	EIF3S10	NM_003750	INSIDE
chr10:075240329-075240388	A_17_P07316086	chr10	75240329	262.996	19.5022	3.75333	0.0176003	NDST2	NM_003635	INSIDE
chr2:069152405-069152452	A_17_P01258145	chr2	69152405	303.848	8.22452	5.20727	0.0176018	ANTXR1	NM_018153	INSIDE
chr17:056832664-056832708	A_17_P10404660	chr17	56832664	373.634	27.7277	3.75223	0.0176061	TBX2	NM_005994	INSIDE
chr15:065621502-065621561	A_17_P09729109	chr15	65621502	946.81	70.2807	3.75188	0.0176077	MAP2K5	NM_002757	PROMOTER
chrX:048614847-048614891	A_17_P11742585	chrX	48614847	819.25	60.8303	3.75144	0.01761	GRIPAP1	NM_207672	INSIDE
chr3:016530527-016530571	A_17_P02081798	chr3	16530527	448.906	12.1918	5.20243	0.0176102	RAFTLIN	NM_015150	PROMOTER
chr12:054653417-054653471	A_17_P08371172	chr12	54653417	668.376	49.6562	3.75062	0.0176145	RAB5B	NM_002868	PROMOTER
chr4:038485855-038485899	A_17_P03049898	chr4	38485855	75.043	2.03883	5.2019	0.0176155	KLF3	NM_016531	PROMOTER
chr15:020444816-020444875	A_17_P09539349	chr15	20444816	1402.38	104.209	3.75033	0.0176159	CYFIP1	NM_014608	INSIDE
chr1:039710038-039710090	A_17_P00152339	chr1	39710038	1034.28	28.1617	5.19874	0.0176167	ACA55	ACA55	PROMOTER
chr19:051940304-051940348	A_17_P10978633	chr19	51940304	9869.31	733.483	3.75012	0.017617	FKRP	NM_024301	PROMOTER
chr12:027754330-027754389	A_17_P08266536	chr12	27754330	372.856	27.7104	3.75012	0.0176172	MRPS35	NM_021821	PROMOTER
chr2:191009448-191009500	A_17_P01762380	chr2	191009448	817.438	22.2968	5.1962	0.0176213	HIBCH	NM_014362	INSIDE
chr8:103946264-103946323	A_17_P06346048	chr8	103946264	411.74	11.2935	5.18816	0.017636	AZIN1	NM_148174	PROMOTER
chr17:043540474-043540527	A_17_P16992733	chr17	43540474	1396.25	104.046	3.74627	0.0176377	SNX11	NM_013323	INSIDE
chr3:107071937-107071996	A_17_P02472554	chr3	107071937	114.56	3.14246	5.18806	0.0176389	CBLB	NM_170662	PROMOTER
chr11:133601009-133601068	A_17_P08140785	chr11	133601009	791.72	59.0108	3.74594	0.0176394	VPS26B	NM_052875	INSIDE
chr22:042532268-042532323	A_17_P11521007	chr22	42532268	261.146	19.4642	3.74596	0.0176397	FLJ23588	NM_022785	INSIDE
chr16:029892803-029892852	A_17_P09982414	chr16	29892803	685.075	51.071	3.74568	0.0176408	TAOK2	NM_016151	INSIDE
chr5:043158474-043158533	A_17_P03902754	chr5	43158474	868.275	23.8611	5.18542	0.0176409	FLJ10246	NM_018038	PROMOTER
chr5:114544230-114544280	A_17_P04207733	chr5	114544230	537.771	14.8028	5.18305	0.0176452	TRIM36	NM_001017398	PROMOTER
chr20:035588775-035588829	A_17_P11152736	chr20	35588775	937.996	70.0013	3.74413	0.0176492	BLCAP	NM_006698	INSIDE
chr11:071317482-071317541	A_17_P07866847	chr11	71317482	260.683	19.4547	3.74411	0.0176498	RNF121	NM_018320	PROMOTER
chr7:005871408-005871467	A_17_P05279581	chr7	5871408	745.327	20.5735	5.17901	0.0176526	EIF2AK1	NM_014413	INSIDE
chr12:120481425-120481484	A_17_P08656279	chr12	120481425	936.704	69.9602	3.74299	0.0176553	FBXL10	NM_001005366	PROMOTER
chr17:070283790-070283837	A_17_P10463493	chr17	70283790	6607.59	493.524	3.74293	0.0176556	NAT9	NM_015654	INSIDE
chr2:088764469-088764528	A_17_P01338366	chr2	88764469	345.381	9.58942	5.1706	0.0176683	EIF2AK3	NM_004836	INSIDE
chr14:055118140-055118194	A_17_P09307312	chr14	55118140	419.738	31.4124	3.74008	0.0176712	KTN1	NM_182926	INSIDE
chr15:023236004-023236063	A_17_P09545366	chr15	23236004	478.698	35.8305	3.73985	0.0176724	UBE3A	NM_130839	PROMOTER
chr19:046549320-046549364	A_17_P10964315	chr19	46549320	511.232	38.2781	3.73939	0.0176748	TGFB1	NM_000660	INSIDE
chr7:087492342-087492401	A_17_P05594500	chr7	87492342	372.816	10.3804	5.16652	0.0176756	SRI	NM_003130	INSIDE
chr11:046571166-046571225	A_17_P07797430	chr11	46571166	958.888	71.8356	3.73859	0.0176791	FLJ20294	NM_017749	PROMOTER
chr22:035496761-035496820	A_17_P17280606	chr22	35496761	230.117	17.238	3.7387	0.0176791	RABL4	NM_006860	PROMOTER
chr5:124108779-124108838	A_17_P15737239	chr5	124108779	371.935	10.3728	5.16418	0.01768	ZNF608	NM_020747	PROMOTER
chrX:047099288-047099334	A_17_P11738717	chrX	47099288	510.613	38.2599	3.73832	0.0176806	ZNF41	NM_153380	PROMOTER
chr6:135861506-135861565	A_17_P05098874	chr6	135861506	494.782	13.8081	5.16321	0.0176817	AHI1	NM_017651	PROMOTER
chr14:031617050-031617109	A_17_P09206292	chr14	31617050	621.082	46.5446	3.7381	0.0176818	ARHGAP5	NM_001030055	INSIDE
chr1:087507795-087507854	A_17_P00355694	chr1	87507795	99.3967	2.77675	5.16173	0.0176877	LMO4	NM_006769	INSIDE
chr1:117624021-117624080	A_17_P00482952	chr1	117624021	315.331	8.82565	5.15902	0.0176897	MAN1A2	NM_006699	INSIDE
chr17:008007846-008007890	A_17_P10216768	chr17	8007846	367.458	27.5841	3.73567	0.0176951	VAMP2	NM_014232	PROMOTER
chr7:086620549-086620608	A_17_P05590753	chr7	86620549	196.044	5.50897	5.15325	0.0177011	CROT	NM_021151	INSIDE
chr2:159649162-159649221	A_17_P01611032	chr2	159649162	265.073	7.45079	5.15285	0.017702	TANC1	NM_033394	PROMOTER
chr17:025468515-025468574	A_17_P16967200	chr17	25468515	979.996	73.6329	3.73435	0.017702	CCDC55	NM_001033563	INSIDE
chr5:112340800-112340855	A_17_P04198258	chr5	112340800	1125.16	31.6577	5.15143	0.0177036	DCP2	NM_152624	INSIDE
chr7:010753714-010753773	A_17_P05299482	chr7	10753714	829.022	23.3625	5.14915	0.0177079	NDUFA4	NM_002489	PROMOTER
chr9:130485292-130485351	A_17_P06981219	chr9	130485292	487.673	13.751	5.1483	0.0177103	BC007874	NONE	Unknown
chr17:076003620-076003664	A_17_P17023745	chr17	76003620	267.734	20.144	3.73238	0.0177132	FLJ35220	NM_173627	INSIDE
chr19:039611945-039611999	A_17_P17132494	chr19	39611945	1403.64	105.631	3.73207	0.0177145	UBA2	NM_005499	INSIDE
chr9:077023375-077023434	A_17_P06753147	chr9	77023375	194.754	5.50437	5.14494	0.0177164	VPS13A	NM_001018038	INSIDE
chr16:030010527-030010572	A_17_P09982962	chr16	30010527	507.661	38.2223	3.73138	0.0177186	TBX6	NM_080758	INSIDE
chr15:061123304-061123352	A_17_P09708510	chr15	61123304	416.078	31.3282	3.73132	0.0177188	TPM1	NM_001018008	PROMOTER
chr13:049058442-049058500	A_17_P08841416	chr13	49058442	734.674	55.3409	3.73069	0.017722	RCBTB1	NM_018191	PROMOTER
chr12:119482329-119482388	A_17_P08652750	chr12	119482329	443.012	33.3783	3.73036	0.017724	POP5	NM_198202	PROMOTER
chrX:117644097-117644148	A_17_P11912126	chrX	117644097	298.112	22.4748	3.72947	0.0177292	IL13RA1	NM_001560	INSIDE
chr6:064342366-064342425	A_17_P04773720	chr6	64342366	307.55	8.76281	5.13328	0.0177381	PTP4A1	NM_003463	INSIDE
chr10:053745814-053745873	A_17_P07221847	chr10	53745814	1112.3	84.1123	3.72508	0.0177526	DKK1	NM_012242	INSIDE
chr17:031975994-031976046	A_17_P10303413	chr17	31975994	1197.31	90.5429	3.72505	0.0177528	ZNF403	NM_024835	INSIDE
chr3:016281934-016281978	A_17_P02080499	chr3	16281934	700.144	20.068	5.12468	0.0177542	OXNAD1	NM_138381	INSIDE
chr19:058298416-058298462	A_17_P10996896	chr19	58298416	995.326	75.3123	3.72421	0.0177575	ZNF160	NM_033288	INSIDE
chr14:091044952-091045011	A_17_P09472918	chr14	91044952	245.99	18.6135	3.72418	0.0177582	KIAA2010	NM_017936	INSIDE
chrX:023831277-023831336	A_17_P11644658	chrX	23831277	537.005	40.6477	3.72369	0.0177604	EIF2S3	NM_001415	PROMOTER
chrX:133657167-133657226	A_17_P11970365	chrX	133657167	439.881	33.2988	3.72357	0.0177612	LOC159090-RP3-473B4.1	NM_145284-NM_138819	DIVERGENT_PROMOTER
chr14:060516695-060516754	A_17_P09332037	chr14	60516695	339.941	25.7339	3.72354	0.0177614	TRMT5	NM_020810	INSIDE
chr17:038917150-038917199	A_17_P10330422	chr17	38917150	5431.11	411.711	3.72154	0.0177721	DHX8	NM_004941	INSIDE
chr11:082459472-082459531	A_17_P07911658	chr11	82459472	572.298	43.3908	3.7213	0.0177735	RAB30	NM_014488	INSIDE
chr4:129565299-129565358	A_17_P03426781	chr4	129565299	353.656	10.2133	5.11382	0.0177754	PGRMC2	NM_006320	INSIDE
chr5:092947674-092947733	A_17_P04109514	chr5	92947674	502.237	14.5076	5.11349	0.0177758	NR2F1	NM_005654	INSIDE
chr20:056901624-056901683	A_17_P11242086	chr20	56901624	813.584	61.7078	3.72077	0.0177764	GNAS	NM_000516	INSIDE
chr12:031369984-031370041	A_17_P08282041	chr12	31369984	1615.56	122.586	3.72017	0.0177797	FAM60A	NM_021238	INSIDE
chr19:050779438-050779488	A_17_P10975178	chr19	50779438	1017.63	77.231	3.71989	0.0177812	OPA3	NM_025136	INSIDE
chr2:201216969-201217028	A_17_P01811104	chr2	201216969	565.384	16.3942	5.10798	0.0177864	SGOL2	NM_152524	INSIDE
chr14:077245619-077245678	A_17_P09406393	chr14	77245619	410.57	31.2005	3.71798	0.0177919	C14orf156	NM_031210	INSIDE
chr22:040800852-040800911	A_17_P17286889	chr22	40800852	723.923	55.0314	3.71751	0.0177944	LOC91689	NM_033318	INSIDE
chr1:063545897-063545956	A_17_P00247241	chr1	63545897	466.443	13.5665	5.10358	0.017795	ALG6	NM_013339	INSIDE
chr3:170974737-170974796	A_17_P02757749	chr3	170974737	298.236	8.68608	5.1016	0.0177992	MYNN	NM_018657	INSIDE
chr2:240060000-240060054	A_17_P01997706	chr2	240060000	435.65	12.6897	5.10144	0.0177993	HDAC4	NM_006037	PROMOTER
chr20:033505834-033505888	A_17_P11145014	chr20	33505834	1214.47	92.3896	3.71646	0.0178002	CEP250	NM_001035518	PROMOTER
chr12:105851663-105851707	A_17_P08598009	chr12	105851663	348.737	26.535	3.71617	0.017802	C12orf23	NM_152261	PROMOTER
chr8:102031553-102031612	A_17_P06337084	chr8	102031553	680.783	19.8521	5.09983	0.0178022	YWHAZ	NM_145690	INSIDE
chr9:014301346-014301405	A_17_P06605229	chr9	14301346	297.743	8.68198	5.0999	0.0178026	NFIB	NM_005596	INSIDE
chr21:029594388-029594447	A_17_P11339255	chr21	29594388	1296.85	98.7389	3.71525	0.0178068	BACH1	NM_001011545	PROMOTER
chr9:091203067-091203126	A_17_P06815059	chr9	91203067	403.766	11.8163	5.09467	0.0178123	AUH	NM_001698	INSIDE
chr19:061607928-061607973	A_17_P17164191	chr19	61607928	1067.98	81.3843	3.71399	0.0178138	ZNF583	NM_152478	INSIDE
chr22:028108438-028108492	A_17_P11465860	chr22	28108438	1125.54	85.8118	3.7133	0.0178176	AP1B1	NM_001127	INSIDE
chr3:134242228-134242287	A_17_P02592986	chr3	134242228	461.228	13.5226	5.09204	0.0178177	TMEM108	NM_023943	INSIDE
chr20:048985893-048985952	A_17_P11207417	chr20	48985893	22.2936	1.68209	3.7283	0.0178194	DPM1	NM_003859	INSIDE
chr1:240938941-240939000	A_17_P00916855	chr1	240938941	95.093	2.77623	5.09814	0.0178208	ADSS	NM_001126	INSIDE
chr12:107625351-107625410	A_17_P08605490	chr12	107625351	121.054	9.23553	3.71231	0.0178251	CORO1C	NM_014325	INSIDE
chr3:180804740-180804799	A_17_P02804082	chr3	180804740	767.313	22.5788	5.08678	0.0178278	MRPL47	NM_020409	INSIDE
chr17:037098244-037098302	A_17_P10323735	chr17	37098244	583.731	44.5779	3.71091	0.0178311	EIF1	NM_005801	PROMOTER
chr12:084177013-084177072	A_17_P08503053	chr12	84177013	512.15	39.1155	3.71075	0.0178319	CART1	NM_006982	INSIDE
chr10:111756287-111756346	A_17_P07473920	chr10	111756287	621.026	47.4304	3.71077	0.0178319	ADD3	NM_001121	PROMOTER
chr6:031870219-031870278	A_17_P15800726	chr6	31870219	342.834	10.1157	5.08284	0.0178359	VARS	NM_006295	INSIDE
chr12:054840181-054840226	A_17_P08372111	chr12	54840181	1005.49	76.8431	3.70984	0.0178369	MYL6	NM_079424	INSIDE
chr3:048860596-048860644	A_17_P02224291	chr3	48860596	517.42	15.2922	5.08047	0.0178404	PRKAR2A	NM_004157	PROMOTER
chr10:038185939-038185983	A_17_P07187333	chr10	38185939	1322.5	39.1093	5.07961	0.0178419	ZNF248	NM_021045	INSIDE
chr12:052960888-052960938	A_17_P08363945	chr12	52960888	1119.34	85.6159	3.70862	0.0178437	HNRPA1	NM_002136	INSIDE
chr12:074190857-074190916	A_17_P08457106	chr12	74190857	825.585	63.1861	3.70774	0.0178486	HRB2	NM_007043	INSIDE
chr17:053439400-053439446	A_17_P10391949	chr17	53439400	5887.93	450.641	3.70771	0.0178488	SFRS1	NM_006924	INSIDE
chr14:060518133-060518192	A_17_P09332047	chr14	60518133	1819.42	139.439	3.70577	0.0178596	SLC38A6	NM_153811	INSIDE
chr6:036104679-036104725	A_17_P04662144	chr6	36104679	806.392	24.0085	5.06986	0.0178614	MAPK14	NM_139013	INSIDE
chr19:006374881-006374925	A_17_P17103041	chr19	6374881	871.08	66.7935	3.70502	0.0178638	KHSRP	NM_003685	INSIDE
chr16:074157085-074157144	A_17_P10118111	chr16	74157085	213.848	16.3995	3.70487	0.0178655	GABARAPL2	NM_007285	PROMOTER
chr10:003817375-003817423	A_17_P07035723	chr10	3817375	392.77	11.7168	5.06703	0.0178672	KLF6	NM_001300	INSIDE
chr5:130998873-130998918	A_17_P04282710	chr5	130998873	337.383	10.0657	5.06687	0.0178694	RAPGEF6	NM_016340	PROMOTER
chr10:121345120-121345179	A_17_P07522017	chr10	121345120	1754.02	134.62	3.70371	0.0178712	TIAL1	NM_001033925	INSIDE
chr17:059207218-059207277	A_17_P10413463	chr17	59207218	430.792	33.0658	3.70358	0.0178722	DDX42	NM_007372	INSIDE
chr1:023764253-023764312	A_17_P00092034	chr1	23764253	994.091	29.8162	5.05921	0.0178827	RPL11	NM_000975	INSIDE
chr17:025469168-025469227	A_17_P10279281	chr17	25469168	159.158	12.23	3.70197	0.0178835	CCDC55	NM_001033563	INSIDE
chr19:049552924-049552980	A_17_P10971765	chr19	49552924	690.872	53.1076	3.70143	0.017884	ZNF228	NM_013380	PROMOTER
chr17:046588104-046588156	A_17_P10361850	chr17	46588104	269.696	20.7344	3.70124	0.0178856	NME1	NM_000269	INSIDE
chr8:097316691-097316735	A_17_P06316697	chr8	97316691	919.406	27.6146	5.0572	0.0178868	UQCRB	NM_006294	INSIDE
chr10:012124037-012124095	A_17_P07077111	chr10	12124037	1137.74	34.1742	5.05713	0.0178869	UPF2	NM_015542	INSIDE
chr11:077963540-077963584	A_17_P07892432	chr11	77963540	576.776	44.3769	3.70013	0.0178913	NARS2	NM_024678	PROMOTER
chr10:105029259-105029318	A_17_P07442094	chr10	105029259	212.842	16.3783	3.69992	0.0178929	INA	NM_032727	INSIDE
chr15:073727889-073727936	A_17_P16807166	chr15	73727889	259.472	19.9703	3.69965	0.0178945	IMP3-SH3PX3	NM_018285-NM_153271	DIVERGENT_PROMOTER
chr12:122243603-122243659	A_17_P08662186	chr12	122243603	1048.99	80.775	3.69895	0.0178979	FLJ38663	NM_152269	INSIDE
chr1:028246437-028246495	A_17_P00107837	chr1	28246437	386.38	11.6582	5.0506	0.0179003	DNAJC8-ATPIF1	NM_014280-NM_016311	DIVERGENT_PROMOTER
chr17:056845686-056845740	A_17_P10404735	chr17	56845686	377.933	29.1203	3.69803	0.0179034	LOC388407	NM_203425	DOWNSTREAM
chr15:089365918-089365977	A_17_P09826899	chr15	89365918	354.062	27.2833	3.69791	0.017904	VPS33B	NM_018668	INSIDE
chr9:083551549-083551598	A_17_P06783088	chr9	83551549	501.418	15.152	5.04843	0.0179047	UBQLN1	NM_053067	INSIDE
chr14:080756078-080756137	A_17_P09424643	chr14	80756078	707.94	54.5661	3.69755	0.0179059	GTF2A1	NM_015859	INSIDE
chr1:153639776-153639826	A_17_P00530343	chr1	153639776	330.99	10.0064	5.0478	0.017906	INSRR	NM_014215	INSIDE
chr17:055958020-055958065	A_17_P10401009	chr17	55958020	6491.81	500.417	3.69742	0.0179065	APPBP2	NM_006380	INSIDE
chr17:032022115-032022165	A_17_P10303605	chr17	32022115	488.526	37.6592	3.69736	0.0179069	MGC4172	NM_024308	PROMOTER
chr11:093502136-093502180	A_17_P07954812	chr11	93502136	230.405	17.76	3.69747	0.017907	PANX1	NM_015368	INSIDE
chr17:007996176-007996220	A_17_P10216700	chr17	7996176	5425.14	418.387	3.69675	0.0179103	PER1	NM_002616	INSIDE
chrX:015568671-015568723	A_17_P11609400	chrX	15568671	1046.18	80.6843	3.69669	0.0179106	U2AF1L2	NM_005089	INSIDE
chr16:001953669-001953723	A_17_P09888596	chr16	1953669	1298.72	100.166	3.69662	0.017911	U64	U64	PROMOTER
chr11:006459665-006459711	A_17_P07619144	chr11	6459665	5438.2	419.44	3.69659	0.0179111	FXC1	NM_012192	INSIDE
chr13:043845080-043845132	A_17_P08818772	chr13	43845080	401.687	30.9943	3.696	0.0179147	C13orf21	NM_001010897	PROMOTER
chr21:042170971-042171030	A_17_P11400584	chr21	42170971	181.654	14.0157	3.69608	0.0179151	PRDM15	NM_022115	INSIDE
chr16:001464416-001464475	A_17_P09886343	chr16	1464416	591.445	45.7118	3.6936	0.0179281	CLCN7	NM_001287	INSIDE
chr17:017435216-017435269	A_17_P10255770	chr17	17435216	1069.74	82.699	3.69324	0.0179301	PEMT	NM_007169	PROMOTER
chr3:102983030-102983089	A_17_P02454030	chr3	102983030	204.705	6.24313	5.03513	0.0179326	FAM55C	NM_145037	INSIDE
chr17:007428247-007428306	A_17_P10214081	chr17	7428247	811.066	62.731	3.69257	0.0179339	MPDU1	NM_004870	INSIDE
chr9:112898996-112899055	A_17_P06905671	chr9	112898996	379.958	11.5986	5.03381	0.0179347	ZFP37	NM_003408	PROMOTER
chr8:008596621-008596665	A_17_P05943797	chr8	8596621	327.083	9.97913	5.0346	0.0179356	CLDN23	NM_194284	PROMOTER
chr17:034606684-034606728	A_17_P10313280	chr17	34606684	744.248	57.5883	3.69194	0.0179376	CACNB1	NM_199247	INSIDE
chr19:006059434-006059493	A_17_P10869294	chr19	6059434	173.865	13.4602	3.6912	0.017943	RFX2	NM_000635	INSIDE
chrX:133891366-133891425	A_17_P11971269	chrX	133891366	297.264	23.0325	3.69	0.0179487	CXX1	NM_003928	PROMOTER
chr2:165885425-165885484	A_17_P01642725	chr2	165885425	324.3	9.95374	5.02595	0.0179509	SCN3A	NM_006922	INSIDE
chr21:042512513-042512563	A_17_P11402448	chr21	42512513	588.566	45.6295	3.68917	0.0179534	ABCG1	NM_207174	PROMOTER
chrX:152713692-152713745	A_17_P12035677	chrX	152713692	662.103	51.3379	3.68896	0.0179545	ARHGAP4	NM_001666	PROMOTER
chr14:020606805-020606852	A_17_P09157167	chr14	20606805	328.479	25.4811	3.68831	0.0179584	FLJ10357	NM_018071	PROMOTER
chr16:065526495-065526539	A_17_P10082459	chr16	65526495	7210.62	559.535	3.68782	0.0179609	CES2	NM_003869	INSIDE
chr9:097964275-097964319	A_17_P06840520	chr9	97964275	253.941	7.83548	5.01833	0.0179669	TRIM14	NM_033220	PROMOTER
chr14:038654292-038654351	A_17_P09238616	chr14	38654292	157.291	12.2131	3.68694	0.0179673	SIP1	NM_001009182	INSIDE
chr16:030991161-030991220	A_17_P09985461	chr16	30991161	1033.69	80.2796	3.68662	0.0179677	ZNF668	NM_024706	INSIDE
chr8:042872065-042872124	A_17_P06096740	chr8	42872065	486.467	15.0164	5.01773	0.0179679	HOOK3	NM_032410	INSIDE
chr20:061027616-061027661	A_17_P11263064	chr20	61027616	585.683	45.5469	3.6847	0.0179788	DIDO1	NM_080796	INSIDE
chr14:054102292-054102336	A_17_P09302726	chr14	54102292	621.238	48.3317	3.6841	0.0179822	SAMD4A	NM_015589	PROMOTER
chr15:041408973-041409019	A_17_P09619354	chr15	41408973	360.503	28.065	3.68317	0.0179877	LCMT2	NM_014793	INSIDE
chr18:028606458-028606517	A_17_P10614961	chr18	28606458	360.503	28.065	3.68317	0.0179879	KLHL14	NM_020805	INSIDE
chr19:013811878-013811933	A_17_P17111388	chr19	13811878	639.053	49.7611	3.68285	0.0179893	hsa-mir-23a	hsa-mir-23a	PROMOTER
chr9:033464167-033464212	A_17_P16171617	chr9	33464167	696.893	21.6963	5.00541	0.0179935	NOL6	NM_139235	PROMOTER
chr16:069115522-069115579	A_17_P16910197	chr16	69115522	3104.67	241.898	3.68197	0.0179943	SF3B3	NM_012426	INSIDE
chr12:021816464-021816523	A_17_P08237700	chr12	21816464	30.7547	2.38988	3.6858	0.0179994	KCNJ8	NM_004982	INSIDE
chr13:047566861-047566913	A_17_P08835106	chr13	47566861	420.867	32.8144	3.68097	0.0180002	MED4	NM_014166	INSIDE
chr13:040534282-040534334	A_17_P08802820	chr13	40534282	315.549	24.6064	3.68076	0.0180015	WBP4	NM_007187	INSIDE
chrX:152882750-152882809	A_17_P12036490	chrX	152882750	348.105	27.147	3.68066	0.0180021	MECP2	NM_004992	INSIDE
chr14:021014248-021014307	A_17_P09158829	chr14	21014248	274.307	21.3912	3.68071	0.0180021	RAB2B	NM_032846	INSIDE
chr6:030400997-030401056	A_17_P04639411	chr6	30400997	610.253	19.0544	5.00121	0.0180025	TRIM39	NM_021253	PROMOTER
chr5:170749426-170749485	A_17_P04464548	chr5	170749426	507.932	15.8683	5.00042	0.0180041	NPM1	NM_001037738	INSIDE
chr1:152802810-152802869	A_17_P15132751	chr1	152802810	421.016	13.1682	4.99875	0.0180078	SSR2	NM_003145	INSIDE
chr3:117645440-117645499	A_17_P02522020	chr3	117645440	292.373	9.14501	4.99868	0.0180079	LSAMP	NM_002338	INSIDE
chr2:160393478-160393537	A_17_P15348503	chr2	160393478	111.69	3.49179	4.99939	0.0180104	MARCH7	NM_022826	PROMOTER
chrX:053136962-053137006	A_17_P11752170	chrX	53136962	599.815	46.8257	3.67915	0.0180106	SMCX	NM_004187	INSIDE
chr10:124903826-124903870	A_17_P07539374	chr10	124903826	226.046	17.6645	3.67769	0.0180196	BUB3	NM_001007793	PROMOTER
chr8:134653002-134653046	A_17_P06487562	chr8	134653002	1188.11	37.3113	4.99291	0.0180201	ST3GAL1	NM_003033	INSIDE
chr14:054562871-054562930	A_17_P09305008	chr14	54562871	510.016	39.8654	3.67733	0.018021	WDHD1	NM_001008396	INSIDE
chr12:056229754-056229799	A_17_P08378078	chr12	56229754	752.3	58.8147	3.67706	0.0180225	DCTN2-KIF5A	NM_006400-NM_004984	DIVERGENT_PROMOTER
chr15:058475400-058475459	A_17_P09693685	chr15	58475400	156.044	12.2017	3.6768	0.018025	ANXA2	NM_001002857	INSIDE
chr10:060792118-060792177	A_17_P07252620	chr10	60792118	691.557	54.0823	3.67662	0.0180251	FAM13C1	NM_001001971	INSIDE
chr10:032258857-032258906	A_17_P16308340	chr10	32258857	533.694	16.7886	4.99046	0.0180252	ARHGAP12	NM_018287	PROMOTER
chr22:029356614-029356658	A_17_P11471082	chr22	29356614	303.72	23.7555	3.67641	0.0180266	SLC35E4	NM_001001479	PROMOTER
chr5:040790892-040790951	A_17_P03892686	chr5	40790892	228.961	7.20648	4.98966	0.0180278	OSRF	NM_012382	INSIDE
chr17:030938135-030938194	A_17_P10300678	chr17	30938135	652.188	51.0405	3.67557	0.0180311	PEX12-AP2B1	NM_000286-NM_001030006	DIVERGENT_PROMOTER
chr10:070151726-070151785	A_17_P07294751	chr10	70151726	225.561	17.6538	3.67547	0.0180323	CCAR1	NM_018237	INSIDE
chr17:007195336-007195380	A_17_P10213099	chr17	7195336	578.617	45.2942	3.67521	0.0180332	CENTB1	NM_014716	INSIDE
chr17:034234589-034234645	A_17_P10311879	chr17	34234589	6930.33	542.584	3.67501	0.0180343	CCDC49	NM_017748	INSIDE
chr22:029106800-029106846	A_17_P11470040	chr22	29106800	418.334	32.7537	3.67492	0.018035	LOC200312	NM_001017981	INSIDE
chr15:080124249-080124293	A_17_P16813758	chr15	80124249	262.87	20.5881	3.67447	0.018038	RKHD3	NM_032246	INSIDE
chr14:088358592-088358651	A_17_P09460420	chr14	88358592	137.704	10.784	3.6746	0.0180387	TTC8	NM_144596	PROMOTER
chr9:074796533-074796578	A_17_P16227453	chr9	74796533	470.863	14.8769	4.98416	0.0180388	C9orf40	NM_017998	INSIDE
chr17:007548279-007548329	A_17_P10214549	chr17	7548279	444.991	34.8771	3.67342	0.0180436	EFNB3	NM_001406	PROMOTER
chr1:023763938-023763982	A_17_P15038601	chr1	23763938	772.828	24.4867	4.98008	0.0180474	RPL11	NM_000975	INSIDE
chr16:056789052-056789096	A_17_P16901093	chr16	56789052	368.313	28.8966	3.67196	0.0180521	CSNK2A2	NM_001896	INSIDE
chr12:105990506-105990550	A_17_P08598552	chr12	105990506	164.188	12.8816	3.67197	0.0180531	CRY1	NM_004075	PROMOTER
chr8:016929807-016929857	A_17_P05980416	chr8	16929807	439.576	13.9532	4.97745	0.0180533	EFHA2	NM_181723	INSIDE
chr12:052734970-052735021	A_17_P08362872	chr12	52734970	1657.12	130.035	3.6717	0.0180534	HOXC4	NM_153633	INSIDE
chr14:072431016-072431069	A_17_P09385363	chr14	72431016	909.863	71.402	3.67161	0.0180539	DPF3	NM_012074	PROMOTER
chr2:100491828-100491872	A_17_P01358391	chr2	100491828	673.076	21.3943	4.97547	0.0180574	CHST10	NM_004854	INSIDE
chr19:060589840-060589884	A_17_P11002631	chr19	60589840	8050.52	632.098	3.67086	0.0180582	RPL28	NM_000991	INSIDE
chr14:038807305-038807364	A_17_P09239135	chr14	38807305	127.392	10.0006	3.67112	0.0180588	CTAGE5	NM_005930	INSIDE
chr16:055683421-055683480	A_17_P10037541	chr16	55683421	143.792	11.2941	3.67035	0.0180625	CPNE2	NM_152727	PROMOTER
chr17:038426890-038426935	A_17_P16984079	chr17	38426890	10800.4	848.562	3.66992	0.0180637	VAT1	NM_006373	INSIDE
chr13:051055645-051055704	A_17_P08850562	chr13	51055645	505.721	39.7333	3.66992	0.0180638	WDFY2	NM_052950	PROMOTER
chr17:040568707-040568753	A_17_P10337477	chr17	40568707	443.273	34.8318	3.66972	0.018065	ACBD4	NM_024722	INSIDE
chr2:027456507-027456566	A_17_P01063562	chr2	27456507	174.324	5.55289	4.97239	0.0180658	MPV17	NM_002437	INSIDE
chr8:061592936-061592994	A_17_P06155714	chr8	61592936	763.633	24.3586	4.97038	0.0180684	RAB2	NM_002865	INSIDE
chr12:007199289-007199336	A_17_P08179303	chr12	7199289	242.456	19.0674	3.66854	0.0180722	CLSTN3	NM_014718	INSIDE
chr1:031518825-031518869	A_17_P00118766	chr1	31518825	173.643	5.55161	4.96708	0.0180774	FABP3	NM_004102	PROMOTER
chr19:054692062-054692115	A_17_P17152638	chr19	54692062	5891.67	463.791	3.66713	0.0180799	U35B	U35B	PROMOTER
chr4:104038604-104038659	A_17_P03313384	chr4	104038604	552.029	17.6798	4.96457	0.018081	MANBA	NM_005908	INSIDE
chrX:070535564-070535623	A_17_P11784261	chrX	70535564	182.519	14.3697	3.66694	0.0180816	OGT	NM_003605	PROMOTER
chr6:033388445-033388489	A_17_P04650681	chr6	33388445	551.33	17.6723	4.96336	0.0180837	TAPBP	NM_172209	INSIDE
chrX:064536840-064536889	A_17_P11766248	chrX	64536840	1202.01	94.6755	3.66631	0.0180847	LAS1L	NM_031206	INSIDE
chr11:130291884-130291942	A_17_P08122528	chr11	130291884	520.671	41.0153	3.66614	0.0180858	SNX19	NM_014758	PROMOTER
chr1:176583646-176583690	A_17_P15147940	chr1	176583646	585.569	18.7834	4.9623	0.0180859	TOR1AIP1	NM_015602	INSIDE
chrX:051321146-051321205	A_17_P11750078	chrX	51321146	160.535	12.6452	3.66623	0.018086	GSPT2	NM_018094	INSIDE
chr19:063749207-063749254	A_17_P11013114	chr19	63749207	855.338	67.3903	3.66588	0.0180872	TRIM28	NM_005762	INSIDE
chr1:009023973-009024032	A_17_P00035527	chr1	9023973	63.4434	2.03331	4.96357	0.0180884	SLC2A7	NM_207420	PROMOTER
chrX:118607347-118607398	A_17_P11915769	chrX	118607347	831.467	65.5288	3.66546	0.0180896	SEPT6	NM_015129	INSIDE
chr11:063206116-063206167	A_17_P07835649	chr11	63206116	5606.35	441.931	3.66517	0.0180913	RTN3	NM_006054	INSIDE
chr1:051148829-051148888	A_17_P00195476	chr1	51148829	516.109	16.6166	4.95697	0.0180977	CDKN2C	NM_078626	INSIDE
chr6:053766305-053766355	A_17_P04745713	chr6	53766305	377.467	12.16	4.95614	0.0180996	LRRC1	NM_018214	PROMOTER
chr16:030994045-030994104	A_17_P09985476	chr16	30994045	852.879	67.3073	3.66351	0.018101	ZNF646	NM_014699	INSIDE
chr9:033463467-033463517	A_17_P06691896	chr9	33463467	699.953	22.5847	4.95384	0.0181044	NOL6	NM_022917	INSIDE
chr2:061157382-061157441	A_17_P01222289	chr2	61157382	544.316	17.5969	4.95106	0.0181106	FLJ32312	NM_144709	PROMOTER
chr15:064583873-064583931	A_17_P09724281	chr15	64583873	3499.38	276.503	3.66173	0.0181114	U18a	U18a	PROMOTER
chr1:176568726-176568784	A_17_P00631488	chr1	176568726	171.601	5.54774	4.95101	0.0181119	IFRG15	NM_022347	PROMOTER
chr2:210692591-210692646	A_17_P01854907	chr2	210692591	576.551	18.6792	4.94795	0.0181174	RPE	NM_006916	PROMOTER
chr19:000483313-000483357	A_17_P10850711	chr19	483313	289.001	22.8529	3.66063	0.0181182	CDC34	NM_004359	INSIDE
chr16:000416907-000416955	A_17_P09881810	chr16	416907	387.799	30.6731	3.66026	0.0181202	RAB11FIP3	NM_014700	INSIDE
chr6:097452879-097452930	A_17_P04917747	chr6	97452879	575.211	18.6636	4.94579	0.0181222	C6orf66	NM_014165	PROMOTER
chr11:065185549-065185608	A_17_P07844347	chr11	65185549	309.23	24.4664	3.65981	0.018123	RELA	NM_021975	INSIDE
chr20:033506792-033506836	A_17_P11145018	chr20	33506792	516.739	40.8935	3.65949	0.0181246	CEP250	NM_001035518	INSIDE
chr17:070713523-070713570	A_17_P10465414	chr17	70713523	7775.4	615.472	3.65915	0.0181265	NUP85	NM_024844	INSIDE
chr16:025030161-025030220	A_17_P09968827	chr16	25030161	568.192	44.9848	3.65887	0.0181282	LCMT1	NM_001032391	PROMOTER
chr6:099501443-099501501	A_17_P04928365	chr6	99501443	480.135	15.6086	4.94303	0.0181284	FBXL4	NM_012160	INSIDE
chr19:060610194-060610238	A_17_P11002704	chr19	60610194	1216.07	96.3145	3.65833	0.0181313	UBE2S	NM_014501	INSIDE
chr1:088862104-088862148	A_17_P15083085	chr1	88862104	371.927	12.1052	4.94132	0.0181322	PKN2	NM_006256	PROMOTER
chr14:074664387-074664446	A_17_P09394538	chr14	74664387	268.455	21.2643	3.65817	0.0181327	NEK9	NM_033116	PROMOTER
chr5:159672675-159672730	A_17_P04410842	chr5	159672675	646.768	21.0678	4.94013	0.0181348	FLJ14166	NM_024565	PROMOTER
chr2:026169205-026169264	A_17_P01057624	chr2	26169205	688.511	22.4361	4.93959	0.0181359	RAB10	NM_016131	INSIDE
chr13:098538247-098538299	A_17_P09073736	chr13	98538247	1375.93	109.049	3.65736	0.018137	DOCK9	NM_015296	PROMOTER
chr10:106086857-106086916	A_17_P16380983	chr10	106086857	757.42	60.0314	3.65731	0.0181373	KIAA1754	NM_033397	PROMOTER
chr7:055894588-055894647	A_17_P05505686	chr7	55894588	371.073	12.0967	4.93902	0.0181375	ACA15	ACA15	PROMOTER
chr10:099391825-099391884	A_17_P16376019	chr10	99391825	639.464	50.6893	3.65711	0.0181385	PI4KII	NM_018425	INSIDE
chr12:020414161-020414205	A_17_P08231877	chr12	20414161	452.087	35.8366	3.6571	0.0181386	PDE3A	NM_000921	INSIDE
chr17:001365883-001365939	A_17_P10190246	chr17	1365883	548.916	43.5249	3.65667	0.0181411	SKIP	NM_016532	INSIDE
chr12:108780685-108780729	A_17_P08609974	chr12	108780685	8139.93	645.558	3.6564	0.0181426	GLTP	NM_016433	INSIDE
chr2:068390458-068390517	A_17_P01254694	chr2	68390458	448.216	14.6581	4.93442	0.0181475	PPP3R1	NM_000945	INSIDE
chr13:041432181-041432238	A_17_P08806296	chr13	41432181	482.069	38.2554	3.6555	0.018148	KIAA0564	NM_001009814	INSIDE
chr18:065218465-065218516	A_17_P10794257	chr18	65218465	892.287	70.8113	3.65546	0.0181482	DOK6	NM_152721	PROMOTER
chrX:015631196-015631255	A_17_P11609745	chrX	15631196	328.773	26.0971	3.65513	0.0181503	AP1S2	NM_003916	INSIDE
chr15:020384672-020384730	A_17_P09539152	chr15	20384672	916.895	72.8	3.65475	0.0181524	TUBGCP5	NM_052903	PROMOTER
chr12:054497478-054497537	A_17_P08370553	chr12	54497478	4400.32	349.38	3.65474	0.0181524	CIP29	NM_033082	INSIDE
chr20:045416399-045416450	A_17_P11194780	chr20	45416399	203.725	16.1836	3.65402	0.0181571	PRKCBP1	NM_012408	INSIDE
chr20:005839793-005839847	A_17_P11035022	chr20	5839793	350.267	27.8274	3.65388	0.0181579	CHGB	NM_001819	PROMOTER
chr17:063145110-063145164	A_17_P10430195	chr17	63145110	5681.86	451.517	3.65351	0.0181596	NOL11	NM_015462	INSIDE
chr12:019485160-019485219	A_17_P08228081	chr12	19485160	713.018	56.6606	3.65352	0.0181596	AEBP2	NM_153207	INSIDE
chr19:048659300-048659344	A_17_P10969177	chr19	48659300	435.689	34.6302	3.65319	0.0181616	LYPD3	NM_014400	INSIDE
chr15:067533137-067533187	A_17_P09737677	chr15	67533137	6123.83	486.782	3.65309	0.0181621	RPLP1	NM_001003	INSIDE
chrX:133319498-133319542	A_17_P11968734	chrX	133319498	618.128	49.1403	3.65293	0.0181631	HPRT1	NM_000194	PROMOTER
chr15:081668298-081668350	A_17_P09794779	chr15	81668298	384.777	30.6022	3.65232	0.0181669	HDGFRP3	NM_016073	PROMOTER
chr15:087680284-087680343	A_17_P09820102	chr15	87680284	238.682	18.9834	3.65228	0.0181675	POLG	NM_002693	PROMOTER
chr12:021818160-021818217	A_17_P08237716	chr12	21818160	480.173	38.1972	3.65201	0.0181685	KCNJ8	NM_004982	INSIDE
chr6:026326400-026326459	A_17_P04625292	chr6	26326400	339.997	11.2031	4.92356	0.0181721	HIST1H3E	NM_003532	PROMOTER
chr22:041734672-041734722	A_17_P11517772	chr22	41734672	434.651	34.6025	3.65091	0.0181751	PACSIN2	NM_007229	INSIDE
chr10:060604889-060604948	A_17_P07251519	chr10	60604889	187.517	14.932	3.65054	0.0181779	PHYHIPL	NM_032439	PROMOTER
chr3:057518730-057518789	A_17_P02265183	chr3	57518730	315.277	10.4075	4.92092	0.0181783	2'-PDE	NM_177966	INSIDE
chr6:166765451-166765510	A_17_P05241326	chr6	166765451	338.669	11.1894	4.91968	0.0181809	BRP44L	NM_016098	INSIDE
chr12:054497315-054497359	A_17_P08370551	chr12	54497315	1412.53	112.547	3.64968	0.0181822	CIP29	NM_033082	INSIDE
chr7:150193643-150193702	A_17_P05869983	chr7	150193643	441.449	14.594	4.9188	0.0181825	CDK5-SLC4A2	NM_004935-NM_003040	DIVERGENT_PROMOTER
chr4:175558800-175558859	A_17_P03633215	chr4	175558800	765.395	25.3114	4.91835	0.0181835	ENST00000356961	NONE	Unknown
chr16:070399853-070399897	A_17_P10101756	chr16	70399853	838.735	66.853	3.64915	0.0181854	AP1G1	NM_001030007	INSIDE
chr11:065525546-065525605	A_17_P07845393	chr11	65525546	959.473	76.5389	3.64798	0.0181923	BANF1	NM_003860	PROMOTER
chr2:187385502-187385561	A_17_P01746096	chr2	187385502	1073.67	35.6126	4.91402	0.0181933	KIAA1946	NM_177454	INSIDE
chr1:146634775-146634834	A_17_P15126780	chr1	146634775	712.605	23.6365	4.91401	0.0181933	HIST2H2AA-HIST2H2AA	NM_003516	DIVERGENT_PROMOTER
chr10:102737628-102737682	A_17_P07431401	chr10	102737628	5516.04	440.115	3.64768	0.0181941	PEO1	NM_021830	INSIDE
chr13:049555820-049555879	A_17_P08843218	chr13	49555820	265.742	21.2048	3.64756	0.0181951	BC020692	NONE	Unknown
chr13:044594065-044594117	A_17_P08822081	chr13	44594065	382.884	30.5575	3.64731	0.0181965	GTF2F2	NM_004128	INSIDE
chr12:121509388-121509447	A_17_P08659264	chr12	121509388	688.353	54.9446	3.6471	0.0181975	ZCCHC8	NM_017612	INSIDE
chr5:121325153-121325212	A_17_P04238799	chr5	121325153	438.255	14.5635	4.91134	0.0181995	SRFBP1	NM_152546	PROMOTER
chr13:090799617-090799672	A_17_P16657609	chr13	90799617	632.099	50.4684	3.6467	0.0182	hsa-mir-17	hsa-mir-17	PROMOTER
LACC:SRN_12477	LACC:SRN_12477	NONE	NONE	30.0383	2.38862	3.65256	0.0182042	LACC:SRN_12477	NONE	NONE
chr6:161664373-161664432	A_17_P05215711	chr6	161664373	436.655	14.5481	4.90759	0.0182081	AGPAT4	NM_001012733	INSIDE
chr15:090738496-090738540	A_17_P09833364	chr15	90738496	382.127	30.5396	3.6453	0.0182086	ST8SIA2	NM_006011	INSIDE
chr12:051687341-051687400	A_17_P08357427	chr12	51687341	905.936	72.4282	3.64479	0.0182113	EIF4B	NM_001417	INSIDE
chr21:046567346-046567400	A_17_P11420448	chr21	46567346	7406.25	592.181	3.64463	0.0182121	C21orf58	NM_058180	INSIDE
chr19:038378361-038378412	A_17_P10939652	chr19	38378361	186.444	14.9106	3.64433	0.0182149	LRP3	NM_002333	INSIDE
chr17:017817827-017817886	A_17_P10257577	chr17	17817827	264.836	21.1848	3.644	0.0182165	LRRC48	NM_031294	INSIDE
chrX:122819104-122819156	A_17_P11928849	chrX	122819104	173.681	13.8933	3.64398	0.0182168	STAG2	NM_006603	PROMOTER
chr15:073658457-073658514	A_17_P09764609	chr15	73658457	358.228	28.6578	3.64388	0.018217	PTPN9	NM_002833	INSIDE
chr12:107993919-107993963	A_17_P16590509	chr12	107993919	787.561	63.0085	3.64377	0.0182173	MGC90512	NM_001001655	INSIDE
chr19:063205454-063205501	A_17_P11011187	chr19	63205454	954.442	76.3703	3.64357	0.0182185	ZNF606	NM_025027	INSIDE
chr17:059923294-059923343	A_17_P10416668	chr17	59923294	4961.15	397.011	3.64342	0.0182194	POLG2	NM_007215	INSIDE
chr22:030666546-030666605	A_17_P11475841	chr22	30666546	685.486	54.8575	3.64337	0.0182197	YWHAH	NM_003405	INSIDE
chr17:071611124-071611168	A_17_P10469411	chr17	71611124	8786.75	703.75	3.6422	0.0182266	EXOC7	NM_001013839	INSIDE
chr6:163119430-163119474	A_17_P05223508	chr6	163119430	381.445	12.7908	4.8983	0.0182293	PARK2	NM_013988	PROMOTER
chr12:056426306-056426365	A_17_P08378912	chr12	56426306	245.52	19.6695	3.64181	0.0182295	TSPAN31	NM_005981	INSIDE
chr18:006405089-006405136	A_17_P17034856	chr18	6405089	522.471	41.8684	3.64142	0.0182314	L3MBTL4	NM_173464	PROMOTER
chr10:098337047-098337095	A_17_P07412373	chr10	98337047	209.763	16.8094	3.64142	0.0182321	SMBP	NM_020123	PROMOTER
chr12:056621059-056621118	A_17_P08379860	chr12	56621059	404.499	32.4179	3.64128	0.0182323	XRCC6BP1	NM_033276	PROMOTER
chr14:034078358-034078402	A_17_P09219344	chr14	34078358	263.97	21.1615	3.64086	0.0182351	C14orf11	NM_018453	INSIDE
chr1:092476708-092476752	A_17_P00377495	chr1	92476708	244.637	8.22852	4.89387	0.0182397	C1orf82	NM_024813	INSIDE
chr18:075969357-075969404	A_17_P10849205	chr18	75969357	489.796	39.2898	3.63995	0.0182402	KIAA0863	NM_014913	INSIDE
chr5:036188846-036188897	A_17_P03871865	chr5	36188846	852.23	28.673	4.89348	0.0182403	SKP2	NM_005983	INSIDE
chr17:055512388-055512447	A_17_P10399682	chr17	55512388	403.767	32.3999	3.63946	0.0182432	ABC1	NM_022070	PROMOTER
chr6:031656943-031656987	A_17_P04643857	chr6	31656943	512.389	17.2603	4.89171	0.0182444	LTB	NM_002341	INSIDE
chr7:127974246-127974305	A_17_P05774399	chr7	127974246	429.434	14.4783	4.89047	0.0182474	CALU	NM_001219	INSIDE
chr19:010352588-010352632	A_17_P10881235	chr19	10352588	626.348	50.2948	3.63848	0.0182489	TYK2	NM_003331	PROMOTER
chr16:054782192-054782250	A_17_P10033260	chr16	54782192	555.351	44.5988	3.63832	0.0182499	GNAO1	NM_020988	PROMOTER
chr6:116680582-116680631	A_17_P05007251	chr6	116680582	610.376	20.6135	4.88804	0.0182529	TSPYL4	NM_021648	INSIDE
chr19:039587740-039587799	A_17_P10944567	chr19	39587740	662.636	53.2351	3.63777	0.0182532	MGC13096	NM_032346	INSIDE
chr11:118461048-118461092	A_17_P08066197	chr11	118461048	355.949	28.5968	3.63774	0.0182535	HMBS	NM_001024382	PROMOTER
chr14:022903741-022903785	A_17_P09167423	chr14	22903741	554.765	44.581	3.63737	0.0182556	EFS	NM_005864	INSIDE
chr1:109910402-109910448	A_17_P00450196	chr1	109910402	573.817	19.3964	4.88673	0.0182559	GSTM4	NM_000850	PROMOTER
chr17:016058531-016058590	A_17_P16948517	chr17	16058531	428.407	34.4345	3.63706	0.0182576	NCOR1	NM_006311	INSIDE
chr3:158360878-158360937	A_17_P02701406	chr3	158360878	304.583	10.301	4.88598	0.018258	CCNL1	NM_020307	INSIDE
chr17:034234019-034234078	A_17_P10311877	chr17	34234019	739.02	59.4178	3.63665	0.0182599	CCDC49	NM_017748	INSIDE
chr17:059931273-059931332	A_17_P10416747	chr17	59931273	826.359	66.4493	3.63644	0.0182611	DDX5	NM_004396	INSIDE
chr19:060680082-060680129	A_17_P11002904	chr19	60680082	208.758	16.7874	3.63638	0.0182622	ZNF628	NM_033113	INSIDE
chr1:147846531-147846590	A_17_P00506296	chr1	147846531	903.228	30.5969	4.88363	0.0182631	MLLT11	NM_006818	INSIDE
chrX:054267993-054268042	A_17_P11755569	chrX	54267993	172.536	13.8754	3.6363	0.0182633	WNK3	NM_020922	PROMOTER
chr17:046598416-046598460	A_17_P10361891	chr17	46598416	8971.97	721.858	3.63564	0.0182659	NME2	NM_002512	PROMOTER
chr17:000564406-000564461	A_17_P10187184	chr17	564406	1392.41	112.04	3.6355	0.0182667	VPS53	NM_018289	INSIDE
chr16:020660608-020660653	A_17_P16865092	chr16	20660608	184.833	14.8783	3.63493	0.0182709	THUMPD1	NM_017736	INSIDE
chr13:078877864-078877916	A_17_P08982663	chr13	78877864	427.364	34.4063	3.63472	0.0182716	C13orf10	NM_022118	INSIDE
chr2:114364919-114364978	A_17_P01410518	chr2	114364919	642.466	21.8268	4.87945	0.0182729	ACTR3	NM_005721	INSIDE
chr9:035810373-035810425	A_17_P06700438	chr9	35810373	19.161	0.626272	4.93524	0.0182771	C9orf128	NM_001012446	INSIDE
chr8:095517698-095517757	A_17_P06308708	chr8	95517698	259.988	8.84657	4.87718	0.0182794	FSBP	NM_006550	INSIDE
chr17:032924614-032924665	A_17_P10308039	chr17	32924614	846.359	68.2033	3.63336	0.0182797	DUSP14	NM_007026	INSIDE
chr6:127881316-127881367	A_17_P05058786	chr6	127881316	1152.35	39.24	4.87611	0.0182806	C6orf174	NM_001012279	PROMOTER
chr12:047810453-047810497	A_17_P08340842	chr12	47810453	639.885	51.5933	3.63256	0.0182845	K-ALPHA-1	NM_006082	INSIDE
chr10:103593697-103593741	A_17_P07435963	chr10	103593697	252.307	20.3561	3.63165	0.0182905	KCNIP2	NM_173197	PROMOTER
chr17:038239375-038239424	A_17_P10328675	chr17	38239375	1311.62	105.831	3.63152	0.0182907	PSME3	NM_005789	INSIDE
chr15:073017731-073017790	A_17_P09762671	chr15	73017731	280.805	22.6572	3.63153	0.0182911	COX5A	NM_004255	PROMOTER
chr1:040297171-040297230	A_17_P00154300	chr1	40297171	676.254	23.123	4.87016	0.0182946	RLF	NM_012421	INSIDE
chr5:162819297-162819343	A_17_P04424308	chr5	162819297	675.373	23.1109	4.86904	0.0182972	NUDCD2	NM_145266	INSIDE
chr4:039523186-039523245	A_17_P03053906	chr4	39523186	675.08	23.1069	4.86866	0.0182981	HIP2	NM_005339	INSIDE
chr10:104251761-104251805	A_17_P16379643	chr10	104251761	656.808	53.0543	3.62993	0.0183003	ACTR1A	NM_005736	INSIDE
chr13:094752020-094752066	A_17_P09055914	chr13	94752020	242.718	19.6061	3.62991	0.0183009	ABCC4	NM_005845	PROMOTER
chr17:044325495-044325539	A_17_P10351652	chr17	44325495	6956.71	562.008	3.62974	0.0183013	ATP5G1	NM_001002027	INSIDE
chr15:020445827-020445886	A_17_P09539358	chr15	20445827	118.842	9.59885	3.63004	0.0183021	CYFIP1	NM_014608	INSIDE
chr6:028662369-028662426	A_17_P04633485	chr6	28662369	673.318	23.0827	4.8664	0.0183034	ZNF452	NM_052923	INSIDE
chr10:095508089-095508148	A_17_P07401021	chr10	95508089	467.774	37.8131	3.62885	0.0183069	LGI1	NM_005097	INSIDE
chr8:013417106-013417165	A_17_P05964128	chr8	13417106	298.018	10.2343	4.86392	0.0183097	DLC1	NM_024767	PROMOTER
chr13:035602711-035602755	A_17_P08780118	chr13	35602711	818.528	66.192	3.6283	0.0183101	DCAMKL1	NM_004734	INSIDE
chr14:021064873-021064922	A_17_P09159073	chr14	21064873	424.228	34.3212	3.62767	0.0183141	SALL2	NM_005407	INSIDE
chr15:068843056-068843104	A_17_P09744271	chr15	68843056	215.289	17.4231	3.62721	0.0183176	UACA	NM_018003	PROMOTER
chr1:176067462-176067521	A_17_P00629792	chr1	176067462	220.138	7.58387	4.85933	0.018321	C1orf125	NM_144696	INSIDE
chr7:055807249-055807308	A_17_P05505454	chr7	55807249	342.202	11.7957	4.85852	0.0183222	GBAS	NM_001483	INSIDE
chr20:030161684-030161730	A_17_P11132699	chr20	30161684	7692.69	623.038	3.6261	0.0183234	HCK	NM_002110	DOWNSTREAM
chr16:003275529-003275581	A_17_P09893456	chr16	3275529	514.044	41.6355	3.62601	0.018324	ZNF263	NM_005741	INSIDE
chr3:049868433-049868490	A_17_P02228553	chr3	49868433	805.064	27.8701	4.85231	0.0183369	TRAIP	NM_005879	INSIDE
chrX:012569838-012569882	A_17_P11595434	chrX	12569838	512.534	41.5875	3.62343	0.0183398	PRPS2	NM_001039091	INSIDE
chr6:032048673-032048723	A_17_P04645812	chr6	32048673	750.721	26.0283	4.85012	0.0183421	DOM3Z	NM_005510	PROMOTER
chr2:071471485-071471544	A_17_P01268039	chr2	71471485	412.044	14.3067	4.84803	0.0183473	ZNF638	NM_001014972	INSIDE
chr19:007600015-007600067	A_17_P10873453	chr19	7600015	4839.95	393.071	3.62213	0.0183475	XAB2	NM_020196	INSIDE
chr15:038001019-038001078	A_17_P09604638	chr15	38001019	249.995	20.3044	3.62203	0.0183486	GPR176	NM_007223	PROMOTER
chr21:043367925-043367969	A_17_P17239704	chr21	43367925	143.961	11.6907	3.62225	0.0183491	CBS	NM_000071	INSIDE
chr3:185376169-185376219	A_17_P02824489	chr3	185376169	855.611	29.7717	4.84494	0.0183545	AP2M1	NM_001025205	INSIDE
chr19:017484316-017484361	A_17_P10902320	chr19	17484316	561.121	45.6314	3.62021	0.0183592	PGLS	NM_012088	INSIDE
chr20:045421324-045421376	A_17_P11194827	chr20	45421324	213.811	17.3892	3.62007	0.0183607	PRKCBP1	NM_183048	PROMOTER
chr4:141803512-141803571	A_17_P03479879	chr4	141803512	360.702	12.5755	4.84212	0.0183615	ELMOD2	NM_153702	INSIDE
chr17:070912605-070912664	A_17_P10466248	chr17	70912605	182.138	14.8239	3.61904	0.0183672	GRB2	NM_203506	INSIDE
chr13:025728102-025728161	A_17_P08733464	chr13	25728102	182.138	14.8239	3.61904	0.0183673	CDK8	NM_001260	INSIDE
chr11:077528864-077528923	A_17_P07890651	chr11	77528864	1318.91	107.413	3.6181	0.0183721	ALG8	NM_024079	PROMOTER
chr1:202331389-202331448	A_17_P15166391	chr1	202331389	270.053	9.44258	4.83792	0.0183723	ELK4	NM_021795	INSIDE
chr20:000470682-000470741	A_17_P11014802	chr20	470682	509.205	41.4813	3.61771	0.0183745	CSNK2A1	NM_001895	INSIDE
chr12:105144806-105144850	A_17_P08594976	chr12	105144806	1415.78	115.378	3.61715	0.0183779	CKAP4	NM_006825	PROMOTER
chr22:044219905-044219949	A_17_P11527609	chr22	44219905	327.044	26.6692	3.61624	0.0183836	FBLN1	NM_006487	INSIDE
chr14:022369406-022369465	A_17_P16685052	chr14	22369406	722.366	58.9147	3.61603	0.0183848	MRPL52	NM_178336	INSIDE
chr8:097344303-097344348	A_17_P16118282	chr8	97344303	268.609	9.42633	4.83267	0.018385	PTDSS1	NM_014754	INSIDE
chr17:055957727-055957774	A_17_P10401006	chr17	55957727	5502.09	449.002	3.61518	0.0183899	APPBP2	NM_006380	INSIDE
chr11:065991787-065991839	A_17_P07847080	chr11	65991787	721.606	58.8916	3.61508	0.0183906	PELI3	NM_145065	INSIDE
chr2:233241598-233241657	A_17_P01963449	chr2	233241598	837.359	29.4677	4.82864	0.0183939	EIF4E2	NM_004846	INSIDE
chr18:051408457-051408501	A_17_P10726946	chr18	51408457	523.104	42.7205	3.6141	0.0183966	TCF4	NM_003199	PROMOTER
chr1:024488220-024488279	A_17_P00094337	chr1	24488220	684.789	24.1191	4.82741	0.0183969	NPAL3	NM_020448	INSIDE
chr16:053519288-053519344	A_17_P10027967	chr16	53519288	1052.92	86.0007	3.61391	0.0183978	IRX5	NM_005853	PROMOTER
chr8:067739303-067739362	A_17_P16102525	chr8	67739303	354.718	12.5114	4.82536	0.0184021	VCPIP1	NM_025054	INSIDE
chr11:000227359-000227406	A_17_P07594099	chr11	227359	5389.73	440.672	3.61244	0.0184068	PSMD13	NM_002817	INSIDE
chr19:048723439-048723491	A_17_P10969310	chr19	48723439	700.103	57.2412	3.61244	0.0184069	ETHE1-ZNF575	NM_014297-NM_174945	DIVERGENT_PROMOTER
chr19:009800199-009800246	A_17_P10879420	chr19	9800199	7124.52	582.58	3.61226	0.0184078	UBL5	NM_024292	INSIDE
chr15:062467179-062467223	A_17_P09715021	chr15	62467179	662.401	54.1753	3.612	0.0184095	TRIP4	NM_016213	INSIDE
chr10:104171377-104171421	A_17_P07438519	chr10	104171377	275.498	22.5383	3.61159	0.0184123	FBXL15	NM_024326	INSIDE
chr19:043830836-043830885	A_17_P10957024	chr19	43830836	4956.24	405.964	3.60982	0.0184228	ACTN4	NM_004924	INSIDE
chr9:131031177-131031234	A_17_P06983634	chr9	131031177	1192.49	42.3651	4.81496	0.0184273	NUP214	NM_005085	INSIDE
chr3:037260293-037260340	A_17_P02174361	chr3	37260293	596.984	21.2275	4.81368	0.0184306	GOLGA4	NM_002078	INSIDE
chr10:105666236-105666295	A_17_P07445276	chr10	105666236	147.912	12.1255	3.60862	0.0184316	OBFC1	NM_024928	INSIDE
chr2:055755018-055755077	A_17_P01195433	chr2	55755018	304.627	10.8395	4.81267	0.0184335	SMEK2	NM_020463	INSIDE
chr14:049172861-049172920	A_17_P09281112	chr14	49172861	70.5565	5.7826	3.60899	0.0184355	C14orf104	NM_018139	PROMOTER
chr9:097764668-097764727	A_17_P06839803	chr9	97764668	561.636	19.9987	4.81165	0.0184356	C9orf156	NM_016481	PROMOTER
chr6:131426765-131426824	A_17_P15862186	chr6	131426765	98.8105	3.49153	4.82273	0.0184377	EPB41L2	NM_001431	PROMOTER
chr14:052244193-052244252	A_17_P09294554	chr14	52244193	3598.06	295.339	3.60677	0.0184416	PSMC6	NM_002806	INSIDE
chr2:099410694-099410753	A_17_P01353011	chr2	99410694	713.176	25.4495	4.80855	0.0184432	TXNDC9	NM_005783	INSIDE
chr12:047396275-047396323	A_17_P16555703	chr12	47396275	1773.27	145.584	3.60649	0.0184434	CCNT1	NM_001240	INSIDE
chr11:011821618-011821677	A_17_P07642377	chr11	11821618	518.604	42.5777	3.60646	0.0184437	USP47	NM_017944	INSIDE
chrX:075430841-075430892	A_17_P11794412	chrX	75430841	228.215	18.7455	3.60578	0.0184482	MAGEE1	NM_020932	INSIDE
chr18:000148946-000148992	A_17_P10499352	chr18	148946	818.551	67.2786	3.60485	0.0184536	USP14	NM_001037334	INSIDE
chr12:104131468-104131527	A_17_P08590641	chr12	104131468	1274.14	104.741	3.60462	0.0184549	DIP13B	NM_018171	INSIDE
chr4:129565660-129565716	A_17_P03426785	chr4	129565660	1174.97	42.0879	4.80307	0.0184567	PGRMC2	NM_006320	INSIDE
chr17:013912519-013912578	A_17_P10242963	chr17	13912519	413.791	34.0268	3.60416	0.018458	COX10	NM_001303	PROMOTER
chr11:009554084-009554143	A_17_P07632480	chr11	9554084	470.294	38.678	3.60398	0.0184591	WEE1	NM_003390	INSIDE
chr7:028499255-028499314	A_17_P05386477	chr7	28499255	495.317	17.7613	4.80154	0.0184607	CREB5	NM_001011666	INSIDE
chr5:180566278-180566322	A_17_P15774564	chr5	180566278	392.866	14.1079	4.79946	0.0184659	TRIM7	NM_033342	PROMOTER
chr8:042817665-042817710	A_17_P06096553	chr8	42817665	321.912	11.5746	4.79763	0.0184706	THAP1	NM_199003	PROMOTER
chr3:072979514-072979572	A_17_P02338783	chr3	72979514	981.313	35.2869	4.79751	0.0184706	SHQ1	NM_018130	INSIDE
chr9:099939949-099940008	A_17_P06849425	chr9	99939949	802.038	28.8409	4.79748	0.0184707	TXNDC4	NM_015051	INSIDE
chr1:040393465-040393524	A_17_P00154733	chr1	40393465	801.309	28.8278	4.79682	0.0184724	ZMPSTE24	NM_005857	INSIDE
chr17:032380797-032380842	A_17_P10305423	chr17	32380797	312.155	25.7244	3.60105	0.0184774	AATF	NM_012138	INSIDE
chr14:035075654-035075711	A_17_P09222752	chr14	35075654	365.45	30.1273	3.60053	0.0184805	INSM2	NM_032594	INSIDE
chr22:022455079-022455138	A_17_P11444108	chr22	22455079	244.887	20.1889	3.60048	0.0184811	SMARCB1	NM_001007468	INSIDE
chr1:103284785-103284833	A_17_P00425460	chr1	103284785	697.743	25.1955	4.79146	0.0184858	COL11A1	NM_001854	INSIDE
chr15:061460727-061460783	A_17_P09710336	chr15	61460727	565.099	46.6184	3.59953	0.0184866	CA12	NM_001218	INSIDE
chr14:059167540-059167599	A_17_P09326587	chr14	59167540	272.39	22.4678	3.59974	0.0184866	RTN1	NM_206852	PROMOTER
chr15:063366133-063366177	A_17_P09718704	chr15	63366133	301.632	24.8846	3.59946	0.0184873	PARP16	NM_017851	PROMOTER
chr14:096038997-096039047	A_17_P09494215	chr14	96038997	748.932	61.8	3.59915	0.0184889	PAPOLA	NM_032632	INSIDE
chr3:037259162-037259221	A_17_P02174353	chr3	37259162	183.419	6.62963	4.79007	0.0184903	GOLGA4	NM_002078	PROMOTER
chr16:029844647-029844691	A_17_P16877634	chr16	29844647	1291.91	106.623	3.59891	0.0184904	KCTD13	NM_178863	INSIDE
chr19:008485220-008485265	A_17_P10876238	chr19	8485220	411.63	33.9723	3.59892	0.0184905	ZNF414	NM_032370	PROMOTER
chr15:061237243-061237302	A_17_P09709094	chr15	61237243	342.563	28.2751	3.59877	0.0184917	RPS27L	NM_015920	PROMOTER
chr8:068140126-068140185	A_17_P06185527	chr8	68140126	437.264	15.8257	4.78816	0.0184941	COPS5	NM_006837	PROMOTER
chr5:147742708-147742767	A_17_P04359181	chr5	147742708	436.477	15.8175	4.78631	0.0184989	FBXO38	NM_030793	PROMOTER
chr19:049180457-049180507	A_17_P10970735	chr19	49180457	5321.3	439.873	3.59662	0.0185047	ZNF155	NM_003445	INSIDE
chr6:031902882-031902941	A_17_P04645181	chr6	31902882	151.785	5.50779	4.78441	0.0185056	HSPA1B	NM_005346	PROMOTER
chr2:096294979-096295038	A_17_P01342860	chr2	96294979	435.297	15.8053	4.78352	0.0185059	STARD7	NM_020151	INSIDE
chrX:119167803-119167862	A_17_P11917085	chrX	119167803	271.5	22.4475	3.59632	0.0185072	ZBTB33	NM_006777	INSIDE
chrX:092734808-092734858	A_17_P11825322	chrX	92734808	597.273	49.4029	3.59572	0.0185104	NAP1L3-RP1-32F7.2	NM_004538-NM_173698	DIVERGENT_PROMOTER
chr10:006280961-006281020	A_17_P07047032	chr10	6280961	115.255	4.1907	4.7815	0.0185133	PFKFB3	NM_004566	PROMOTER
chr5:146594961-146595020	A_17_P04353827	chr5	146594961	458.928	16.7003	4.78032	0.0185139	STK32A	NM_145001	INSIDE
chr5:052440569-052440628	A_17_P03928219	chr5	52440569	316.104	11.5096	4.77949	0.0185164	MOCS2	NM_004531	INSIDE
chr17:046478093-046478152	A_17_P10361507	chr17	46478093	1026.96	85.0433	3.59404	0.0185209	SPAG9	NM_172345	INSIDE
chr3:197646254-197646313	A_17_P02879103	chr3	197646254	181.51	6.62086	4.77689	0.018524	ENST00000355393	NONE	Unknown
chr9:005823747-005823806	A_17_P06564193	chr9	5823747	293.479	10.7197	4.77492	0.0185284	KIAA1815	NM_024896	PROMOTER
chr19:050234652-050234700	A_17_P10973477	chr19	50234652	923.509	76.558	3.5925	0.0185305	SFRS16	NM_007056	INSIDE
chr22:029932996-029933040	A_17_P17275998	chr22	29932996	479.7	39.7718	3.59231	0.0185317	LIMK2	NM_005569	INSIDE
chr1:028816877-028816933	A_17_P00108732	chr1	28816877	950.043	34.7432	4.77319	0.018532	GMEB1	NM_006582	INSIDE
chr2:062644717-062644762	A_17_P01227422	chr2	62644717	219.292	8.02582	4.77206	0.0185354	TMEM17	NM_198276	INSIDE
chrX:054090855-054090910	A_17_P11754961	chrX	54090855	208.231	17.2741	3.5915	0.0185374	CXorf17	NM_017848	INSIDE
chr5:108774468-108774527	A_17_P04182455	chr5	108774468	454.337	16.6512	4.77007	0.01854	PJA2	NM_014819	PROMOTER
chr11:064333984-064334028	A_17_P07840754	chr11	64333984	850.786	70.6112	3.59083	0.018541	MEN1	NM_130800	INSIDE
chr6:114397467-114397526	A_17_P04997515	chr6	114397467	381.653	13.9918	4.76961	0.0185413	HDAC2	NM_001527	INSIDE
chr1:010028239-010028298	A_17_P00039353	chr1	10028239	825.866	30.3158	4.76777	0.0185458	UBE4B	NM_006048	INSIDE
chr11:118395137-118395182	A_17_P08065919	chr11	118395137	6489.96	538.93	3.59004	0.0185459	TRAPPC4	NM_016146	INSIDE
chr12:123925797-123925856	A_17_P08668747	chr12	123925797	216.184	17.9534	3.58993	0.0185474	UBC	NM_021009	PROMOTER
chr10:060604077-060604136	A_17_P07251512	chr10	60604077	361.611	30.0323	3.58985	0.0185477	PHYHIPL	NM_032439	PROMOTER
chr15:028984067-028984126	A_17_P09562608	chr15	28984067	207.731	17.2627	3.58898	0.0185534	KIAA1018	NM_014967	INSIDE
chr9:097476148-097476201	A_17_P06838563	chr9	97476148	999.595	36.7689	4.76479	0.0185534	NCBP1	NM_002486	INSIDE
chr15:053666905-053666959	A_17_P09672150	chr15	53666905	1227.74	102.073	3.58833	0.0185567	PYGO1	NM_015617	INSIDE
chr19:056562501-056562545	A_17_P10992671	chr19	56562501	192.04	15.9654	3.58838	0.0185571	MGC33839	NM_152353	INSIDE
chr7:120224065-120224124	A_17_P05738998	chr7	120224065	333.184	12.2695	4.76317	0.018558	FLJ21986	NM_024913	INSIDE
chr3:130322689-130322733	A_17_P02576973	chr3	130322689	122.477	4.51104	4.76291	0.0185613	RAB43	NM_198490	INSIDE
chr5:054507921-054507980	A_17_P03937675	chr5	54507921	64.7363	2.37888	4.76622	0.0185635	FLJ37927	NM_152623	PROMOTER
chr3:185451063-185451122	A_17_P02824837	chr3	185451063	149.727	5.50336	4.76587	0.0185661	MGC2408	NM_032331	INSIDE
chr11:056859276-056859328	A_17_P07812927	chr11	56859276	394.571	32.8515	3.58625	0.0185699	SSRP1	NM_003146	INSIDE
chr1:181453855-181453914	A_17_P00653953	chr1	181453855	250.002	9.23993	4.75791	0.0185717	C1orf22	NM_025191	INSIDE
chr11:082290098-082290142	A_17_P07911020	chr11	82290098	4338.04	361.353	3.58556	0.0185741	PRCP-FLJ25416	NM_199418-NM_145018	DIVERGENT_PROMOTER
chr2:179140292-179140345	A_17_P01707616	chr2	179140292	399.301	14.7896	4.75482	0.0185793	PRKRA	NM_003690	INSIDE
chr15:050259998-050260045	A_17_P09656614	chr15	50259998	337.802	28.1585	3.58454	0.0185809	GNB5	NM_006578	PROMOTER
chr17:035697945-035698001	A_17_P10318029	chr17	35697945	4375.65	364.814	3.58426	0.0185823	CDC6	NM_001254	INSIDE
chr12:001670994-001671049	A_17_P08152032	chr12	1670994	735.196	61.298	3.58422	0.0185826	ADIPOR2	NM_024551	INSIDE
chr5:131160852-131160896	A_17_P15740520	chr5	131160852	329.701	12.2293	4.75274	0.0185847	KIAA1961	NM_133372	PROMOTER
chr14:049766863-049766922	A_17_P09283399	chr14	49766863	867.197	72.3365	3.58356	0.0185867	SOS2	NM_006939	INSIDE
chr11:009242058-009242117	A_17_P07631500	chr11	9242058	277.734	23.1696	3.5834	0.0185883	RAB6IP1	NM_015213	INSIDE
chr4:000980641-000980700	A_17_P02888001	chr4	980641	54.7215	2.02845	4.75365	0.0185885	SLC26A1	NM_213613	PROMOTER
chr17:035508260-035508310	A_17_P10317273	chr17	35508260	214.717	17.919	3.58288	0.0185918	NR1D1	NM_021724	INSIDE
chr1:224604618-224604677	A_17_P00844556	chr1	224604618	804.673	29.9252	4.74897	0.0185943	MRPL55	NM_181465	PROMOTER
chr6:016871149-016871208	A_17_P04581331	chr6	16871149	622.787	23.2013	4.74646	0.0186009	ATXN1	NM_000332	PROMOTER
chr13:046024454-046024500	A_17_P08828335	chr13	46024454	520.17	43.4627	3.58114	0.0186023	LRCH1	NM_015116	PROMOTER
chr1:199588929-199588988	A_17_P00734816	chr1	199588929	327.08	12.1988	4.74483	0.0186055	RABIF	NM_002871	INSIDE
chr1:065442976-065443035	A_17_P00256045	chr1	65442976	213.736	7.97712	4.74382	0.0186087	DNAJC6	NM_014787	INSIDE
chr11:019037535-019037594	A_17_P07674043	chr11	19037535	392	32.7857	3.57971	0.0186117	MRGPRX2	NM_054030	INSIDE
chr13:110012661-110012720	A_17_P09135226	chr13	110012661	487.509	40.7788	3.57954	0.0186124	RAB20	NM_017817	PROMOTER
chr10:116275343-116275402	A_17_P07497559	chr10	116275343	175.631	14.6899	3.57966	0.0186126	ABLIM1	NM_006720	INSIDE
chr17:007471725-007471769	A_17_P10214281	chr17	7471725	621.091	51.961	3.5793	0.0186138	SAT2	NM_133491	INSIDE
chr19:040795673-040795717	A_17_P10948316	chr19	40795673	535.927	44.848	3.57892	0.0186163	BC064390	NONE	Unknown
chrX:010888984-010889028	A_17_P11586727	chrX	10888984	368.635	30.8611	3.57833	0.0186201	HCCS	NM_005333	PROMOTER
chr7:147834913-147834972	A_17_P05862403	chr7	147834913	849.729	31.8195	4.73902	0.0186203	CUL1	NM_003592	INSIDE
chr5:158459588-158459641	A_17_P04405756	chr5	158459588	369.624	13.8587	4.73719	0.0186253	EBF	NM_024007	PROMOTER
chrX:047619365-047619424	A_17_P11740130	chrX	47619365	6791.25	569.163	3.57676	0.0186299	ZNF21	NM_001007088	INSIDE
chr11:018504193-018504252	A_17_P07672406	chr11	18504193	275.976	23.1288	3.57678	0.0186303	TSG101	NM_006292	INSIDE
chr12:108377383-108377438	A_17_P08608172	chr12	108377383	4188.18	351.045	3.5766	0.018631	KCTD10	NM_031954	INSIDE
chr19:041710815-041710859	A_17_P10950991	chr19	41710815	4393.18	368.32	3.57624	0.0186333	ZFP260	NM_001012756	INSIDE
chr17:053281828-053281881	A_17_P10391060	chr17	53281828	5112.48	428.631	3.57622	0.0186334	MRPS23	NM_016070	INSIDE
chr9:100316409-100316461	A_17_P06850752	chr9	100316409	651.304	24.474	4.73401	0.0186334	TMEFF1	NM_003692	INSIDE
chr17:017123540-017123599	A_17_P10254489	chr17	17123540	205.224	17.2056	3.57625	0.018634	COPS3	NM_003653	INSIDE
chr2:152509210-152509269	A_17_P01578472	chr2	152509210	578.435	21.7613	4.73232	0.0186379	ARL5A	NM_001037174	INSIDE
chr13:034950158-034950217	A_17_P08776103	chr13	34950158	1106.61	92.896	3.57439	0.0186451	MAB21L1	NM_005584	PROMOTER
chr4:110711653-110711712	A_17_P03342181	chr4	110711653	460.758	17.3779	4.72868	0.0186476	SEC24B	NM_006323	PROMOTER
chr9:113718982-113719041	A_17_P06909160	chr9	113718982	321.82	12.1372	4.72874	0.0186477	ZNF618	NM_133374	INSIDE
chrX:048687014-048687061	A_17_P11742838	chrX	48687014	1181.67	99.2371	3.5738	0.0186488	PRAF2	NM_007213	INSIDE
chr7:033717342-033717388	A_17_P05409742	chr7	33717342	513.558	19.3824	4.7277	0.0186501	BMPER	NM_133468	PROMOTER
chr6:041970287-041970337	A_17_P04690005	chr6	41970287	1126.2	42.5518	4.7261	0.0186543	USP49	NM_018561	INSIDE
chr7:128847132-128847191	A_17_P05777958	chr7	128847132	387.911	14.6644	4.72533	0.0186567	NRF1	NM_005011	INSIDE
chr2:085699871-085699920	A_17_P01330658	chr2	85699871	644.288	24.368	4.72465	0.0186584	GGCX	NM_000821	INSIDE
chr14:063077937-063077996	A_17_P09343789	chr14	63077937	283.993	23.8879	3.5715	0.0186638	PPP2R5E	NM_006246	INSIDE
chr3:047796038-047796097	A_17_P02220034	chr3	47796038	298.479	11.3073	4.7223	0.0186649	SMARCC1	NM_003074	INSIDE
chrX:119225728-119225780	A_17_P11917489	chrX	119225728	377.016	31.7387	3.57031	0.0186714	FAM70A	NM_017938	INSIDE
chr20:016502514-016502558	A_17_P11087636	chr20	16502514	293.135	24.6849	3.56986	0.0186745	C20orf23	NM_024704	PROMOTER
chr6:031911230-031911279	A_17_P04645202	chr6	31911230	508.328	19.3163	4.71787	0.0186763	U52	U52	PROMOTER
chr18:037789392-037789436	A_17_P10660488	chr18	37789392	4762.41	401.255	3.5691	0.0186789	PIK3C3	NM_002647	INSIDE
chr2:085741679-085741726	A_17_P01330847	chr2	85741679	455.453	17.319	4.71688	0.018679	FLJ90024	NM_153342	PROMOTER
chr19:001156679-001156723	A_17_P17093902	chr19	1156679	332.622	28.0303	3.56882	0.0186811	STK11	NM_000455	PROMOTER
chr16:054071696-054071746	A_17_P10030591	chr16	54071696	1300.85	109.632	3.56871	0.0186814	MMP2	NM_004530	INSIDE
chr19:008292684-008292737	A_17_P10875569	chr19	8292684	4936.93	416.088	3.56865	0.0186818	RPS28	NM_001031	INSIDE
chr12:052655269-052655320	A_17_P08362203	chr12	52655269	211.773	17.8493	3.56858	0.0186829	HOXC11	NM_014212	INSIDE
chr11:101828121-101828178	A_17_P16496253	chr11	101828121	851.236	71.7633	3.56824	0.0186845	PORIMIN	NM_052932	INSIDE
chrX:118491183-118491228	A_17_P11915205	chrX	118491183	742.8	62.6228	3.56821	0.0186847	UBE2A	NM_181777	PROMOTER
chr5:131921798-131921857	A_17_P15741042	chr5	131921798	383.82	14.6188	4.71453	0.0186853	RAD50	NM_005732	INSIDE
chr2:208944988-208945040	A_17_P01846779	chr2	208944988	1166	44.479	4.7123	0.0186915	IDH1	NM_005896	INSIDE
chr19:051797797-051797841	A_17_P10978098	chr19	51797797	7235.03	610.522	3.56688	0.0186932	CALM3	NM_005184	INSIDE
chr7:027051043-027051089	A_17_P05378605	chr7	27051043	127.313	4.86597	4.7095	0.0187011	EVX1	NM_001989	PROMOTER
chr5:070920208-070920263	A_17_P04004717	chr5	70920208	476.609	18.2303	4.70839	0.0187017	MCCC2	NM_022132	INSIDE
chr2:198144803-198144862	A_17_P01796237	chr2	198144803	274.466	10.515	4.70611	0.0187081	COQ10B	NM_025147	INSIDE
chr19:055070743-055070795	A_17_P10988006	chr19	55070743	450.232	38.0604	3.56431	0.0187099	AKT1S1	NM_032375	INSIDE
chr12:051980296-051980354	A_17_P16559827	chr12	51980296	6127.95	518.198	3.56383	0.0187128	C12orf10	NM_021640	INSIDE
chr18:029275080-029275139	A_17_P10617995	chr18	29275080	127.024	10.746	3.56323	0.0187185	C18orf34	NM_198995	PROMOTER
chr2:108613397-108613449	A_17_P01394688	chr2	108613397	193.145	7.4206	4.702	0.0187196	ENST00000332345	NONE	Unknown
chr15:036331281-036331329	A_17_P09596028	chr15	36331281	738.14	62.4712	3.56263	0.0187207	SPRED1	NM_152594	PROMOTER
chr11:062197474-062197533	A_17_P16459213	chr11	62197474	180.167	15.247	3.56274	0.0187209	C11orf48	NM_024099	PROMOTER
chr9:128346831-128346885	A_17_P06973384	chr9	128346831	1032.65	39.7306	4.69996	0.0187243	GLE1L	NM_001499	INSIDE
chr20:018395032-018395091	A_17_P11095582	chr20	18395032	493.215	41.7824	3.56125	0.0187296	C20orf12	NM_018152	INSIDE
chr4:188021110-188021159	A_17_P03694207	chr4	188021110	377.658	14.5495	4.69804	0.0187299	FAT	NM_005245	PROMOTER
chr6:084278518-084278562	A_17_P04859839	chr6	84278518	471.461	18.1696	4.69754	0.0187312	PRSS35	NM_153362	PROMOTER
chr19:004133692-004133737	A_17_P10862772	chr19	4133692	290.594	24.622	3.56099	0.0187316	SIRT6	NM_016539	PROMOTER
chr1:113104060-113104117	A_17_P00464696	chr1	113104060	497.11	19.1728	4.69643	0.018734	ENST00000313319	NONE	Unknown
chr13:112999054-112999098	A_17_P09147937	chr13	112999054	508.175	43.0717	3.56051	0.0187343	LAMP1	NM_005561	PROMOTER
chr1:109802259-109802318	A_17_P00449587	chr1	109802259	496.758	19.1683	4.69575	0.0187358	GNAI3	NM_006496	PROMOTER
chr10:053742925-053742984	A_17_P07221822	chr10	53742925	934.711	79.271	3.55965	0.0187399	DKK1	NM_012242	PROMOTER
chr18:027519845-027519889	A_17_P10610351	chr18	27519845	271.248	23.0047	3.55961	0.0187406	B4GALT6	NM_004775	PROMOTER
chr10:089566645-089566704	A_17_P07375342	chr10	89566645	420.263	35.6491	3.55935	0.018742	ATAD1	NM_032810	INSIDE
chr19:017832224-017832274	A_17_P17116177	chr19	17832224	2425.94	205.795	3.55927	0.0187424	U68	U68	PROMOTER
chr10:099068575-099068622	A_17_P07415747	chr10	99068575	911.272	77.3068	3.55921	0.0187428	FRAT1	NM_005479	PROMOTER
chr7:032303446-032303505	A_17_P15924303	chr7	32303446	620.972	24.0108	4.69277	0.0187439	LSM5-KIAA0241	NM_012322-NM_015060	DIVERGENT_PROMOTER
chr14:089597651-089597696	A_17_P09466500	chr14	89597651	817.858	69.4277	3.55827	0.0187489	KCNK13	NM_022054	PROMOTER
chr7:140076184-140076243	A_17_P05829311	chr7	140076184	203.648	7.88615	4.69061	0.0187509	BRAF	NM_004333	INSIDE
chr11:108798191-108798235	A_17_P08020500	chr11	108798191	329.022	27.9404	3.55776	0.0187526	LOC399947	NM_207645	INSIDE
chr11:063843128-063843174	A_17_P07838480	chr11	63843128	795.598	67.5819	3.55733	0.018755	PRDX5	NM_012094	INSIDE
chr2:099230221-099230265	A_17_P01352468	chr2	99230221	396.07	15.371	4.68747	0.0187585	LIPT1	NM_015929	INSIDE
chr8:038362533-038362592	A_17_P16087836	chr8	38362533	308.504	11.9804	4.68654	0.0187613	WHSC1L1-LETM2	NM_017778-NM_144652	DIVERGENT_PROMOTER
chr7:091520578-091520626	A_17_P05612192	chr7	91520578	1013.47	39.3935	4.6852	0.0187645	KRIT1	NM_194456	PROMOTER
chr17:035140556-035140615	A_17_P10315516	chr17	35140556	217.569	18.4999	3.55588	0.0187652	C17orf37-GRB7	NM_032339-NM_005310	DIVERGENT_PROMOTER
chrX:051470340-051470386	A_17_P11750454	chrX	51470340	3885.13	330.383	3.55575	0.0187652	MAGED1	NM_001005333	INSIDE
chr15:099652635-099652679	A_17_P09877885	chr15	99652635	604.933	51.4471	3.55561	0.0187662	SNRPA1	NM_003090	INSIDE
chr6:126702413-126702472	A_17_P05053124	chr6	126702413	202.52	7.87577	4.6845	0.0187672	C6orf173	NM_001012507	PROMOTER
chr8:016928032-016928091	A_17_P05980410	chr8	16928032	202.52	7.87577	4.6845	0.0187673	EFHA2	NM_181723	PROMOTER
chr22:016495381-016495437	A_17_P11424863	chr22	16495381	587.596	49.9927	3.55504	0.01877	ATP6V1E1-BCL2L13	NM_001696-NM_015367	DIVERGENT_PROMOTER
chr17:057295266-057295310	A_17_P10406422	chr17	57295266	8540.85	726.69	3.55497	0.0187703	BRIP1	NM_032043	INSIDE
chr17:068819585-068819629	A_17_P17014354	chr17	68819585	537.757	45.7549	3.55496	0.0187705	CDC42EP4	NM_012121	INSIDE
chr1:168841137-168841196	A_17_P00597459	chr1	168841137	217.431	8.46245	4.68334	0.0187706	hsa-mir-214	hsa-mir-214	PROMOTER
chrX:133408379-133408438	A_17_P11969088	chrX	133408379	520.845	44.3246	3.55467	0.0187724	hsa-mir-424	hsa-mir-424	PROMOTER
chr6:088238899-088238958	A_17_P04875226	chr6	88238899	515.567	20.1303	4.67872	0.0187824	SLC35A1	NM_006416	PROMOTER
chr14:074538822-074538881	A_17_P09393891	chr14	74538822	359.471	30.6297	3.55287	0.0187842	EIF2B2	NM_014239	PROMOTER
chrX:067833284-067833335	A_17_P11774931	chrX	67833284	327.418	27.9001	3.55279	0.0187848	EFNB1	NM_004429	INSIDE
chr10:094343418-094343477	A_17_P07396005	chr10	94343418	672.793	57.3445	3.55244	0.0187869	KIF11	NM_004523	INSIDE
chr11:071632134-071632184	A_17_P07868132	chr11	71632134	4363.32	371.935	3.5523	0.0187877	PHOX2A	NM_005169	INSIDE
chr22:034559360-034559419	A_17_P11490721	chr22	34559360	288.016	24.5611	3.5517	0.0187922	RBM9	NM_001031695	INSIDE
chr1:038147709-038147768	A_17_P00145616	chr1	38147709	884.614	34.684	4.6727	0.018799	UTP11L	NM_016037	INSIDE
chr5:081081425-081081469	A_17_P04051484	chr5	81081425	682.062	26.771	4.67116	0.0188034	SSBP2	NM_012446	INSIDE
chr16:019443238-019443283	A_17_P09950773	chr16	19443238	1274.43	108.832	3.54968	0.0188048	CP110	NM_014711	INSIDE
chr1:157879242-157879298	A_17_P00548438	chr1	157879242	51.8093	2.02666	4.67603	0.018805	PVRL4-KARCA1	NM_030916-NM_001007255	DIVERGENT_PROMOTER
chr10:094597865-094597919	A_17_P07396892	chr10	94597865	900.063	76.9004	3.54896	0.0188096	EXOC6	NM_019053	PROMOTER
chr11:047530319-047530372	A_17_P07801502	chr11	47530319	809.071	69.1367	3.54874	0.018811	CUGBP1	NM_006560	INSIDE
chr9:130483691-130483750	A_17_P06981211	chr9	130483691	434.116	17.0738	4.66822	0.0188116	BC007874	NONE	Unknown
chr3:044355955-044356014	A_17_P02205664	chr3	44355955	302.236	11.9046	4.66608	0.0188177	C3orf23	NM_001029839	INSIDE
chr2:230612611-230612668	A_17_P01953336	chr2	230612611	677.146	26.6863	4.6653	0.0188197	TRIP12-FBXO36	NM_004238-NM_174899	DIVERGENT_PROMOTER
chr18:031210715-031210759	A_17_P10627179	chr18	31210715	232.707	19.9049	3.54732	0.0188211	ZNF396	NM_145756	INSIDE
chr7:044301643-044301700	A_17_P05457868	chr7	44301643	322.624	12.7191	4.66478	0.0188212	NUDCD3	NM_015332	INSIDE
chr19:045169520-045169573	A_17_P10960722	chr19	45169520	4387.81	375.422	3.54692	0.018823	PSMC4	NM_006503	INSIDE
chr5:088003107-088003166	A_17_P04083774	chr5	88003107	431.792	17.0476	4.6627	0.018827	hsa-mir-9-2	hsa-mir-9-2	PROMOTER
chr10:059695442-059695501	A_17_P16346066	chr10	59695442	223.798	19.1635	3.54576	0.0188313	IPMK	NM_152230	INSIDE
chr22:040263104-040263163	A_17_P11512485	chr22	40263104	191.459	16.3952	3.54569	0.0188318	POLR3H	NM_138338	INSIDE
chr12:027568668-027568712	A_17_P08265681	chr12	27568668	851.263	72.9058	3.5455	0.0188324	PPFIBP1	NM_177444	INSIDE
chr17:005263561-005263606	A_17_P10205090	chr17	5263561	918.782	78.7015	3.54526	0.0188339	RIP	NM_001033002	PROMOTER
chr16:004416314-004416358	A_17_P09898256	chr16	4416314	6257.81	536.181	3.54487	0.0188365	DNAJA3	NM_005147	INSIDE
chr1:115344686-115344730	A_17_P00473569	chr1	115344686	87.8353	3.47241	4.66079	0.018837	TSPAN2	NM_005725	PROMOTER
chr5:112659341-112659400	A_17_P04200317	chr5	112659341	176.663	6.99072	4.65941	0.0188375	MCC	NM_002387	PROMOTER
chrX:100409143-100409202	A_17_P11851936	chrX	100409143	967.754	82.9549	3.54424	0.0188406	TIMM8A	NM_004085	INSIDE
chr6:037247434-037247493	A_17_P04667173	chr6	37247434	453.224	17.9547	4.65779	0.0188407	PIM1	NM_002648	INSIDE
chr5:174085328-174085372	A_17_P15765136	chr5	174085328	261.885	10.3748	4.65778	0.018841	MSX2	NM_002449	INSIDE
chr14:023770918-023770964	A_17_P09170905	chr14	23770918	1429.3	122.559	3.54375	0.0188438	NEDD8	NM_006156	INSIDE
chr13:049265801-049265859	A_17_P08842146	chr13	49265801	345.352	29.622	3.54333	0.0188469	KPNA3	NM_002267	PROMOTER
chr3:169294568-169294627	A_17_P02748278	chr3	169294568	531.971	21.1083	4.65547	0.0188472	GOLPH4	NM_014498	INSIDE
chr21:029594644-029594694	A_17_P11339257	chr21	29594644	782.136	67.1136	3.54274	0.0188505	BACH1	NM_001011545	PROMOTER
chr12:052305592-052305651	A_17_P08360257	chr12	52305592	893.267	76.6526	3.54269	0.0188509	ATF7	NM_006856	INSIDE
chr1:226508945-226509004	A_17_P00852210	chr1	226508945	298.636	11.8606	4.65414	0.0188512	GALNT2	NM_004481	PROMOTER
chr16:066311656-066311711	A_17_P16906916	chr16	66311656	498.549	42.7842	3.54258	0.0188516	MGC11335	NM_030819	PROMOTER
chr12:052355838-052355882	A_17_P08360351	chr12	52355838	2021.45	173.481	3.54254	0.0188518	ATP5G2	NM_005176	INSIDE
chr1:164254983-164255042	A_17_P00577604	chr1	164254983	807.389	32.0756	4.65371	0.018852	CREG1	NM_003851	PROMOTER
chr11:061648489-061648533	A_17_P16458586	chr11	61648489	665.267	57.0996	3.54238	0.0188529	INCENP	NM_020238	PROMOTER
chr1:084657991-084658049	A_17_P00342738	chr1	84657991	529.983	21.0799	4.652	0.018857	BXDC5	NM_025065	INSIDE
chr17:024527383-024527439	A_17_P10275782	chr17	24527383	324.084	27.8292	3.5417	0.0188578	MYO18A	NM_078471	INSIDE
chr17:030331169-030331228	A_17_P10298647	chr17	30331169	257.6	22.1245	3.54142	0.0188598	LIG3	NM_002311	PROMOTER
chr15:100010891-100010949	A_17_P09879615	chr15	100010891	355.248	30.5217	3.54092	0.0188627	TM2D3	NM_078474	PROMOTER
chr11:133597092-133597151	A_17_P16520244	chr11	133597092	54.6886	4.69476	3.54211	0.018866	hCAP-D3	NM_015261	INSIDE
chr11:129377851-129377896	A_17_P08118339	chr11	129377851	376.767	32.3974	3.53972	0.0188706	C11orf37	NM_001007543	INSIDE
chr6:166371181-166371235	A_17_P05239636	chr6	166371181	851.518	34.0333	4.64502	0.0188766	LOC441177	NM_001013720	PROMOTER
chr13:050923038-050923097	A_17_P08850080	chr13	50923038	230.822	19.8594	3.53889	0.0188768	DDX26	NM_012141	INSIDE
chr12:107457095-107457143	A_17_P08604634	chr12	107457095	5146.28	442.892	3.5385	0.0188785	SART3	NM_014706	INSIDE
chr17:027701519-027701563	A_17_P10286161	chr17	27701519	6321.19	544.11	3.53823	0.0188803	ZNF207	NM_001032293	INSIDE
chr19:017392352-017392396	A_17_P10902064	chr19	17392352	1399.41	120.484	3.5379	0.0188825	LOC93343	NM_138401	INSIDE
chr6:033348291-033348350	A_17_P04650433	chr6	33348291	1068.78	42.8057	4.64202	0.0188851	RPS18	NM_022551	INSIDE
chr7:044661361-044661412	A_17_P05459151	chr7	44661361	656.853	26.3278	4.64091	0.0188884	H2AFV	NM_201517	PROMOTER
chr2:172204213-172204272	A_17_P01673103	chr2	172204213	294.569	11.8105	4.64047	0.0188898	CYBRD1	NM_024843	PROMOTER
chr11:124968320-124968364	A_17_P08096810	chr11	124968320	5709.28	491.994	3.5366	0.0188911	ITM1	NM_152713	INSIDE
chr13:023633880-023633939	A_17_P08724600	chr13	23633880	353.708	30.482	3.53653	0.0188919	SPATA13	NM_153023	INSIDE
chr11:062098022-062098070	A_17_P07832274	chr11	62098022	479.409	41.3196	3.53636	0.0188929	EEF1G	NM_001404	PROMOTER
chr7:005821685-005821729	A_17_P15906412	chr7	5821685	208.601	8.37964	4.63772	0.0188982	PMS2	NM_000535	INSIDE
chr10:023042073-023042125	A_17_P07124375	chr10	23042073	376.988	15.1517	4.63697	0.0188997	PIP5K2A	NM_005028	INSIDE
chr8:030073382-030073441	A_17_P06041200	chr8	30073382	293.21	11.7936	4.63586	0.018903	LEPROTL1	NM_015344	INSIDE
chr11:087710312-087710356	A_17_P07933769	chr11	87710312	1005.85	86.8098	3.53442	0.0189056	CTSC	NM_148170	INSIDE
chr5:133369078-133369137	A_17_P04293671	chr5	133369078	292.303	11.7823	4.63277	0.0189118	VDAC1	NM_003374	PROMOTER
chr11:034028903-034028962	A_17_P07741515	chr11	34028903	115.296	9.95701	3.53348	0.0189134	GPIAP1	NM_005898	PROMOTER
chr5:071439794-071439847	A_17_P04006951	chr5	71439794	518.662	20.9173	4.63203	0.0189138	MAP1B	NM_005909	INSIDE
chr13:050925975-050926026	A_17_P08850093	chr13	50925975	979.189	84.5986	3.53288	0.0189159	DDX26	NM_012141	PROMOTER
chr20:042949026-042949085	A_17_P11185300	chr20	42949026	953.065	82.3449	3.53282	0.0189163	YWHAB	NM_003404	INSIDE
chr11:070843401-070843460	A_17_P07866399	chr11	70843401	301.745	26.075	3.53259	0.018918	NADSYN1	NM_018161	INSIDE
chr1:036018546-036018590	A_17_P00136138	chr1	36018546	396.158	15.9936	4.63051	0.0189182	EIF2C1	NM_012199	INSIDE
chr2:002305531-002305590	A_17_P00945185	chr2	2305531	237.662	9.59872	4.62992	0.0189205	MYT1L	NM_015025	PROMOTER
chr11:014477222-014477281	A_17_P07654437	chr11	14477222	1054.25	91.1549	3.53175	0.0189234	COPB	NM_016451	INSIDE
chr15:049817731-049817780	A_17_P09654781	chr15	49817731	396.053	34.26	3.5311	0.018928	LYSMD2	NM_153374	PROMOTER
chr14:099841500-099841556	A_17_P09513889	chr14	99841500	1201.44	103.932	3.53106	0.018928	SLC25A29	NM_001039355	INSIDE
chr1:216651114-216651173	A_17_P00817133	chr1	216651114	729.854	29.5401	4.62686	0.0189286	BPNT1	NM_006085	INSIDE
chr19:060844932-060844988	A_17_P11003383	chr19	60844932	5603.91	484.821	3.53091	0.018929	ZNF580	NM_016202	PROMOTER
chr9:033014683-033014739	A_17_P06689972	chr9	33014683	1159.34	46.9389	4.62637	0.0189299	DNAJA1	NM_001539	PROMOTER
chr10:014961501-014961548	A_17_P07090202	chr10	14961501	1158.37	46.9218	4.6257	0.0189319	SUV39H2	NM_024670	INSIDE
chr21:027138482-027138526	A_17_P11328858	chr21	27138482	433.794	37.5432	3.53039	0.0189326	ADAMTS1	NM_006988	INSIDE
chr14:031868906-031868965	A_17_P09207286	chr14	31868906	149.521	12.9413	3.53029	0.0189347	AKAP6	NM_004274	INSIDE
chr1:015690631-015690690	A_17_P00060826	chr1	15690631	111.106	4.50469	4.62437	0.0189385	DDI2	NM_032341	INSIDE
chr1:063951232-063951291	A_17_P00248950	chr1	63951232	270.823	10.9915	4.62289	0.0189408	ROR1	NM_005012	PROMOTER
chr11:046571648-046571692	A_17_P07797434	chr11	46571648	4810.27	416.678	3.52911	0.018941	FLJ20294	NM_017749	PROMOTER
chr11:016717521-016717580	A_17_P07664718	chr11	16717521	4968.15	430.413	3.52891	0.0189423	SMAP	NM_014267	INSIDE
chr17:044846898-044846946	A_17_P10353614	chr17	44846898	4968.15	430.413	3.52891	0.0189423	PHB	NM_002634	INSIDE
chr20:003697610-003697660	A_17_P11026751	chr20	3697610	254.432	22.0491	3.52849	0.0189456	C20orf27	NM_001039140	PROMOTER
chr17:059257761-059257812	A_17_P10413748	chr17	59257761	4306.61	373.252	3.52833	0.0189462	FTSJ3	NM_017647	INSIDE
chr9:035738600-035738649	A_17_P06699998	chr9	35738600	823.973	33.4963	4.62052	0.0189468	GBA2	NM_020944	INSIDE
chr22:040521894-040521944	A_17_P11513256	chr22	40521894	553.531	47.9865	3.52796	0.0189488	FLJ22349	NM_024821	INSIDE
chr8:074083247-074083306	A_17_P06212956	chr8	74083247	603.852	24.5789	4.61871	0.0189522	TERF1	NM_003218	PROMOTER
chr2:099410272-099410331	A_17_P01353007	chr2	99410272	119.51	4.86153	4.61958	0.0189529	TXNDC9	NM_005783	INSIDE
chr1:203117699-203117755	A_17_P00751381	chr1	203117699	251.595	10.2565	4.61649	0.0189588	RASSF5	NM_182665	PROMOTER
chr4:004662451-004662510	A_17_P02901047	chr4	4662451	602.065	24.5497	4.61614	0.0189596	STX18	NM_016930	PROMOTER
chr22:019538395-019538454	A_17_P11435106	chr22	19538395	787.921	68.3945	3.5261	0.0189612	SNAP29	NM_004782	INSIDE
chr11:071316828-071316875	A_17_P07866841	chr11	71316828	6069.61	526.919	3.52595	0.0189622	RNF121	NM_018320	PROMOTER
chr1:027499735-027499788	A_17_P15042423	chr1	27499735	636.446	25.9841	4.61433	0.018965	WASF2	NM_006990	INSIDE
chrX:099989964-099990016	A_17_P11850590	chrX	99989964	349.851	30.3823	3.52544	0.0189659	XKRX	NM_212559	INSIDE
chr1:067862424-067862483	A_17_P00266504	chr1	67862424	389.737	15.9184	4.61373	0.0189668	GADD45A	NM_001924	PROMOTER
chr17:027693467-027693526	A_17_P10286147	chr17	27693467	114.622	9.95445	3.5254	0.0189691	C17orf75-ZNF207	NM_022344-NM_001032293	DIVERGENT_PROMOTER
chr4:144462669-144462728	A_17_P03491325	chr4	144462669	178.819	7.31048	4.61239	0.0189718	USP38	NM_032557	PROMOTER
chr7:134290497-134290553	A_17_P05804619	chr7	134290497	67.8151	2.77224	4.61248	0.018974	FLJ11000	NM_018295	INSIDE
chr17:004639471-004639515	A_17_P10202840	chr17	4639471	518.279	45.0829	3.52308	0.0189816	LOC388323	NM_001014985	INSIDE
chr17:021057644-021057688	A_17_P16959855	chr17	21057644	328.141	28.5433	3.52309	0.0189817	TMEM11	NM_003876	INSIDE
chr3:187310569-187310628	A_17_P02832723	chr3	187310569	454.748	18.6433	4.60834	0.0189824	ETV5	NM_004454	PROMOTER
chr2:227526623-227526675	A_17_P01938835	chr2	227526623	560.791	23.0745	4.60309	0.0189977	DKFZp547E052	NM_032276	INSIDE
chr7:043879729-043879782	A_17_P05455750	chr7	43879729	216.011	8.88842	4.60304	0.0189983	PGAM2	NM_000290	PROMOTER
chrX:013808068-013808127	A_17_P11601396	chrX	13808068	327.343	28.5228	3.52061	0.0189989	FAM51A1	NM_017856	PROMOTER
chr3:051950443-051950488	A_17_P02237042	chr3	51950443	908.824	37.4198	4.60213	0.0190005	RNU3IP2	NM_004704	INSIDE
chr17:055052710-055052754	A_17_P17000971	chr17	55052710	9147.78	797.361	3.52012	0.0190015	CLTC	NM_004859	INSIDE
chr8:038443621-038443674	A_17_P06079174	chr8	38443621	1237.74	51.001	4.60104	0.0190037	FGFR1	NM_023110	INSIDE
chr7:036797907-036797966	A_17_P05422461	chr7	36797907	247.181	10.2031	4.59849	0.0190118	ELMO1	NM_001039459	PROMOTER
chr19:008362649-008362693	A_17_P10875720	chr19	8362649	278.943	24.3437	3.51835	0.019014	RAB11B	NM_004218	INSIDE
chr10:102718602-102718656	A_17_P07431286	chr10	102718602	470.607	41.074	3.51822	0.0190145	SEMA4G	NM_017893	PROMOTER
chr20:043952576-043952620	A_17_P11188865	chr20	43952576	336.779	29.3961	3.5181	0.0190154	NEURL2	NM_080749	INSIDE
chr17:045561283-045561327	A_17_P10357148	chr17	45561283	1183.74	103.337	3.51792	0.0190163	SAMD14	NM_174920	INSIDE
chr11:006580617-006580665	A_17_P16416913	chr11	6580617	8513.97	743.312	3.51779	0.0190172	KIAA0409	NM_015324	INSIDE
chr13:098651938-098651997	A_17_P09074038	chr13	98651938	1010.77	88.249	3.51772	0.0190177	PHGDHL1	NM_177967	INSIDE
chr3:180271303-180271362	A_17_P02802056	chr3	180271303	404.404	16.7308	4.59522	0.0190211	WIG1	NM_022470	INSIDE
chr22:031132627-031132686	A_17_P11477386	chr22	31132627	201.734	17.6222	3.51699	0.0190234	HSPC117	NM_014306	INSIDE
chrX:100112486-100112536	A_17_P11850966	chrX	100112486	579.378	50.6198	3.51673	0.0190245	CXorf34	NM_024917	INSIDE
chr22:029311504-029311563	A_17_P11470918	chr22	29311504	629.344	54.9894	3.51662	0.0190252	PES1	NM_014303	INSIDE
chr18:055719588-055719647	A_17_P10748286	chr18	55719588	172.595	15.0844	3.51626	0.0190285	PMAIP1	NM_021127	INSIDE
chr17:055140948-055141007	A_17_P10398568	chr17	55140948	454.499	39.736	3.51576	0.0190312	TMEM49	NM_030938	INSIDE
chr8:049036826-049036885	A_17_P06102535	chr8	49036826	381.262	15.8179	4.59115	0.0190332	MCM4	NM_005914	INSIDE
chr15:054999653-054999712	A_17_P09676976	chr15	54999653	356.982	31.2186	3.51537	0.0190338	TCF12	NM_003205	INSIDE
chr19:042355201-042355250	A_17_P10952572	chr19	42355201	4681.29	409.468	3.51508	0.0190355	ZNF585A	NM_199126	PROMOTER
chr4:079336686-079336735	A_17_P03201828	chr4	79336686	695.126	28.8638	4.58994	0.0190366	FRAS1	NM_032863	INSIDE
chr18:039108875-039108934	A_17_P10666972	chr18	39108875	193.584	16.9332	3.51504	0.0190366	SYT4	NM_020783	INSIDE
chr12:012857629-012857688	A_17_P08197319	chr12	12857629	6478.5	566.963	3.51433	0.0190406	DDX47	NM_016355	INSIDE
chr17:035509322-035509366	A_17_P10317279	chr17	35509322	356.6	31.2086	3.51429	0.0190413	NR1D1	NM_021724	INSIDE
chr3:151014696-151014755	A_17_P02668133	chr3	151014696	175.203	7.28156	4.58863	0.0190427	RNF13	NM_007282	INSIDE
chr11:117778398-117778457	A_17_P08063538	chr11	117778398	544.59	47.6928	3.51333	0.0190476	ATP5L	NM_006476	INSIDE
chr15:074417972-074418016	A_17_P09767171	chr15	74417972	560.936	49.1428	3.51278	0.0190513	ISL2	NM_145805	INSIDE
chr12:043556590-043556639	A_17_P08323136	chr12	43556590	400.052	35.058	3.51237	0.0190542	NELL2	NM_006159	PROMOTER
chr17:046477723-046477782	A_17_P10361504	chr17	46477723	131.345	11.5117	3.51219	0.0190578	SPAG9	NM_172345	INSIDE
chr12:109642746-109642790	A_17_P08613230	chr12	109642746	1271.57	111.486	3.51167	0.0190588	PPP1CC	NM_002710	INSIDE
chr1:084254827-084254886	A_17_P00341062	chr1	84254827	297.065	12.3979	4.58261	0.0190592	PRKACB	NM_002731	PROMOTER
chr18:061569606-061569650	A_17_P10776279	chr18	61569606	643.285	56.4058	3.51154	0.0190598	CDH7	NM_004361	INSIDE
chr7:072942972-072943016	A_17_P05535210	chr7	72942972	357.18	14.9168	4.58164	0.0190615	LIMK1	NM_002314	INSIDE
chr1:142585935-142585994	A_17_P00495528	chr1	142585935	442.832	18.4946	4.58158	0.0190616	SEC22L1	NM_004892	INSIDE
chr11:128281089-128281133	A_17_P08113971	chr11	128281089	714.079	62.6262	3.51125	0.0190617	C11orf45	NM_145013	PROMOTER
chr6:007257452-007257511	A_17_P04535013	chr6	7257452	466.069	19.4698	4.58123	0.0190627	SSR1	NM_003144	INSIDE
chr10:102880539-102880598	A_17_P07432252	chr10	102880539	167.111	14.6609	3.51076	0.0190662	TLX1	NM_005521	INSIDE
chr11:114879829-114879873	A_17_P08049405	chr11	114879829	5420.12	475.811	3.50986	0.0190711	IGSF4	NM_014333	INSIDE
chr6:033493572-033493628	A_17_P04650971	chr6	33493572	355.527	14.8962	4.57694	0.0190756	C6orf82	NM_001014433	INSIDE
chr20:056849698-056849752	A_17_P11241702	chr20	56849698	216.058	18.9798	3.50888	0.0190783	GNAS	NM_016592	INSIDE
chrX:128765871-128765930	A_17_P11949204	chrX	128765871	2876.73	252.857	3.50804	0.0190835	UTP14A	NM_006649	INSIDE
chr13:066700412-066700469	A_17_P16645599	chr13	66700412	249.474	21.9252	3.50823	0.019084	PCDH9	NM_020403	INSIDE
chr6:032205429-032205483	A_17_P04646247	chr6	32205429	980.889	41.1871	4.57383	0.0190848	FKBPL	NM_022110	INSIDE
chr17:059932454-059932508	A_17_P10416758	chr17	59932454	4778.11	420.179	3.50737	0.0190881	DDX5	NM_004396	INSIDE
chr11:074337505-074337549	A_17_P16474105	chr11	74337505	878.936	77.2963	3.50729	0.0190887	SPCS2	NM_014752	PROMOTER
chr19:034789309-034789353	A_17_P10923008	chr19	34789309	4428.61	389.489	3.5072	0.0190893	POP4	NM_006627	INSIDE
chr8:095905494-095905553	A_17_P06310141	chr8	95905494	872.493	36.6948	4.57149	0.0190918	C8orf52	NM_017864	INSIDE
chr19:054557310-054557354	A_17_P10986255	chr19	54557310	589.329	51.8441	3.50682	0.0190919	TEAD2	NM_003598	INSIDE
chr17:046586728-046586775	A_17_P10361844	chr17	46586728	7155.07	630.364	3.50471	0.0191064	NME1	NM_000269	INSIDE
chr13:045523946-045524005	A_17_P08826337	chr13	45523946	898.227	79.1379	3.50464	0.0191069	KIAA0853	NM_015070	INSIDE
chr1:153532706-153532750	A_17_P00529830	chr1	153532706	436.043	18.411	4.56583	0.0191091	HDGF	NM_004494	INSIDE
chr10:086079567-086079626	A_17_P16366166	chr10	86079567	154.007	13.5708	3.50442	0.0191094	KIAA1128	NM_018999	INSIDE
chr19:059386018-059386065	A_17_P10999470	chr19	59386018	408.976	36.0413	3.50429	0.0191094	TSEN34	NM_024075	INSIDE
chr3:025807033-025807092	A_17_P02124347	chr3	25807033	371.93	15.7046	4.56578	0.0191094	OXSM	NM_017897	INSIDE
chr15:079080290-079080340	A_17_P09786805	chr15	79080290	256.97	22.6641	3.50312	0.0191175	MESDC1	NM_022566	PROMOTER
chr12:092275725-092275784	A_17_P08540067	chr12	92275725	1116.64	98.4921	3.50301	0.019118	NUDT4	NM_019094	INSIDE
chr15:079068806-079068850	A_17_P09786749	chr15	79068806	7478.04	659.745	3.50268	0.0191203	MESDC2	NM_015154	INSIDE
chr17:034263952-034264011	A_17_P16978620	chr17	34263952	491.487	43.3704	3.50237	0.0191225	RPL23	NM_000978	PROMOTER
chr20:005041060-005041119	A_17_P11032046	chr20	5041060	726.538	64.124	3.5021	0.0191243	C20orf30	NM_001009923	INSIDE
chr17:068673172-068673219	A_17_P10455761	chr17	68673172	537.339	47.4524	3.50128	0.01913	SSTR2	NM_001050	INSIDE
chr14:021063408-021063454	A_17_P09159063	chr14	21063408	265.269	23.4262	3.50126	0.0191305	SALL2	NM_005407	INSIDE
chr13:098025012-098025071	A_17_P09071090	chr13	98025012	198.72	17.5498	3.5012	0.0191311	STK24	NM_001032296	INSIDE
chr20:031772097-031772151	A_17_P11138948	chr20	31772097	744.629	65.767	3.50109	0.0191313	PXMP4	NM_183397	PROMOTER
chr10:062373437-062373483	A_17_P07260598	chr10	62373437	553.767	48.91	3.50108	0.0191314	RHOBTB1	NM_014836	INSIDE
chr17:008226533-008226592	A_17_P10217627	chr17	8226533	828.78	73.2088	3.5009	0.0191326	RPL26	NM_000987	INSIDE
chr4:146376382-146376441	A_17_P15623866	chr4	146376382	389.139	16.5352	4.55667	0.0191371	ANAPC10	NM_014885	INSIDE
chr17:037974136-037974185	A_17_P10327526	chr17	37974136	230.718	20.3885	3.5003	0.0191375	MLX	NM_170607	INSIDE
chr11:062097284-062097336	A_17_P07832271	chr11	62097284	3794.5	335.36	3.50013	0.0191379	EEF1G	NM_001404	INSIDE
chr19:009593067-009593111	A_17_P10879152	chr19	9593067	1516.04	134.068	3.49927	0.0191438	ZNF561	NM_152289	PROMOTER
chr17:046297747-046297806	A_17_P10360640	chr17	46297747	4629.92	409.715	3.4983	0.0191505	TOB1	NM_005749	PROMOTER
chr3:053901373-053901432	A_17_P02247162	chr3	53901373	559.743	23.8605	4.55207	0.019151	SELK	NM_021237	PROMOTER
chr22:043882046-043882105	A_17_P11526365	chr22	43882046	145.78	12.903	3.49802	0.0191543	NUP50	NM_153645	INSIDE
chr12:046863125-046863174	A_17_P08337223	chr12	46863125	913.292	80.8854	3.49713	0.0191586	LOC387856	NM_001013635	PROMOTER
chr20:062080881-062080925	A_17_P11268032	chr20	62080881	361.292	31.9976	3.49713	0.0191587	SAMD10	NM_080621	INSIDE
chr22:030064279-030064330	A_17_P11473861	chr22	30064279	444.93	39.4107	3.49692	0.0191602	ZNF278	NM_032051	INSIDE
chr4:146456461-146456520	A_17_P03498866	chr4	146456461	306.149	13.0819	4.54859	0.0191622	OTUD4	NM_017493	PROMOTER
chr16:066614916-066614965	A_17_P16907258	chr16	66614916	7180.51	636.304	3.4963	0.0191643	DDX28	NM_018380	INSIDE
chr17:070769884-070769928	A_17_P10465658	chr17	70769884	1688.15	149.612	3.49614	0.0191654	MRPS7	NM_015971	INSIDE
chrX:023520203-023520247	A_17_P11643697	chrX	23520203	648.471	57.5011	3.49538	0.0191708	ACOT9	NM_001033583	INSIDE
chr16:011916012-011916071	A_17_P09929582	chr16	11916012	213.156	18.9075	3.49488	0.0191748	GSPT1	NM_002094	INSIDE
chr22:019595615-019595669	A_17_P11435290	chr22	19595615	800.127	70.9971	3.4944	0.0191775	CRKL	NM_005207	PROMOTER
chr12:120480657-120480714	A_17_P08656275	chr12	120480657	290.799	25.8048	3.49431	0.0191785	FBXL10	NM_001005366	INSIDE
chr10:104144921-104144965	A_17_P07438352	chr10	104144921	328.872	29.1907	3.49395	0.019181	NFKB2	NM_002502	PROMOTER
chr16:010944337-010944396	A_17_P09925639	chr16	10944337	381.08	33.8577	3.49254	0.0191906	DEXI-KIAA0350	NM_014015-NM_015226	DIVERGENT_PROMOTER
chr20:062081684-062081730	A_17_P11268034	chr20	62081684	1221.57	108.547	3.49234	0.0191918	SAMD10-C20orf14	NM_080621-NM_012469	DIVERGENT_PROMOTER
chr13:026642917-026642975	A_17_P08737705	chr13	26642917	531.803	47.2675	3.49197	0.0191945	USP12	NM_182488	INSIDE
chr12:121234043-121234098	A_17_P16598548	chr12	121234043	403.748	35.8857	3.49197	0.0191945	DIABLO	NM_019887	INSIDE
chr11:006450285-006450344	A_17_P07619081	chr11	6450285	182.711	16.2387	3.49205	0.0191951	TRIM3	NM_006458	INSIDE
chr6:133178164-133178220	A_17_P05085500	chr6	133178164	581.556	25.0423	4.53748	0.0191961	U101	U101	INSIDE
chr3:109789645-109789704	A_17_P02485254	chr3	109789645	521.697	22.4651	4.53745	0.0191963	KIAA1524	NM_020890	INSIDE
chr19:015096881-015096925	A_17_P10894335	chr19	15096881	629.054	55.922	3.4917	0.0191963	ILVBL	NM_176826	INSIDE
chr5:072452688-072452742	A_17_P04011554	chr5	72452688	341.797	14.7222	4.53708	0.0191974	PRP2	NM_173490	INSIDE
chr11:010729514-010729559	A_17_P07637207	chr11	10729514	369.795	32.8831	3.49131	0.0191992	SH2BP1	NM_014633	INSIDE
chr19:002428390-002428434	A_17_P17097242	chr19	2428390	175.544	15.6115	3.49116	0.019201	GADD45B	NM_015675	INSIDE
chr10:035419610-035419661	A_17_P16309839	chr10	35419610	493.709	21.2888	4.53549	0.0192023	CUL2	NM_003591	PROMOTER
chr5:154219369-154219428	A_17_P04386500	chr5	154219369	984.77	42.4668	4.53538	0.0192025	CNOT8	NM_004779	INSIDE
chr13:090800055-090800114	A_17_P09035693	chr13	90800055	220.38	19.6025	3.49089	0.0192027	hsa-mir-17	hsa-mir-17	PROMOTER
chr20:044750319-044750374	A_17_P11192225	chr20	44750319	469.506	41.7886	3.48996	0.0192084	SLC13A3	NM_001011554	PROMOTER
chr13:057101357-057101416	A_17_P08876684	chr13	57101357	469.506	41.7886	3.48996	0.0192085	PCDH17	NM_014459	PROMOTER
chr16:047872600-047872649	A_17_P16893683	chr16	47872600	337.473	30.0505	3.48931	0.0192132	CBLN1	NM_004352	INSIDE
chr6:097837907-097837960	A_17_P04919893	chr6	97837907	134.814	5.83209	4.53082	0.0192183	C6orf167	NM_198468	PROMOTER
chr15:078138377-078138421	A_17_P09781832	chr15	78138377	626.671	55.8403	3.48833	0.0192198	ZA20D3	NM_019006	PROMOTER
chr15:048435183-048435234	A_17_P09649150	chr15	48435183	815.979	72.7224	3.48806	0.0192217	GABPB2	NM_181427	PROMOTER
chr11:001741324-001741368	A_17_P07599886	chr11	1741324	577.109	51.4361	3.48799	0.0192222	CTSD	NM_001909	INSIDE
chr2:048454604-048454663	A_17_P01160198	chr2	48454604	215.767	9.35615	4.52742	0.0192283	HTLF	NM_002158	INSIDE
chr3:014668553-014668601	A_17_P02073706	chr3	14668553	1183.72	51.3538	4.52672	0.0192296	C3orf19	NM_016474	INSIDE
chr1:066711845-066711890	A_17_P00261479	chr1	66711845	680.849	29.544	4.5264	0.0192306	SGIP1	NM_032291	PROMOTER
chr11:085634240-085634286	A_17_P07925863	chr11	85634240	2149.16	191.725	3.48666	0.0192313	EED	NM_003797	INSIDE
chr4:076956099-076956158	A_17_P03191586	chr4	76956099	357.636	15.5249	4.52584	0.0192326	G3BP2	NM_203505	PROMOTER
chr11:122435361-122435417	A_17_P08085274	chr11	122435361	732.272	65.3446	3.48624	0.0192344	HSPA8	NM_006597	INSIDE
chr16:023371402-023371454	A_17_P09962942	chr16	23371402	856.856	76.4633	3.48621	0.0192345	COG7	NM_153603	INSIDE
chr14:074965791-074965835	A_17_P09395759	chr14	74965791	512.208	45.7212	3.4858	0.0192376	JDP2	NM_130469	PROMOTER
chr1:011093463-011093522	A_17_P00044182	chr1	11093463	418.55	18.1914	4.52407	0.0192381	EXOSC10	NM_001001998	INSIDE
chr17:071363989-071364048	A_17_P10468351	chr17	71363989	1498.98	133.925	3.48448	0.0192466	WBP2	NM_012478	PROMOTER
chr19:000746352-000746396	A_17_P17092562	chr19	746352	81.6262	7.28932	3.48518	0.0192472	PTBP1	NM_002819	PROMOTER
chr17:019230468-019230522	A_17_P10260898	chr17	19230468	1117.35	99.8456	3.48424	0.0192483	MFAP4	NM_002404	INSIDE
chr15:064436063-064436107	A_17_P09723720	chr15	64436063	452.706	40.4633	3.48389	0.0192509	FLJ20516	NM_017858	PROMOTER
chr9:099748947-099748991	A_17_P06848719	chr9	99748947	636.222	27.7498	4.51898	0.0192541	STX17	NM_017919	INSIDE
chr14:101677482-101677541	A_17_P09522268	chr14	101677482	306.138	27.3766	3.48317	0.0192562	WDR20	NM_181302	INSIDE
chr12:113583675-113583719	A_17_P08628456	chr12	113583675	377.401	33.7572	3.48283	0.0192585	TBX3	NM_005996	INSIDE
chr4:002437256-002437300	A_17_P02893839	chr4	2437256	962.568	42.029	4.51743	0.0192588	RNF4	NM_002938	PROMOTER
chr14:068688885-068688935	A_17_P09368749	chr14	68688885	589.782	52.7653	3.48252	0.0192604	WDR22	NM_003861	INSIDE
chr17:045582683-045582731	A_17_P10357295	chr17	45582683	589.782	52.7653	3.48252	0.0192605	PPP1R9B	NM_032595	INSIDE
chr17:044376726-044376783	A_17_P10351884	chr17	44376726	1614.47	144.454	3.48237	0.0192614	SNF8	NM_007241	INSIDE
chr17:007775570-007775619	A_17_P16941135	chr17	7775570	4226.56	378.177	3.48235	0.0192616	TRAPPC1	NM_021210	INSIDE
chr14:034662046-034662105	A_17_P09221209	chr14	34662046	691.441	61.878	3.48211	0.0192633	KIAA0391	NM_014672	INSIDE
chr1:240940181-240940240	A_17_P00916865	chr1	240940181	394.327	17.2414	4.51545	0.0192654	ADSS	NM_001126	INSIDE
chr16:068881374-068881432	A_17_P10095290	chr16	68881374	260.38	23.3063	3.48183	0.0192657	AARS-DDX19B	NM_001605-NM_001014449	DIVERGENT_PROMOTER
chr2:202140979-202141038	A_17_P01814854	chr2	202140979	458.816	20.0636	4.51526	0.0192659	TRAK2	NM_015049	INSIDE
chr6:034867539-034867597	A_17_P04656839	chr6	34867539	414.719	18.1424	4.51469	0.0192679	C6orf107	NM_017754	PROMOTER
chr7:042746442-042746501	A_17_P05451362	chr7	42746442	458.454	20.0587	4.51447	0.0192684	MRPL32	NM_031903	INSIDE
chr18:017433586-017433645	A_17_P10563311	chr18	17433586	943.976	84.5323	3.48118	0.0192699	ESCO1	NM_052911	INSIDE
chr2:088766731-088766788	A_17_P01338379	chr2	88766731	566.128	24.7789	4.51395	0.0192699	EIF2AK3	NM_004836	PROMOTER
chr12:121784806-121784851	A_17_P08660140	chr12	121784806	621.627	55.6668	3.48116	0.01927	CCDC62	NM_201435	INSIDE
chr17:059930682-059930741	A_17_P10416741	chr17	59930682	187.435	16.7845	3.4812	0.0192704	DDX5	NM_004396	INSIDE
chr11:043557013-043557071	A_17_P07783267	chr11	43557013	727.891	65.1938	3.48092	0.0192719	hsa-mir-129-2	hsa-mir-129-2	PROMOTER
chr11:063363575-063363619	A_17_P07836151	chr11	63363575	746.382	66.8649	3.48059	0.019274	MARK2	NM_001039468	INSIDE
chr20:001195520-001195571	A_17_P11017271	chr20	1195520	465.356	41.6971	3.48032	0.019276	SNPH	NM_014723	INSIDE
chr14:020806804-020806849	A_17_P09157890	chr14	20806804	436.976	39.1669	3.47985	0.0192793	HNRPC	NM_004500	INSIDE
chr15:073034824-073034872	A_17_P09762721	chr15	73034824	1133.76	101.628	3.47974	0.0192799	RPP25	NM_017793	INSIDE
chr2:206851023-206851082	A_17_P01836973	chr2	206851023	456.278	20.0294	4.50972	0.0192836	U51	U51	PROMOTER
chr11:008060159-008060212	A_17_P07626095	chr11	8060159	1132.63	101.589	3.47886	0.0192861	TUB	NM_177972	INSIDE
chr12:029426061-029426120	A_17_P08274125	chr12	29426061	162.534	14.5816	3.47852	0.0192909	ERGIC2	NM_016570	PROMOTER
chr5:001854961-001855020	A_17_P03715401	chr5	1854961	370.251	16.2998	4.50558	0.0192968	NDUFS6	NM_004553	INSIDE
chr10:094343624-094343683	A_17_P07396007	chr10	94343624	148.471	13.3325	3.47716	0.0192993	KIF11	NM_004523	INSIDE
chr22:016937356-016937414	A_17_P11427110	chr22	16937356	133.393	11.9797	3.47702	0.0193017	PEX26	NM_017929	INSIDE
chr11:027483639-027483698	A_17_P07711610	chr11	27483639	343.528	30.8621	3.47652	0.0193029	LIN7C	NM_018362	INSIDE
chr20:018424710-018424769	A_17_P11095715	chr20	18424710	333.155	29.9365	3.47622	0.0193051	RBBP9	NM_006606	INSIDE
chr11:047404369-047404415	A_17_P16442864	chr11	47404369	462.863	41.6106	3.47556	0.0193095	PSMC3	NM_002804	INSIDE
chr10:126703791-126703850	A_17_P07548649	chr10	126703791	123.509	11.1065	3.47514	0.0193148	CTBP2	NM_022802	INSIDE
chr12:111308690-111308749	A_17_P08619210	chr12	111308690	553.275	49.7655	3.47478	0.0193151	RPL6	NM_000970	INSIDE
chr19:041671901-041671946	A_17_P10950893	chr19	41671901	7081.18	636.942	3.47476	0.0193151	ZNF566	NM_032838	INSIDE
chr17:041625214-041625273	A_17_P10341617	chr17	41625214	1033.07	92.959	3.4742	0.0193191	BC098376	NONE	Unknown
chr17:005282014-005282073	A_17_P10205195	chr17	5282014	933.766	84.0661	3.47347	0.0193243	C1QBP	NM_001212	INSIDE
chr20:000253667-000253714	A_17_P11014023	chr20	253667	887.639	79.9244	3.47326	0.0193258	SOX12	NM_006943	PROMOTER
chr16:049139512-049139556	A_17_P10007108	chr16	49139512	567.264	51.1102	3.47234	0.0193323	NKD1	NM_033119	PROMOTER
chr17:025828871-025828916	A_17_P10280825	chr17	25828871	2106.12	189.767	3.47228	0.0193326	GOSR1	NM_001007024	INSIDE
chr9:098097774-098097826	A_17_P06841089	chr9	98097774	406.295	18.0312	4.49396	0.0193339	TBC1D2	NM_018421	PROMOTER
chr8:128818072-128818131	A_17_P06461255	chr8	128818072	693.372	30.7829	4.49343	0.0193355	MYC	NM_002467	INSIDE
chr2:054469151-054469204	A_17_P01188843	chr2	54469151	327.062	14.5293	4.49253	0.0193387	FLJ40298	NM_173486	PROMOTER
chr19:055834242-055834288	A_17_P10990112	chr19	55834242	1480.05	133.454	3.47123	0.0193401	SYT3	NM_032298	PROMOTER
chr19:000934082-000934141	A_17_P10852097	chr19	934082	142.654	12.8703	3.47041	0.0193472	WDR18	NM_024100	PROMOTER
chr8:121527565-121527624	A_17_P16130750	chr8	121527565	384.242	17.1019	4.48979	0.0193475	MTBP	NM_022045	INSIDE
chr19:044113578-044113625	A_17_P10957997	chr19	44113578	4382.02	395.502	3.46984	0.01935	MRPS12	NM_021107	INSIDE
chr6:032253203-032253262	A_17_P04646482	chr6	32253203	469.548	20.9308	4.48758	0.0193546	AGPAT1	NM_006411	PROMOTER
chr13:031504230-031504289	A_17_P08759861	chr13	31504230	257.256	23.2288	3.46922	0.019355	FRY	NM_023037	INSIDE
chr19:044034801-044034845	A_17_P10957771	chr19	44034801	320.909	28.9802	3.46902	0.0193562	HNRPL	NM_001005335	PROMOTER
chr2:055189791-055189850	A_17_P01193014	chr2	55189791	548.901	24.4853	4.48656	0.0193579	RTN4	NM_207520	PROMOTER
chr16:066615195-066615254	A_17_P10087484	chr16	66615195	1303.91	117.833	3.46802	0.019363	DDX28	NM_018380	INSIDE
chr4:044570105-044570164	A_17_P03076172	chr4	44570105	684.736	30.6001	4.48394	0.0193664	GNPDA2	NM_138335	PROMOTER
chr17:004785123-004785167	A_17_P10203469	chr17	4785123	1071.76	96.8909	3.46748	0.0193668	RNF167	NM_015528	INSIDE
chr13:110065975-110066019	A_17_P09135354	chr13	110065975	361.13	32.6531	3.46723	0.0193689	FLJ10769	NM_018210	PROMOTER
chr9:004784089-004784148	A_17_P06560553	chr9	4784089	444.257	19.8657	4.48304	0.0193694	RCL1	NM_005772	INSIDE
chr8:119190103-119190162	A_17_P06418591	chr8	119190103	466.752	20.889	4.48184	0.0193734	EXT1	NM_000127	INSIDE
chr17:076133663-076133707	A_17_P10488863	chr17	76133663	6631.96	599.987	3.46643	0.0193743	raptor	NM_020761	INSIDE
chr17:004791329-004791380	A_17_P10203519	chr17	4791329	925.95	83.7702	3.46643	0.0193744	PFN1	NM_005022	INSIDE
chr3:106569971-106570030	A_17_P02469554	chr3	106569971	286.24	12.8127	4.48158	0.0193744	ALCAM	NM_001627	INSIDE
chr9:106703604-106703663	A_17_P06878096	chr9	106703604	643.374	28.8168	4.48068	0.0193769	ZNF462	NM_021224	PROMOTER
chr12:094931084-094931128	A_17_P08551015	chr12	94931084	5780.8	523.526	3.46494	0.019385	LTA4H	NM_000895	INSIDE
chr17:038577112-038577156	A_17_P10329901	chr17	38577112	5920.82	536.23	3.46487	0.0193854	NBR1	NM_005899	INSIDE
chrX:150976300-150976349	A_17_P17412484	chrX	150976300	142.028	12.8637	3.4648	0.0193875	MAGEA10	NM_001011543	INSIDE
chr22:021225689-021225733	A_17_P11439749	chr22	21225689	5567.75	504.716	3.46355	0.0193949	PRAME	NM_206955	INSIDE
chr1:037942189-037942236	A_17_P00144805	chr1	37942189	540.209	24.335	4.47241	0.019404	YRDC	NM_024640	INSIDE
chr5:033477846-033477905	A_17_P03861073	chr5	33477846	858.188	38.6716	4.47195	0.0194056	TARS	NM_152295	INSIDE
chr22:029010733-029010782	A_17_P11469505	chr22	29010733	428.453	38.8841	3.46188	0.0194071	LOC652968	NM_001037666	PROMOTER
chr19:063761126-063761170	A_17_P11013188	chr19	63761126	4823.72	437.785	3.46185	0.0194071	UBE2M	NM_003969	INSIDE
chr8:067506573-067506632	A_17_P06182963	chr8	67506573	123.531	5.56943	4.4712	0.0194105	ADHFE1	NM_144650	PROMOTER
chr17:063144892-063144940	A_17_P10430193	chr17	63144892	3181.14	288.875	3.46103	0.019413	NOL11	NM_015462	INSIDE
chr15:039495015-039495069	A_17_P09610991	chr15	39495015	358.859	32.5922	3.46082	0.0194148	RTF1	NM_015138	PROMOTER
chr3:079149422-079149481	A_17_P02366959	chr3	79149422	537.092	24.2807	4.46728	0.0194211	ROBO1	NM_133631	INSIDE
chr6:080398422-080398481	A_17_P04843418	chr6	80398422	598.24	27.0477	4.46715	0.0194214	SH3BGRL2	NM_031469	INSIDE
chr17:063144625-063144672	A_17_P10430190	chr17	63144625	6950.35	631.682	3.45981	0.0194217	NOL11	NM_015462	INSIDE
chr7:138396677-138396736	A_17_P05822276	chr7	138396677	137.129	6.20219	4.46661	0.0194248	BC040550	NONE	Unknown
chr12:056271310-056271354	A_17_P08378299	chr12	56271310	337.714	30.705	3.45926	0.0194261	PIP5K2C	NM_024779	INSIDE
chr5:057913737-057913781	A_17_P03953321	chr5	57913737	668.336	30.2498	4.46558	0.0194265	RAB3C	NM_138453	PROMOTER
chr1:077859023-077859082	A_17_P00310923	chr1	77859023	115.137	5.21117	4.46561	0.0194285	ZZZ3	NM_015534	INSIDE
chr2:070386217-070386276	A_17_P01263626	chr2	70386217	667.82	30.2387	4.46499	0.0194289	TIA1	NM_022037	INSIDE
chr1:159200115-159200174	A_17_P00554391	chr1	159200115	1045.38	47.3683	4.46397	0.0194318	UHMK1	NM_175866	INSIDE
chr3:033733467-033733526	A_17_P02159363	chr3	33733467	482.024	21.8454	4.4637	0.0194329	CLASP2	NM_015097	INSIDE
chr15:100008555-100008614	A_17_P16834354	chr15	100008555	183.98	16.7409	3.4581	0.0194353	TM2D3	NM_025141	INSIDE
chr16:001949690-001949734	A_17_P09888577	chr16	1949690	481.754	43.8543	3.45751	0.0194385	NDUFB10	NM_004548	INSIDE
chr20:060962090-060962143	A_17_P11262715	chr20	60962090	621.919	56.6195	3.45735	0.0194395	TCFL5	NM_006602	INSIDE
chr2:066572524-066572583	A_17_P01244917	chr2	66572524	663.678	30.1502	4.46024	0.0194442	MEIS1	NM_002398	PROMOTER
chr1:043523088-043523139	A_17_P00166922	chr1	43523088	246.998	11.2228	4.46	0.0194461	MED8	NM_001001653	INSIDE
chrX:048614042-048614089	A_17_P11742577	chrX	48614042	336.548	30.6732	3.45576	0.0194514	GRIPAP1	NM_207672	INSIDE
chr8:037740377-037740426	A_17_P06076314	chr8	37740377	279.508	12.7188	4.45785	0.0194526	PROSC	NM_007198	INSIDE
chr14:049230039-049230096	A_17_P09281336	chr14	49230039	784.512	71.5349	3.45508	0.0194559	KLHDC1	NM_172193	INSIDE
chr1:063952924-063952983	A_17_P00248954	chr1	63952924	792.435	36.096	4.45638	0.0194571	ROR1	NM_005012	INSIDE
chr5:112878494-112878553	A_17_P04201181	chr5	112878494	411.388	18.7524	4.45535	0.0194614	YTHDC2	NM_022828	INSIDE
chr11:105452218-105452277	A_17_P08007084	chr11	105452218	687.506	62.7343	3.45405	0.0194634	KBTBD3	NM_152433	INSIDE
chr3:102925700-102925759	A_17_P02453819	chr3	102925700	296.372	13.5193	4.45431	0.0194646	LRRIQ2	NM_024548	PROMOTER
chr1:180753418-180753477	A_17_P00650516	chr1	180753418	245.542	11.2038	4.45391	0.0194659	C1orf19	NM_052965	INSIDE
chr8:144969281-144969325	A_17_P16147519	chr8	144969281	189.116	8.62961	4.45384	0.0194665	SCRIB	NM_015356	INSIDE
chrX:048693322-048693369	A_17_P11742883	chrX	48693322	825.637	75.3696	3.45345	0.0194677	WDR45	NM_001029896	INSIDE
chr11:067736828-067736872	A_17_P07852892	chr11	67736828	356.205	32.5206	3.45328	0.0194692	SUV420H1	NM_016028	INSIDE
chr5:176914754-176914813	A_17_P04488241	chr5	176914754	332.302	15.194	4.45092	0.0194757	FLJ10404	NM_019057	PROMOTER
chr7:138502945-138503004	A_17_P05822768	chr7	138502945	785.845	35.9466	4.45032	0.0194773	LUC7L2	NM_016019	INSIDE
chr19:047451448-047451492	A_17_P10967458	chr19	47451448	345.343	31.5599	3.45186	0.0194795	ERF	NM_006494	PROMOTER
chr6:151738562-151738621	A_17_P05171901	chr6	151738562	450.974	20.647	4.44904	0.0194817	AKAP12	NM_144497	PROMOTER
chr19:060807955-060808006	A_17_P11003256	chr19	60807955	932.4	85.234	3.45145	0.0194822	ZNF524	NM_153219	DOWNSTREAM
chr17:005329436-005329495	A_17_P16938987	chr17	5329436	278.897	25.5005	3.45114	0.0194849	DERL2	NM_016041	INSIDE
chr21:039476538-039476597	A_17_P11387678	chr21	39476538	569.278	52.066	3.45072	0.0194876	DSCR2	NM_003720	INSIDE
chr12:051731937-051731983	A_17_P08357636	chr12	51731937	244.334	22.3464	3.45074	0.0194879	TENC1	NM_170754	INSIDE
chr10:021857656-021857715	A_17_P07119297	chr10	21857656	187.992	8.6174	4.44727	0.0194885	FLJ45187-MLLT10	NM_207371-NM_004641	DIVERGENT_PROMOTER
chr11:125645118-125645177	A_17_P08099890	chr11	125645118	507.074	46.3877	3.45038	0.01949	H17	NM_017547	INSIDE
chr3:120497519-120497578	A_17_P02535983	chr3	120497519	276.349	12.6742	4.44653	0.0194906	CDGAP	NM_020754	INSIDE
chr2:170481438-170481482	A_17_P01665776	chr2	170481438	498.497	22.8647	4.44639	0.0194908	SSB	NM_003142	INSIDE
chr11:000901626-000901685	A_17_P07596645	chr11	901626	135.518	12.3969	3.45044	0.019491	CHID1	NM_023947	PROMOTER
chr19:007493956-007494000	A_17_P10873066	chr19	7493956	779.938	71.3647	3.45008	0.0194921	MCOLN1	NM_020533	INSIDE
chr4:084733764-084733808	A_17_P03226435	chr4	84733764	650.36	29.8835	4.44382	0.0194992	HEL308	NM_133636	INSIDE
chr1:143099304-143099363	A_17_P00496700	chr1	143099304	426.961	19.6247	4.44336	0.0195008	POLR3C	NM_006468	INSIDE
chr13:092677402-092677458	A_17_P09044147	chr13	92677402	599.135	54.8824	3.44847	0.0195039	GPC6	NM_005708	INSIDE
chr19:041323271-041323319	A_17_P17134573	chr19	41323271	3304.27	302.714	3.4483	0.019505	CAPNS1	NM_001003962	INSIDE
chr9:004783554-004783609	A_17_P16154805	chr9	4783554	580.647	26.7116	4.44212	0.0195052	RCL1	NM_005772	INSIDE
chr13:076500241-076500300	A_17_P08970432	chr13	76500241	386.017	35.3644	3.4483	0.0195053	FBXL3	NM_012158	PROMOTER
chr4:142034058-142034117	A_17_P03481029	chr4	142034058	522.453	24.0366	4.442	0.0195054	TBC1D9	NM_015130	INSIDE
chr14:049849673-049849732	A_17_P09283655	chr14	49849673	182.401	16.7049	3.44877	0.0195066	ATP5S	NM_015684	INSIDE
chr10:061337187-061337246	A_17_P07254948	chr10	61337187	296.095	27.1298	3.44811	0.0195067	CCDC6	NM_005436	PROMOTER
chr17:002185779-002185838	A_17_P10193798	chr17	2185779	5737.94	525.906	3.44766	0.0195097	HBII-296a	HBII-296a	PROMOTER
chr18:046067386-046067433	A_17_P10701070	chr18	46067386	8010.96	734.374	3.44739	0.0195116	CXXC1	NM_014593	INSIDE
chr1:095294688-095294732	A_17_P00389268	chr1	95294688	148.427	6.83837	4.43996	0.0195142	TMEM56	NM_152487	PROMOTER
chr2:073918033-073918092	A_17_P01278265	chr2	73918033	548.696	25.2932	4.43919	0.0195148	DUSP11	NM_003584	INSIDE
chr2:241973371-241973430	A_17_P02006574	chr2	241973371	157.9	7.28152	4.43862	0.0195176	SEPT2	NM_001008491	PROMOTER
chr15:073535350-073535394	A_17_P09764219	chr15	73535350	756.505	69.4073	3.44619	0.0195204	SIN3A	NM_015477	PROMOTER
chr4:003001421-003001471	A_17_P15535826	chr4	3001421	684.052	31.5714	4.43741	0.0195208	C4orf9	NM_003703	INSIDE
chr12:026004779-026004838	A_17_P08257949	chr12	26004779	304.56	27.9444	3.4461	0.0195217	RASSF8	NM_007211	INSIDE
chr1:150969160-150969215	A_17_P00518975	chr1	150969160	423.994	19.5828	4.43638	0.0195244	TPM3	NM_153649	PROMOTER
chr10:097404720-097404779	A_17_P07408095	chr10	97404720	157.931	14.5	3.44517	0.0195288	ALDH18A1	NM_001017423	INSIDE
chr1:085641125-085641184	A_17_P00347331	chr1	85641125	211.383	9.77846	4.43411	0.0195333	DDAH1	NM_012137	INSIDE
chr2:113017461-113017520	A_17_P15309373	chr2	113017461	675.448	31.3822	4.42783	0.0195534	POLR1B	NM_019014	INSIDE
chr13:048446720-048446779	A_17_P08838680	chr13	48446720	225.954	20.8007	3.44132	0.019557	FNDC3A	NM_014923	PROMOTER
chr15:058670821-058670866	A_17_P09694817	chr15	58670821	501.749	46.1984	3.44105	0.0195581	RORA	NM_134262	INSIDE
chr5:153835906-153835953	A_17_P04385222	chr5	153835906	807.506	37.5539	4.42644	0.0195581	HAND1	NM_004821	INSIDE
chr15:081413181-081413228	A_17_P09793778	chr15	81413181	233.844	21.5368	3.44068	0.0195614	HOMER2	NM_199332	PROMOTER
chr19:001221255-001221305	A_17_P10853205	chr19	1221255	472.325	43.5156	3.44018	0.0195645	C19orf23	NM_152480	PROMOTER
chr5:171547037-171547081	A_17_P04467755	chr5	171547037	419.109	19.5164	4.42456	0.0195647	STK10	NM_005990	INSIDE
chr17:001612985-001613029	A_17_P16934868	chr17	1612985	444.624	40.9694	3.43997	0.0195666	SERPINF1	NM_002615	INSIDE
chr16:019443345-019443389	A_17_P09950774	chr16	19443345	1415.05	130.423	3.43958	0.0195687	CP110	NM_014711	INSIDE
chr5:138658709-138658768	A_17_P04318163	chr5	138658709	304.899	14.2211	4.42223	0.0195735	MATR3	NM_018834	INSIDE
chr19:042393040-042393084	A_17_P10952692	chr19	42393040	5002.64	461.308	3.43889	0.0195738	ZNF585B	NM_152279	INSIDE
chr2:074593957-074594012	A_17_P01281425	chr2	74593957	991.86	46.2767	4.42178	0.0195741	ZNHIT4	NM_031288	INSIDE
chr19:047449357-047449401	A_17_P10967453	chr19	47449357	1177.07	108.545	3.43882	0.0195744	ERF	NM_006494	INSIDE
chr14:049303713-049303767	A_17_P09281555	chr14	49303713	515.871	47.5773	3.43866	0.0195757	KLHDC2	NM_014315	PROMOTER
chr18:057711114-057711164	A_17_P10757934	chr18	57711114	918.241	84.6886	3.43863	0.0195758	RNF152	NM_173557	INSIDE
chr4:041834189-041834246	A_17_P03064041	chr4	41834189	460.321	21.5067	4.41978	0.0195811	SLC30A9	NM_006345	INSIDE
chr8:123864549-123864601	A_17_P06440125	chr8	123864549	269.087	12.5703	4.41998	0.0195812	ZHX2	NM_014943	INSIDE
chr6:146176908-146176962	A_17_P05146098	chr6	146176908	376.687	17.6327	4.41704	0.0195907	FBXO30	NM_032145	INSIDE
chr4:013304699-013304758	A_17_P02936771	chr4	13304699	665.769	31.1677	4.4169	0.019591	FAM44A	NM_148894	INSIDE
chr14:051853283-051853342	A_17_P09292995	chr14	51853283	674.329	62.283	3.43654	0.0195912	PTGER2	NM_000956	INSIDE
chr9:106702712-106702756	A_17_P06878087	chr9	106702712	706.239	33.0653	4.41677	0.0195914	ZNF462	NM_021224	PROMOTER
chr19:043802106-043802160	A_17_P10956971	chr19	43802106	3923.11	362.363	3.43649	0.0195915	EIF3S12	NM_013234	INSIDE
chr6:034963409-034963461	A_17_P04657210	chr6	34963409	628.526	29.4395	4.41615	0.0195936	TAF11	NM_005643	INSIDE
chr1:044081823-044081867	A_17_P00169407	chr1	44081823	664.746	31.145	4.41573	0.0195949	IPO13	NM_014652	INSIDE
chr1:114764566-114764624	A_17_P00471338	chr1	114764566	594.301	27.8457	4.41567	0.0195952	TRIM33	NM_015906	INSIDE
chr16:057108286-057108339	A_17_P10043306	chr16	57108286	349.821	32.3365	3.43538	0.0196002	FLJ21148	NM_024860	INSIDE
chr3:048516225-048516269	A_17_P02222712	chr3	48516225	533.276	25.0166	4.41392	0.0196012	SCOTIN	NM_016479	INSIDE
chr2:232153302-232153361	A_17_P01959240	chr2	232153302	533.276	25.0166	4.41392	0.0196013	U82	U82	PROMOTER
chr18:009093462-009093521	A_17_P10539091	chr18	9093462	606.498	56.0748	3.43508	0.019602	NDUFV2	NM_021074	INSIDE
chr9:097476342-097476395	A_17_P06838565	chr9	97476342	745.883	35.0313	4.41223	0.019607	NCBP1	NM_002486	INSIDE
chr21:045319740-045319784	A_17_P11414960	chr21	45319740	310.337	28.7107	3.43418	0.0196089	ADARB1	NM_001033049	INSIDE
chr16:056071462-056071515	A_17_P16900306	chr16	56071462	265.654	24.5856	3.43366	0.0196127	DOK4	NM_018110	INSIDE
chr3:112877021-112877080	A_17_P02497879	chr3	112877021	700.173	32.9233	4.41053	0.0196129	PLCXD2	NM_153268	INSIDE
chr19:062951840-062951890	A_17_P11010553	chr19	62951840	527.745	48.8475	3.43348	0.0196138	FLJ38288	NM_173632	PROMOTER
chr10:091142476-091142535	A_17_P07383177	chr10	91142476	66.4061	6.14401	3.43406	0.019621	IFIT1	NM_001001887	INSIDE
chr13:034949373-034949432	A_17_P08776096	chr13	34949373	589.085	54.566	3.4324	0.0196217	MAB21L1	NM_005584	PROMOTER
chr17:077213921-077213966	A_17_P17026446	chr17	77213921	1425.74	132.077	3.43226	0.0196228	NPLOC4	NM_017921	INSIDE
chr10:043389312-043389364	A_17_P07191270	chr10	43389312	529.55	24.949	4.40771	0.0196228	ZNF239	NM_005674	PROMOTER
chrX:116889076-116889135	A_17_P17390530	chrX	116889076	348.678	32.3049	3.43207	0.0196244	KLHL13	NM_033495	PROMOTER
chrX:122822527-122822571	A_17_P11928874	chrX	122822527	348.678	32.3049	3.43207	0.0196245	STAG2	NM_006603	INSIDE
chr11:126378699-126378743	A_17_P08104235	chr11	126378699	291.499	27.0104	3.4319	0.0196259	PRR10	NM_173579	INSIDE
chr16:019443653-019443712	A_17_P09950778	chr16	19443653	1029.34	95.4026	3.43155	0.019628	CP110	NM_014711	INSIDE
chr7:092110253-092110299	A_17_P05615166	chr7	92110253	1779.76	84.0898	4.40361	0.019637	CDK6	NM_001259	PROMOTER
chr17:077129995-077130039	A_17_P17026372	chr17	77129995	247.819	22.9906	3.43017	0.0196388	C17orf70	NM_025161	PROMOTER
chr6:146391739-146391791	A_17_P05147083	chr6	146391739	653.705	30.8981	4.40305	0.019639	GRM1	NM_000838	PROMOTER
chr12:052679599-052679658	A_17_P08362418	chr12	52679599	686.13	63.6789	3.42959	0.0196425	HOXC9	NM_006897	PROMOTER
chr2:216773002-216773049	A_17_P01885363	chr2	216773002	474.869	22.4699	4.40146	0.0196446	LOC92691	NM_138390	INSIDE
chr11:124968521-124968577	A_17_P08096811	chr11	124968521	5005.06	464.616	3.42928	0.0196448	ITM1	NM_152713	INSIDE
chr4:054770087-054770146	A_17_P03103851	chr4	54770087	352.486	16.6815	4.40124	0.0196456	CHIC2	NM_012110	INSIDE
chr20:030814393-030814437	A_17_P11135057	chr20	30814393	525.133	48.7562	3.42902	0.0196469	DNMT3B	NM_006892	INSIDE
chr2:190473448-190473507	A_17_P01760409	chr2	190473448	218.546	10.3468	4.40069	0.0196485	ORMDL1-PMS1	NM_016467-NM_000534	DIVERGENT_PROMOTER
chr12:054653991-054654037	A_17_P08371177	chr12	54653991	192.756	17.8983	3.42888	0.0196485	RAB5B	NM_002868	PROMOTER
chr10:097795506-097795565	A_17_P07409623	chr10	97795506	192.756	17.8983	3.42888	0.019649	CCNJ	NM_019084	INSIDE
chr9:099941515-099941565	A_17_P06849438	chr9	99941515	689.187	32.6646	4.39909	0.0196528	INVS	NM_014425	INSIDE
chr5:177985668-177985727	A_17_P04491129	chr5	177985668	777.652	36.8578	4.39908	0.0196528	CLK4	NM_020666	INSIDE
chr12:070436748-070436807	A_17_P08440876	chr12	70436748	327.211	30.4116	3.42753	0.0196582	RAB21	NM_014999	INSIDE
chrX:070122560-070122616	A_17_P17355405	chrX	70122560	357.213	33.2085	3.42716	0.0196608	MED12	NM_005120	INSIDE
chr11:014868975-014869034	A_17_P07655798	chr11	14868975	161.307	14.9962	3.42714	0.0196618	CYP2R1	NM_024514	INSIDE
chr2:071269733-071269792	A_17_P15254423	chr2	71269733	646.377	30.7394	4.39421	0.0196699	MPHOSPH10	NM_005791	INSIDE
chr20:032876305-032876350	A_17_P11142731	chr20	32876305	4365.06	406.158	3.42589	0.01967	NCOA6	NM_014071	INSIDE
chr15:076518327-076518386	A_17_P09775527	chr15	76518327	493.123	45.8892	3.42572	0.0196715	IREB2	NM_004136	INSIDE
chr20:036097479-036097538	A_17_P11154914	chr20	36097479	346.006	32.2307	3.42429	0.0196822	C20orf77	NM_021215	INSIDE
chr11:047826384-047826428	A_17_P07802470	chr11	47826384	552.918	51.5086	3.42418	0.0196829	NUP160	NM_015231	INSIDE
chr15:072071140-072071191	A_17_P09758378	chr15	72071140	507.618	47.289	3.42417	0.0196832	STOML1	NM_004809	INSIDE
chr3:077171270-077171326	A_17_P02355919	chr3	77171270	724.31	34.5356	4.39045	0.0196832	ROBO2	NM_002942	PROMOTER
chr15:081742923-081742982	A_17_P09795026	chr15	81742923	155.041	14.4478	3.42373	0.0196876	BNC1	NM_001717	INSIDE
chr17:007700878-007700927	A_17_P10215325	chr17	7700878	5596.05	522.065	3.42211	0.0196983	LSMD1	NM_032356	INSIDE
chr1:023871418-023871462	A_17_P00092437	chr1	23871418	384.405	18.3843	4.38608	0.0196989	GALE	NM_000403	INSIDE
chr17:038179162-038179206	A_17_P10328368	chr17	38179162	5758.37	537.304	3.42185	0.0197002	VPS25	NM_032353	INSIDE
chr16:055778274-055778326	A_17_P10038014	chr16	55778274	4539.3	423.593	3.42172	0.0197012	KIAA1972	NM_133368	INSIDE
chr6:030401498-030401557	A_17_P04639417	chr6	30401498	1040.98	49.8146	4.38523	0.0197016	TRIM39	NM_021253	PROMOTER
chr12:006450397-006450441	A_17_P08176024	chr12	6450397	221.722	20.6904	3.42172	0.0197017	VAMP1	NM_199245	PROMOTER
chr12:008959288-008959344	A_17_P08183636	chr12	8959288	1307.69	122.038	3.42162	0.019702	PHC1	NM_004426	INSIDE
chr2:065195939-065195998	A_17_P01238144	chr2	65195939	403.21	19.2964	4.38513	0.0197022	CEP68	NM_015147	INSIDE
chr22:030064432-030064476	A_17_P11473863	chr22	30064432	969.146	90.4601	3.42136	0.0197039	ZNF278	NM_032051	INSIDE
chrX:069294463-069294522	A_17_P11780530	chrX	69294463	334.923	31.2721	3.42088	0.0197077	KIF4A	NM_012310	INSIDE
chr12:054832870-054832928	A_17_P08372060	chr12	54832870	4263.48	398.164	3.4206	0.0197096	MLC1SA	NM_002475	PROMOTER
chr16:003273412-003273456	A_17_P09893438	chr16	3273412	306.273	28.6019	3.42063	0.0197097	ZNF263	NM_005741	PROMOTER
chr2:104927567-104927626	A_17_P01379437	chr2	104927567	401.686	19.275	4.38126	0.019716	POU3F3	NM_006236	PROMOTER
chrX:048687240-048687293	A_17_P11742840	chrX	48687240	6413.32	599.376	3.41954	0.0197175	PRAF2	NM_007213	INSIDE
chr16:055779157-055779216	A_17_P10038023	chr16	55779157	752.257	70.3217	3.41919	0.0197202	KIAA1972	NM_133368	INSIDE
chr3:129324185-129324244	A_17_P02572892	chr3	129324185	188.756	9.07254	4.37888	0.0197252	RUVBL1	NM_003707	INSIDE
chr17:007284625-007284670	A_17_P10213531	chr17	7284625	1773.79	166.033	3.41729	0.0197344	FGF11	NM_004112	INSIDE
chr5:150117381-150117440	A_17_P04369900	chr5	150117381	399.015	19.2374	4.37446	0.0197401	DCTN4	NM_016221	INSIDE
chr11:061353689-061353742	A_17_P07829643	chr11	61353689	1103.18	103.332	3.4163	0.0197419	FADS2	NM_004265	INSIDE
chr12:078585416-078585475	A_17_P08477494	chr12	78585416	100.676	9.42631	3.41688	0.0197424	PAWR	NM_002583	INSIDE
chr10:112053761-112053820	A_17_P07475594	chr10	112053761	420.247	39.3649	3.41626	0.0197425	SMNDC1	NM_005871	INSIDE
chr15:063949816-063949860	A_17_P09721058	chr15	63949816	6305.4	590.821	3.4158	0.0197457	RAB11A	NM_004663	INSIDE
chr20:034636906-034636951	A_17_P11149290	chr20	34636906	6366.65	596.599	3.4157	0.0197464	TGIF2	NM_021809	INSIDE
chr19:062803766-062803813	A_17_P11009934	chr19	62803766	432.197	40.5232	3.41487	0.0197528	ZNF530	NM_020880	INSIDE
chr8:095801744-095801803	A_17_P06309785	chr8	95801744	1118.89	54.079	4.37086	0.0197529	DPY19L4	NM_181787	INSIDE
chr2:038888748-038888807	A_17_P01114939	chr2	38888748	594.154	28.7232	4.37055	0.0197541	SFRS7	NM_001031684	INSIDE
chr3:015080501-015080546	A_17_P15415686	chr3	15080501	226.386	10.9459	4.37032	0.0197554	MRPS25	NM_022497	INSIDE
chr3:047842509-047842565	A_17_P02220170	chr3	47842509	482.821	23.3565	4.36959	0.0197575	DHX30	NM_138614	INSIDE
chr6:026152615-026152674	A_17_P04624472	chr6	26152615	747.063	36.1415	4.3695	0.0197578	HIST1H2BB-HIST1H3C	NM_021062-NM_003531	DIVERGENT_PROMOTER
chr15:043602771-043602827	A_17_P09626785	chr15	43602771	472.67	44.3492	3.41385	0.0197605	SLC30A4	NM_013309	PROMOTER
chr15:020638291-020638335	A_17_P16755242	chr15	20638291	295.091	27.6915	3.41365	0.0197625	NIPA1	NM_144599	PROMOTER
chr9:122747584-122747643	A_17_P06948880	chr9	122747584	198.655	9.61969	4.36813	0.019763	ZNF482	NM_006626	DOWNSTREAM
chr1:040666400-040666445	A_17_P00155661	chr1	40666400	591.324	28.6662	4.36653	0.0197685	ZNF684	NM_152373	INSIDE
chr17:038530536-038530588	A_17_P10329835	chr17	38530536	3823.61	359.06	3.41264	0.0197695	BRCA1	NM_007295	INSIDE
chr1:242996792-242996840	A_17_P00925920	chr1	242996792	505.469	24.5213	4.36552	0.0197728	BC031010	NONE	Unknown
chr11:073560458-073560517	A_17_P07875898	chr11	73560458	2434.89	228.726	3.41217	0.0197731	PPME1	NM_016147	INSIDE
chr20:010602286-010602332	A_17_P11058781	chr20	10602286	189.722	17.8208	3.41225	0.0197734	JAG1	NM_000214	INSIDE
chr12:113584134-113584188	A_17_P08628459	chr12	113584134	1005.51	94.4837	3.41171	0.0197765	TBX3	NM_005996	INSIDE
chr5:086598893-086598952	A_17_P04077288	chr5	86598893	589.34	28.6261	4.3637	0.0197788	RASA1	NM_002890	PROMOTER
chr11:032562292-032562348	A_17_P07735428	chr11	32562292	575.383	54.0839	3.41125	0.0197801	hfl-B5	NM_006360	INSIDE
chr4:103780110-103780154	A_17_P15597310	chr4	103780110	210.768	10.2482	4.36221	0.0197852	NFKB1	NM_003998	INSIDE
chr14:066897171-066897220	A_17_P09359795	chr14	66897171	3352.41	315.268	3.41054	0.0197853	EIF2S1	NM_004094	INSIDE
chr12:120196019-120196067	A_17_P08655257	chr12	120196019	544.671	51.2236	3.4105	0.0197858	CAMKK2	NM_172214	INSIDE
chr6:041997721-041997765	A_17_P04690130	chr6	41997721	1011.4	49.1951	4.3617	0.0197859	BYSL	NM_004053	INSIDE
chrX:085108402-085108448	A_17_P11813168	chrX	85108402	5365.77	504.637	3.41047	0.0197859	CHM	NM_001037312	INSIDE
chrX:053135792-053135847	A_17_P11752160	chrX	53135792	956.594	89.9677	3.41043	0.0197863	SMCX	NM_004187	INSIDE
chr9:125591608-125591667	A_17_P06961503	chr9	125591608	529.258	25.7511	4.36126	0.0197876	PBX3	NM_006195	INSIDE
chr12:012607507-012607566	A_17_P08196287	chr12	12607507	69.8672	6.56961	3.41074	0.019789	DUSP16	NM_030640	PROMOTER
chr16:000414591-000414650	A_17_P09881802	chr16	414591	456.031	42.9204	3.4094	0.0197942	RAB11FIP3	NM_014700	PROMOTER
chr10:129812121-129812180	A_17_P07565012	chr10	129812121	92.4494	8.69665	3.41013	0.0197943	MKI67	NM_002417	INSIDE
chr12:006514872-006514931	A_17_P08176253	chr12	6514872	1205.28	113.443	3.40933	0.0197946	GAPDH	NM_002046	INSIDE
chr12:122722324-122722368	A_17_P08663650	chr12	122722324	573.731	54.0253	3.40867	0.0197997	ATP6V0A2	NM_012463	INSIDE
chr8:049037144-049037203	A_17_P06102539	chr8	49037144	392.508	19.1449	4.35769	0.0198006	MCM4	NM_005914	INSIDE
chr21:039674907-039674955	A_17_P11388475	chr21	39674907	636.712	59.9706	3.40831	0.0198023	WRB	NM_004627	INSIDE
chr9:113062856-113062900	A_17_P06906298	chr9	113062856	1051.31	51.3176	4.35659	0.0198044	SLC31A1	NM_001859	PROMOTER
chr3:185448841-185448894	A_17_P02824822	chr3	185448841	583.941	28.5166	4.35595	0.0198068	ALG3	NM_001006942	INSIDE
chr7:157994520-157994579	A_17_P05904155	chr7	157994520	85.92	4.18995	4.35799	0.0198094	LUZP5	NM_017760	INSIDE
chrX:048532972-048533017	A_17_P11742186	chrX	48532972	482.935	45.5196	3.40727	0.0198104	PIM2	NM_006875	PROMOTER
chr19:040727888-040727933	A_17_P10948078	chr19	40727888	780.57	73.5796	3.40715	0.0198111	GAPDHS	NM_014364	INSIDE
chr3:130384347-130384406	A_17_P15487663	chr3	130384347	865.885	42.3261	4.35456	0.0198118	ZNF9	NM_003418	INSIDE
[truncated: 26,838 more rows]
