# Supplementary material for: Genome-Wide Profiling of Histone H3 Lysine 4 and Lysine 27 Trimethylation Reveals an Epigenetic Signature in Prostate Carcinogenesis
Source: PLoS One. 2009 Mar 5;4(3):e4687. doi: 10.1371/journal.pone.0004687 (PMC2650415; doi:10.1371/journal.pone.0004687)
Supplement: Table S7 — Genes with H3K4me3, H3K4K27me3, H3K27me3 and Neither marks in EP156T cells (0.84 MB XLS) [file pone.0004687.s008.xls]

## Sheet: EP156T 
H3K4me3		H3K4K27me3		H3K27me3		Neither
15E1.2		2'-PDE		A2M		3.8-1
76P		A4GNT		ABCA13		7A5
A2BP1		AASDHPPT		ABCA3		A2ML1
A4GALT		AATF		ABCA8		AADAC
AAAS		ABAT		ABCB4		AADACL2
AACS		ABCB7		ABCB5		AANAT
AADACL1		ABCB9		ABCC11		AARSD1
AADAT		ABCC9		ABCC12		AASS
AAK1		ABHD2		ABCC13		AATK
AAMP		ABHD8		ABCC8		ABCA11
AARS		ABLIM1		ABCG4		ABCA2
AASDH		ABP1		ABCG5		ABCA4
ABCA1		ABR		ABCG8		ABCA6
ABCA10		ABTB2		ABHD9		ABCA9
ABCA12		ACAT1		ABI3		ABCB1
ABCA5		ACBD6		ABI3BP		ABCB11
ABCA7		ACCN2		ABLIM2		ABCB6
ABCB10		ACHE		ABO		ABCC1
ABCB8		ACN9		ACAA2		ABCC6
ABCC10		ACOT7		ACADL		ABCD1
ABCC2		ACSS1		ACCN1		ABCD2
ABCC3		ACTL6B		ACCN3		ABHD1
ABCC4		ACTR3		ACCN4		ABHD12
ABCC5		ACTR6		ACCN5		ABHD13
ABCD3		ACVR2B		ACE		ABHD14A
ABCD4		ADAM12		ACE2		ABRA
ABCE1		ADAM22		ACF		ABTB1
ABCF1		ADAM8		ACOT12		ACACB
ABCF2		ADAMTS1		ACOXL		ACMSD
ABCF3		ADAMTS17		ACPT		ACOT11
ABCG1		ADAMTS20		ACR		ACOT2
ABCG2		ADAMTS3		ACSBG1		ACOT4
ABHD10		ADAMTS5		ACSL6		ACOX2
ABHD11		ADAMTS8		ACTA1		ACP5
ABHD14B		ADAMTS9		ACTL8		ACPP
ABHD3		ADCYAP1		ACTN2		ACRBP
ABHD4		ADIPOR1		ACTN3		ACRC
ABHD5		ADORA3		ACVR1C		ACRV1
ABHD6		ADRA2B		ACVRL1		ACSBG2
ABHD7		ADSS		ACYP2		ACSL5
ABI1		ADSSL1		ADAM11		ACSM1
ABI2		AGL		ADAM23		ACSM2
ABL1		AGPAT4		ADAM33		ACSM3
ABL2		AGTPBP1		ADAMTS10		ACTB
ABLIM3		AGXT2L1		ADAMTS12		ACTG2
ABT1		AHR		ADAMTS14		ACTL7A
ACAA1		AHSA1		ADAMTS16		ACTL7B
ACACA		AIM1		ADAMTS18		ACTRT1
ACAD10		AK5		ADAMTS19		ACTRT2
ACAD11		AKAP1		ADAMTSL2		ACVR1
ACAD8		AKAP10		ADAMTSL3		ACY3
ACAD9		AKAP12		ADARB2		AD7C-NTP
ACADM		AKAP8L		ADCK2		ADA
ACADS		AKAP9		ADCY1		ADAM18
ACADSB		AKT1		ADCY2		ADAM2
ACADVL		ALB		ADCY4		ADAM20
ACAT2		ALCAM		ADCY5		ADAM21
ACBD3		ALDH1A2		ADCY8		ADAM28
ACBD4		ALDH3A2		ADCYAP1R1		ADAM29
ACBD5		ALDOA		ADD2		ADAM30
ACD		ALG9		ADH4		ADAM32
ACIN1		ALMS1		ADH7		ADAM6
ACLY		ALS2CR4		ADORA1		ADAM7
ACO1		ALX4		ADORA2A		ADAMDEC1
ACO2		AMD1		ADRA1A		ADAMTS13
ACOT8		AMDHD1		ADRA2A		ADAMTS2
ACOT9		AMIGO1		ADRB3		ADAMTS4
ACOX1		AMIGO2		ADRBK2		ADAMTS6
ACOX3		AMOT		AEBP1		ADAMTSL1
ACP1		AMPD2		AFF2		ADAMTSL5
ACP2		ANGEL1		AFF3		ADCY7
ACP6		ANGPT1		AFM		ADH1A
ACPL2		ANGPT2		AFP		ADH1C
ACSL1		ANK2		AGER		ADH6
ACSL3		ANKFY1		AGMAT		ADI1
ACSL4		ANKHD1		AGT		ADIPOQ
ACSS2		ANKRD12		AGTR1		ADMR
ACTA2		ANKRD15		AGTRL1		ADPRH
ACTG1		ANKRD2		AGXT		ADPRHL1
ACTL6A		ANKRD25		AHSG		ADRA1B
ACTN1		ANKRD29		AIF1		ADRA2C
ACTN4		ANKRD40		AIPL1		ADRBK1
ACTR10		ANKRD42		AIRE		AES
ACTR1A		ANKRD43		AJAP1		AFAR3
ACTR1B		ANKRD9		AKAP6		AFARP1
ACTR2		ANXA11		AKAP7		AFTPH
ACTR3B		ANXA7		ALAS2		AGBL4
ACTR5		AP1G2		ALDH1A1		AGRP
ACTR8		AP1GBP1		ALDH3B1		AGTR2
ACVR1B		AP1S2		ALDH3B2		AHCTF1
ACVR2A		AP2S1		ALDOB		AHDC1
ACY1		AP3B2		ALK		AHRR
ACY1L2		AP3S1		ALLC		AICDA
ACYP1		AP4B1		ALOX15		AIM1L
ADAL		APBB2		ALOX5		AIM2
ADAM10		APRIN		ALPI		AK3L1
ADAM15		APTX		ALPL		AKAP14
ADAM17		AQP10		ALS2CR11		AKAP3
ADAM19		AQP11		ALX3		AKAP4
ADAM9		AR		AMHR2		AKNA
ADAMTS15		ARF5		AMICA1		AKR1B10
ADAMTS7		ARHGAP12		AMN		AKR1C1
ADAMTSL4		ARHGAP26		AMPD1		AKR1C4
ADAR		ARHGAP29		AMPH		AKR1CL2
ADARB1		ARHGAP4		AMZ1		AKR1D1
ADAT1		ARHGDIB		AMZ2		AKR7A3
ADC		ARHGEF10		ANGEL2		AKT3
ADCK1		ARHGEF17		ANGPT4		ALDH1L2
ADCK4		ARHGEF2		ANGPTL2		ALDH5A1
ADCK5		ARHGEF3		ANK1		ALDH8A1
ADCY3		ARHGEF6		ANKRD19		ALDOAP2
ADCY6		ARHGEF7		ANKRD33		ALDOC
ADCY9		ARID4A		ANKRD7		ALF
ADD1		ARL4C		ANP32C		ALG10
ADD3		ARL6		AOC3		ALG10B
ADFP		ARL6IP2		AOX1		ALG11
ADH5		ARMC4		APBA1		ALKBH1
ADHFE1		ARMCX1		APBA2		ALKBH2
ADIPOR2		ARMCX2		APBB1		ALKBH3
ADK		ARMCX3		APBB1IP		ALKBH4
ADM		ARMCX4		APCDD1		ALKBH5
ADM2		ARRDC2		APCS		ALKBH6
ADNP		ARRDC4		APLN		ALKBH7
ADORA2B		ARSA		APLP1		ALKBH8
ADPGK		ARSJ		APOB		ALOX12B
ADPRHL2		ASAH2		APOBEC1		ALOX12P2
ADRA1D		ASB13		APOBEC3A		ALOX5AP
ADRB1		ASB8		APOC4		ALPK1
ADRB2		ASCC1		APOL3		ALPK2
ADRM1		ASCC3		APOL5		ALPK3
ADSL		ASCL2		AQP1		ALPP
AEBP2		ASGR1		AQP12A		ALPPL2
AFF1		ASH1L		AQP4		ALS2CR12
AFF4		ASH2L		AQP6		ALS2CR7
AFG3L1		ASNS		AQP7		ALS2CR8
AFG3L2		ASPH		AQP8		AMAC1
AFMID		ASRGL1		ARC		AMAC1L2
AGA		ASTN2		ARHGAP15		AMBN
AGBL2		ASXL1		ARHGAP20		AMBP
AGBL3		ATF2		ARHGAP24		AMDHD2
AGGF1		ATF3		ARHGAP6		AMELX
AGPAT1		ATF7		ARHGDIG		AMELY
AGPAT2		ATG4A		ARHGEF15		AMH
AGPAT3		ATG9A		ARMC3		AMT
AGPAT5		ATM		ARNT2		AMY1C
AGPAT6		ATOH8		ARPP-21		ANAPC11
AGPAT7		ATP1B2		ARR3		ANG
AGPS		ATP1B3		ARRB1		ANGPTL1
AGR2		ATP2A3		ART1		ANGPTL3
AGTRAP		ATP2B2		ART5		ANGPTL4
AGXT2		ATP5D		ARX		ANGPTL6
AHCY		ATP5G2		ASB10		ANK3
AHCYL1		ATP5G3		ASB11		ANKAR
AHI1		ATP6V0A2		ASB12		ANKDD1A
AHNAK		ATP6V1A		ASB4		ANKFN1
AHSA2		ATP6V1B2		ASB5		ANKIB1
AIG1		ATP7B		ASB9		ANKK1
AIP		ATP8A1		ASCL1		ANKMY1
AK1		ATP8B3		ASCL3		ANKRD13A
AK2		ATRN		ASPHD1		ANKRD18A
AK3		ATRNL1		ASPN		ANKRD20A2
AK3L2		ATXN7L2		ASTL		ANKRD21
AK7		AUH		ATCAY		ANKRD22
AKAP11		AUTS2		ATOH1		ANKRD23
AKAP13		AXIN2		ATP11C		ANKRD28
AKAP5		AXL		ATP13A4		ANKRD30A
AKAP8		AYTL2		ATP1A3		ANKRD32
AKR1A1		B3GALNT2		ATP1B4		ANKRD34
AKR1B1		B3GALT2		ATP2B3		ANKRD38
AKR1C3		B3GAT2		ATP4A		ANKRD39
AKR7A2		B3GNT3		ATP4B		ANKRD41
AKT1S1		B4GALNT3		ATP6V0A4		ANKRD44
AKT2		B4GALNT4		ATP6V1B1		ANKRD45
ALAD		bA16L21.2.1		ATP6V1C2		ANKRD47
ALAS1		BACH1		ATP8A2		ANKRD50
ALDH16A1		BAG1		AVP		ANKRD53
ALDH18A1		BAHD1		AVPR1A		ANKRD54
ALDH1A3		BAI2		AVPR1B		ANKRD55
ALDH1B1		BAI3		AVPR2		ANKRD57
ALDH1L1		BANK1		B3GALT5		ANKS1A
ALDH2		BAPX1		B3GAT1		ANKS1B
ALDH3A1		BARD1		B4GALNT2		ANKS3
ALDH4A1		BARHL2		BAI1		ANKS4B
ALDH6A1		BARX2		BAIAP2L2		ANKS6
ALDH7A1		BBC3		BAIAP3		ANKZF1
ALDH9A1		BBS4		BAMBI		ANP32D
ALG1		BBX		BARHL1		ANPEP
ALG12		BCL11A		BARX1		ANXA10
ALG14		BCL11B		BCAN		ANXA13
ALG2		BCL2		BCHE		ANXA2P1
ALG3		BCL2L2		BCL9		ANXA2P3
ALG5		BCOR		BCMO1		ANXA8
ALG6		BDKRB2		BCORL2		ANXA9
ALG8		BDNF		BEX1		AOC2
ALOX12		BDP1		BFSP2		AP1M1
ALOX15B		BET1		BHLHB4		AP4M1
ALOXE3		BEX2		BHLHB5		APC2
ALS2		BFSP1		BHLHB8		APCDD1L
ALS2CL		BGN		BID		APOA1
ALS2CR13		BIK		BIRC3		APOA2
ALS2CR2		BIRC4		BIRC7		APOA4
AMACR		BIRC5		BLR1		APOA5
AMFR		BIRC6		BMP10		APOB48R
AMMECR1		BLMH		BMP3		APOBEC2
AMOTL1		BMF		BMP5		APOBEC3B
AMOTL2		BMP2K		BMP7		APOBEC3C
AMPD3		BMP6		BMP8A		APOBEC3D
ANAPC1		BMPER		BMX		APOBEC3F
ANAPC10		BMPR1B		BNC2		APOBEC3G
ANAPC13		BNC1		BPIL1		APOC1
ANAPC2		BNIP3		BPIL2		APOC2
ANAPC4		BNIP3L		BPIL3		APOC3
ANAPC5		BRD3		BRSK2		APOD
ANAPC7		BRDT		BRUNOL5		APOF
ANGPTL5		BRE		BRUNOL6		APOH
ANGPTL7		BRF1		BTBD14A		APOL1
ANKH		BRMS1		BTG4		APOL2
ANKMY2		BRMS1L		BTLA		APOL4
ANKRA2		BRPF3		BTN1A1		APOM
ANKRD1		BRS3		BTNL2		APR-2
ANKRD10		BRUNOL4		BTNL3		AQP2
ANKRD11		BSN		BTNL9		AQP5
ANKRD13B		BTBD10		BZRAP1		AQP7P2
ANKRD13C		BTBD14B		C10orf107		AQP9
ANKRD13D		BTBD8		C10orf11		ARG1
ANKRD16		BTC		C10orf125		ARHGAP1
ANKRD17		BTF3		C10orf27		ARHGAP23
ANKRD26		BTK		C10orf30		ARHGAP25
ANKRD27		BTN3A3		C10orf49		ARHGAP27
ANKRD35		BUB1		C10orf72		ARHGAP28
ANKRD37		BUB3		C10orf82		ARHGAP30
ANKRD46		BXDC1		C10orf90		ARHGAP8
ANKRD49		BXDC5		C10orf96		ARHGEF10L
ANKRD5		C10orf111		C11orf16		ARHGEF16
ANKRD6		C10orf118		C11orf35		ARHGEF18
ANLN		C10orf47		C11orf39		ARHGEF19
ANP32A		C10orf6		C12orf34		ARHGEF4
ANP32B		C10orf67		C12orf53		ARHGEF5
ANP32E		C10orf84		C14orf115		ARID5B
ANTXR1		C12orf57		C14orf121		ARL10
ANTXR2		C13orf18		C14orf139		ARL11
ANUBL1		C13orf24		C14orf142		ARL14
ANXA1		C14orf105		C14orf152		ARL16
ANXA2		C14orf106		C14orf162		ARSD
ANXA3		C14orf118		C14orf39		ARSE
ANXA4		C14orf151		C15orf32		ARSF
ANXA5		C14orf153		C16orf30		ARSG
ANXA6		C14orf155		C17orf76		ARSK
AOAH		C14orf156		C18orf1		ART3
AOF1		C14orf166		C18orf26		ART4
AOF2		C14orf37		C19orf30		ARVCF
AP1B1		C14orf43		C19orf33		AS3MT
AP1G1		C14orf94		C1GALT1		ASAH3
AP1M2		C15orf27		C1orf114		ASB14
AP1S1		C15orf33		C1orf145		ASB16
AP1S3		C16orf45		C1orf150		ASB17
AP2A1		C17orf39		C1orf158		ASCIZ
AP2A2		C17orf47		C1orf165		ASGR2
AP2B1		C17orf49		C1orf187		ASIP
AP2M1		C17orf54		C1orf59		ASL
AP3B1		C17orf56		C1orf61		ASNSD1
AP3D1		C17orf57		C1orf65		ASPA
AP3M1		C17orf59		C1orf71		ASZ1
AP3M2		C17orf63		C1orf76		ATAD3A
AP3S2		C17orf70		C1orf91		ATAD3B
AP4E1		C18orf34		C1orf92		ATAD3C
AP4S1		C18orf37		C1QA		ATAD4
APAF1		C18orf45		C1QB		ATF7IP2
APBA2BP		C19orf24		C1QL1		ATG4B
APBA3		C19orf6		C1QL2		ATG9B
APBB3		C1orf103		C1QL3		ATHL1
APC		C1orf108		C1QTNF2		ATP10A
APEH		C1orf118		C1QTNF4		ATP10B
APEX1		C1orf125		C1QTNF7		ATP11A
APEX2		C1orf128		C1R		ATP13A1
APH1A		C1orf159		C20orf102		ATP13A5
APH1B		C1orf164		C20orf114		ATP1A2
API5		C1orf19		C20orf135		ATP2B1
APIP		C1orf2		C20orf151		ATP5H
APITD1		C1orf21		C20orf160		ATP6V0D2
APLP2		C1orf41		C20orf166		ATP6V1E2
APOA1BP		C1orf50		C20orf185		ATP6V1G2
APOE		C1orf55		C20orf186		ATP6V1G3
APOL6		C1orf82		C20orf46		ATP8B1
APOLD1		C1orf86		C20orf58		ATPAF1
APP		C1orf9		C20orf71		ATPBD1C
APPBP1		C1orf96		C20orf79		ATXN2
APPBP2		C1QTNF1		C21orf121		ATXN7L1
APRT		C1RL		C21orf29		ATXN7L3
AQP3		C20orf103		C21orf77		AURKA
AQR		C20orf108		C2orf21		AURKAIP1
ARAF		C20orf26		C2orf32		AURKC
ARCN1		C20orf3		C3AR1		AVIL
ARD1A		C20orf39		C3orf27		AXUD1
AREG		C20orf52		C3orf32		AYP1p1
ARF1		C21orf34		C3orf36		AZGP1
ARF3		C21orf63		C4BPA		AZI1
ARF4		C21orf88		C4BPB		AZU1
ARF6		C2orf30		C5orf20		B3GALNT1
ARFGAP1		C3orf1		C6orf105		B3GALT1
ARFGAP3		C3orf15		C6orf118		B3GALT4
ARFGEF1		C3orf21		C6orf159		B3GALT6
ARFGEF2		C3orf31		C6orf208		B3GAT3
ARFIP1		C3orf52		C6orf32		B3GNT2
ARFIP2		C4orf16		C7orf16		B3GNT7
ARFRP1		C5orf13		C7orf33		B3GNT8
ARG2		C5orf3		C8A		B3GNTL1
ARHGAP10		C6orf1		C8orf17		BAALC
ARHGAP11A		C6orf117		C8orf22		BAAT
ARHGAP17		C6orf152		C8orf31		BAGE
ARHGAP18		C6orf166		C8orf34		BAGE4
ARHGAP19		C6orf199		C9orf102		BAHCC1
ARHGAP21		C6orf204		C9orf11		BAT2
ARHGAP22		C6orf48		C9orf24		BATF
ARHGAP5		C6orf51		C9orf4		BATF2
ARHGAP9		C6orf57		C9orf66		BAZ2A
ARHGDIA		C6orf60		CA2		BAZ2B
ARHGEF1		C6orf65		CA4		BBS10
ARHGEF11		C6orf66		CA7		BC038740
ARHGEF12		C8orf48		CA8		BC37295_3
ARHGEF9		C8orf70		CABP2		BCAR4
ARID1A		C9orf100		CABP5		BCAS1
ARID1B		C9orf128		CABP7		BCDIN3
ARID2		C9orf19		CACHD1		BCDO2
ARID3A		C9orf3		CACNA1A		BCL2A1
ARID3B		C9orf30		CACNA1B		BCL2L10
ARID4B		C9orf32		CACNA1D		BCL2L11
ARID5A		C9orf41		CACNA1E		BCL2L14
ARIH1		C9orf58		CACNA1F		BCL6B
ARIH2		C9orf61		CACNA1H		BCL9L
ARL1		C9orf98		CACNA1S		BCORL1
ARL13B		CA10		CACNA2D1		BDH2
ARL15		CA5B		CACNA2D2		BDKRB1
ARL2		CABLES2		CACNA2D3		BET3L
ARL2BP		CABP1		CACNA2D4		BEXL1
ARL3		CACNA1G		CACNG5		BGLAP
ARL4A		CACNB2		CACNG6		BHLHB9
ARL4D		CACNB4		CACNG7		BHMT
ARL5A		CACNG1		CACNG8		BHMT2
ARL5B		CACNG2		CADPS		BIC
ARL6IP4		CACNG4		CALB2		BICC1
ARL6IP5		CALCR		CALCA		BIN2
ARL6IP6		CALN1		CALCB		BLK
ARL8A		CAMK1D		CALCRL		BMI1
ARL8B		CAMK2B		CALML6		BMP15
ARMC1		CAMK2N2		CAMK4		BMP8B
ARMC2		CAPN10		CAMKV		BOLA2
ARMC5		CARD10		CAPN13		BOLA2B
ARMC6		CART1		CAPN5		BOLL
ARMC7		CASK		CAPN6		BP75
ARMC8		CASP10		CAPN9		BPHL
ARMC9		CASP3		CAPSL		BPI
ARMCX5		CAST		CARD14		BPY2B
ARMCX6		CBFB		CASP14		BRCC2
ARMET		CBLB		CASP5		BRCC3
ARMETL1		CBLN1		CASP6		BRD4
ARNT		CBR1		CASQ1		BRDG1
ARNTL		CBR4		CASR		BRSK1
ARNTL2		CBS		CATSPER3		BSDC1
ARPC1A		CBX2		CBFA2T3		BSND
ARPC1B		CBX4		CBLN2		BSPRY
ARPC2		CBX8		CCDC19		BST1
ARPC3		CCDC12		CCDC3		BST2
ARPC4		CCDC37		CCDC4		BTBD11
ARPC5		CCDC50		CCDC46		BTBD12
ARPC5L		CCDC52		CCDC63		BTBD16
ARPM1		CCDC53		CCIN		BTBD6
ARPP-19		CCDC65		CCK		BTBD9
ARRB2		CCKBR		CCKAR		BTN2A1
ARRDC1		CCL27		CCL1		BTN3A1
ARRDC3		CCL3		CCL15		BTNL8
ARS2		CCNC		CCL16		BUD13
ARSB		CCND2		CCL17		BUD31
ARSI		CCNE2		CCL18		C10orf110
ARTN		CCR6		CCL23		C10orf114
ARTS-1		CD1D		CCL25		C10orf12
ARV1		CD200		CCL4		C10orf122
ASAH1		CD274		CCL7		C10orf128
ASAHL		CD3G		CCR3		C10orf130
ASAM		CD40		CCR7		C10orf136
ASB1		CD44		CCT6A		C10orf25
ASB2		CD9		CD1A		C10orf33
ASB3		CD96		CD1B		C10orf51
ASB6		CDC16		CD1C		C10orf58
ASB7		CDC2		CD200R1		C10orf59
ASCC2		CDC25C		CD207		C10orf62
ASCC3L1		CDC2L5		CD22		C10orf64
ASF1A		CDC42		CD24		C10orf65
ASF1B		CDC42BPA		CD300A		C10orf68
ASMT		CDC42EP4		CD300C		C10orf75
ASMTL		CDCA7		CD300LB		C10orf76
ASNA1		CDH12		CD300LF		C10orf81
ASPHD2		CDH13		CD300LG		C10orf91
ASPM		CDH2		CD33		C10orf93
ASPSCR1		CDH3		CD34		C11orf1
ASTE1		CDH4		CD36		C11orf21
ASXL2		CDH6		CD37		C11orf36
ATAD1		CDH7		CD38		C11orf40
ATAD2		CDK2AP2		CD3E		C11orf41
ATBF1		CDK5R1		CD4		C11orf42
ATE1		CDKN1A		CD40LG		C11orf44
ATF1		CDKN1B		CD48		C11orf47
ATF4		CDKN2A		CD5L		C11orf51
ATF5		CDKN2C		CD6		C11orf52
ATF6		CDON		CD69		C11orf54
ATF7IP		CEBPD		CD7		C11orf56
ATG10		CELSR1		CD72		C11orf57
ATG12		CELSR2		CD79B		C11orf58
ATG16L1		CELSR3		CD84		C11orf59
ATG16L2		CENTB2		CD8A		C11orf60
ATG3		CENTD1		CDH11		C11orf61
ATG4C		CENTD2		CDH16		C11orf63
ATG4D		CEP290		CDH18		C11orf64
ATG5		CEP57		CDH19		C11orf65
ATG7		CEP70		CDH20		C11orf66
ATIC		CEP72		CDH22		C11orf67
ATN1		CEPT1		CDH23		C11orf68
ATOH7		CGGBP1		CDH8		C11orf69
ATOX1		CGN		CDK5R2		C11orf70
ATP10D		CGNL1		CDKN1C		C11orf71
ATP11B		CHI3L1		CDO1		C11orf72
ATP12A		CHM		CDX1		C11orf73
ATP13A2		CHN1		CDX2		C11orf74
ATP1A1		CHRAC1		CDX4		C11orf75
ATP1A4		CHRNA5		CDYL2		C11orf76
ATP1B1		CHRNA7		CEACAM19		C11orf77
ATP2A1		CHRND		CEACAM21		C11orf9
ATP2A2		CHST2		CEACAM3		C12orf12
ATP2B4		CHST3		CEACAM4		C12orf25
ATP2C1		CHST9		CEACAM5		C12orf27
ATP5A1		CHURC1		CEACAM6		C12orf28
ATP5B		CIITA		CEACAM7		C12orf33
ATP5C1		CIZ1		CEACAM8		C12orf36
ATP5E		CKB		CECR1		C12orf40
ATP5F1		CKMT2		CECR6		C12orf42
ATP5G1		CLASP2		CENTA2		C12orf50
ATP5I		CLCC1		CETN1		C12orf51
ATP5J		CLCN6		CFC1		C12orf54
ATP5J2		CLDN1		CFTR		C12orf59
ATP5L		CLDN23		CGA		C12orf60
ATP5O		CLDN5		CGREF1		C12orf61
ATP5S		CLK3		CHAT		C12orf62
ATP6AP1		CLN5		CHD5		C12orf63
ATP6AP2		CLOCK		CHDH		C13orf16
ATP6V0A1		CMPK		CHGA		C13orf21
ATP6V0B		CNDP2		CHGB		C13orf26
ATP6V0C		CNIH3		CHIT1		C14orf103
ATP6V0D1		CNKSR2		CHL1		C14orf109
ATP6V1C1		CNNM1		CHN2		C14orf113
ATP6V1D		CNNM4		CHRD		C14orf128
ATP6V1E1		CNP		CHRDL1		C14orf129
ATP6V1F		CNTN5		CHRDL2		C14orf130
ATP6V1G1		COG2		CHRM1		C14orf131
ATP6V1H		COG3		CHRM2		C14orf135
ATP8B2		COG5		CHRNA1		C14orf140
ATP8B4		COL12A1		CHRNA2		C14orf144
ATP9A		COL1A1		CHRNA3		C14orf148
ATP9B		COL23A1		CHRNA4		C14orf161
ATPAF2		COL27A1		CHRNB4		C14orf167
ATPBD1B		COL2A1		CHST1		C14orf173
ATPBD3		COL4A3		CHST10		C14orf174
ATPBD4		COL4A4		CHST13		C14orf177
ATPIF1		COL8A1		CHST8		C14orf178
ATR		COL9A2		CIDEA		C14orf179
ATRX		COLEC12		CITED1		C14orf28
ATXN1		COMMD3		CKM		C14orf44
ATXN10		COPS3		CLCN4		C14orf45
ATXN2L		COPS7A		CLCNKB		C14orf48
ATXN3		COQ3		CLDN10		C14orf49
ATXN7		COQ7		CLDN11		C14orf50
ATXN7L4		CORO1B		CLDN15		C14orf54
AUP1		CORO2A		CLDN17		C14orf56
AURKB		COX5B		CLDN18		C14orf65
AVEN		COX6A1		CLDN3		C14orf68
AVPI1		CPB2		CLEC10A		C14orf72
AXIN1		CPNE1		CLEC11A		C14orf79
AYTL1		CPNE7		CLEC1A		C14orf80
AZI2		CPSF6		CLEC1B		C14orf81
AZIN1		CPT1A		CLEC2D		C14orf83
B2M		CRABP1		CLEC4E		C14orf91
B3GNT1		CRABP2		CLEC4F		C15orf2
B3GNT4		CREB5		CLEC4G		C15orf21
B3GNT5		CREM		CLEC4M		C15orf26
B3GNT6		CRH		CLEC7A		C15orf28
B4GALNT1		CRIPT		CLGN		C15orf31
B4GALT1		CROT		CLIC2		C15orf41
B4GALT2		CRSP2		CLIC5		C15orf42
B4GALT3		CRSP8		CLIC6		C15orf43
B4GALT4		CRY2		CLSTN2		C15orf45
B4GALT5		CRYBA2		CLU		C15orf48
B4GALT6		CSDA		CLUL1		C15orf49
B4GALT7		CSNK1D		CMA1		C15orf5
BACE1		CSNK2A1		CMTM5		C15orf50
BACE2		CSNK2A2		CMYA1		C15orf51
BACH2		CSRP1		CNBD1		C16orf14
BAD		CST3		CNDP1		C16orf3
BAG2		CSTA		CNFN		C16orf5
BAG3		CSTF1		CNGA1		C16orf53
BAG4		CSTF2		CNGB3		C16orf54
BAG5		CTBP2		CNIH2		C16orf57
BAIAP2		CTDSPL2		CNN1		C16orf58
BAIAP2L1		CTH		CNTFR		C16orf59
BAK1		CTNNAL1		CNTN1		C16orf61
BANF1		CTNND1		CNTN2		C16orf63
BANP		CUEDC1		CNTN6		C16orf65
BAP1		CUGBP2		CNTNAP2		C16orf68
BASP1		CUL1		COBL		C16orf7
BAT1		CUL2		COCH		C16orf70
BAT2D1		CUTL2		COL10A1		C16orf71
BAT3		CX3CL1		COL11A2		C16orf72
BAT4		CXCL3		COL18A1		C16orf73
BAT5		CXCR4		COL19A1		C16orf74
BAX		CXorf26		COL1A2		C16orf75
BAZ1A		CXorf34		COL20A1		C17orf38
BAZ1B		CXorf45		COL21A1		C17orf45
BBOX1		CXXC4		COL24A1		C17orf46
BBS1		CXXC5		COL25A1		C17orf50
BBS2		CYB561D1		COL3A1		C17orf55
BBS5		CYB5D1		COL5A1		C17orf62
BBS7		CYP1A1		COL5A3		C17orf64
BCAM		CYP24A1		COL6A3		C17orf66
BCAP29		CYP26A1		COL9A1		C17orf67
BCAP31		CYP26B1		COLEC10		C17orf69
BCAR1		CYP2J2		COLQ		C17orf72
BCAR3		CYP2R1		COMP		C17orf74
BCAS2		CYP2S1		CORO7		C17orf77
BCAS3		CYP2U1		COX4I2		C17orf78
BCAS4		CYP46A1		COX7A1		C17orf80
BCAT1		D15Wsu75e		COX7B2		C17orf81
BCAT2		D4S234E		CP		C17orf83
BCCIP		DAB2		CPA1		C17orf85
BCKDHA		DAB2IP		CPA3		C18orf15
BCKDHB		DACH1		CPAMD8		C18orf16
BCKDK		DACT1		CPLX1		C18orf17
BCL10		DBN1		CPLX2		C18orf18
BCL2L1		DCDC1		CPLX3		C18orf2
BCL2L12		DCHS2		CPLX4		C18orf23
BCL2L13		DCTN4		CPN1		C18orf50
BCL3		DCUN1D2		CPNE4		C18orf57
BCL6		DDEF2		CPNE5		C18orf58
BCL7A		DDN		CPNE6		C19orf12
BCL7B		DDR1		CPNE9		C19orf16
BCL7C		DDX21		CPO		C19orf18
BCLAF1		DDX23		CPT1C		C19orf19
BCR		DDX3Y		CPVL		C19orf26
BCS1L		DDX56		CPXM2		C19orf31
BDH1		DDX6		CPZ		C19orf34
BECN1		DEFA3		CR2		C19orf36
BET1L		DENND1B		CRAT		C19orf39
BFAR		DENND2D		CRB1		C19orf40
BHLHB2		DENND4A		CRB2		C19orf41
BHLHB3		DEPDC2		CRBN		C19orf42
BICD1		DEPDC4		CREB3L1		C19orf43
BICD2		DEPDC5		CREB3L3		C19orf44
BIN1		DEPDC6		CRHBP		C19orf46
BIN3		DFNB31		CRHR1		C19orf47
BIRC2		DGCR14		CRHR2		C19orf48
BIRC8		DGKE		CRISP2		C1orf101
BIVM		DGKH		CRISP3		C1orf104
BLCAP		DGKZ		CRISPLD2		C1orf105
BLM		DGUOK		CRLF1		C1orf110
BLNK		DHDDS		CRMP1		C1orf111
BLOC1S1		DHRS3		CRNN		C1orf113
BLOC1S2		DHX15		CRP		C1orf115
BLVRA		DIABLO		CRTAC1		C1orf119
BLVRB		DIAPH2		CRTAP		C1orf127
BLZF1		DKFZp434B1231		CRX		C1orf129
BMP1		DKFZP564O0823		CRYAB		C1orf136
BMP2		DKFZp686D0972		CRYBB2		C1orf14
BMP4		DKFZp762E1312		CRYBB3		C1orf157
BMPR1A		DLC1		CRYGN		C1orf161
BMPR2		DLG1		CRYM		C1orf162
BNIP1		DLG4		CSF1R		C1orf167
BNIP2		DLGAP4		CSF2RA		C1orf168
BNIPL		DLL1		CSF2RB		C1orf170
BOC		DLL3		CSF3R		C1orf173
BOK		DLL4		CSK		C1orf175
BOLA1		DLX1		CSMD2		C1orf177
BOLA3		DLX3		CSMD3		C1orf178
BOP1		DLX4		CSN1S1		C1orf179
BPGM		DMD		CSN2		C1orf186
BPNT1		DMRT3		CSN3		C1orf192
BRAF		DMTF1		CSNK1A1L		C1orf198
BRAP		DNAH11		CSNK1G2		C1orf201
BRCA1		DNAH9		CSPG5		C1orf204
BRCA2		DNAJA1		CSRP3		C1orf210
BRD1		DNAJB14		CST9		C1orf34
BRD2		DNAJC11		CST9L		C1orf49
BRD7		DNAJC17		CTAG2		C1orf53
BRD8		DNAJC19		CTCFL		C1orf54
BRD9		DOK5		CTLA4		C1orf58
BRF2		DOK6		CTNNA2		C1orf62
BRI3		DOPEY1		CTNNA3		C1orf64
BRI3BP		DPAGT1		CTNND2		C1orf67
BRIP1		DPF1		CTRB1		C1orf69
BRP44		DPF3		CTRC		C1orf74
BRP44L		DPP8		CTTNBP2		C1orf77
BRPF1		DPPA3		CX3CR1		C1orf78
BRWD1		DPYSL2		CX40.1		C1orf79
BRWD2		DPYSL3		CXCL11		C1orf80
BRWD3		DR1		CXCL12		C1orf87
BSCL2		DRD2		CXCL13		C1orf88
BSG		DSC3		CXCL14		C1orf90
BTAF1		DSCR2		CXCL5		C1orf94
BTBD1		DSCR3		CXCL9		C1orf95
BTBD2		DSCR9		CXorf20		C1QC
BTBD3		DSG3		CXorf22		C1QTNF3
BTBD7		DST		CXorf36		C1QTNF5
BTD		DTWD1		CXorf48		C1QTNF6
BTG1		DUS3L		CYGB		C1QTNF9
BTG2		DUSP23		CYP11A1		C1S
BTG3		DUSP26		CYP11B1		C2
BTN2A2		DYNC1H1		CYP11B2		C20orf10
BTN2A3		DYNLL1		CYP19A1		C20orf106
BTN3A2		DYNLL2		CYP27A1		C20orf107
BTRC		DYNLRB2		CYP2A13		C20orf119
BUB1B		DYRK1A		CYP2A6		C20orf141
BVES		DYX1C1		CYP2A7		C20orf142
BXDC2		DZIP1		CYP2E1		C20orf165
BYSL		E2F3		CYP2F1		C20orf175
BZW1		EBAG9		CYP2W1		C20orf179
BZW2		EBF3		CYP3A43		C20orf194
C10orf10		EBI3		CYP4F11		C20orf196
C10orf104		EDA		CYP4F2		C20orf197
C10orf116		EDARADD		CYP4F8		C20orf32
C10orf119		EDG1		CYP7B1		C20orf56
C10orf137		EDG5		CYP8B1		C20orf74
C10orf22		EEFSEC		CYTL1		C20orf75
C10orf26		EFHA2		CYYR1		C20orf82
C10orf28		EFHD1		DAAM2		C20orf85
C10orf32		EGLN1		DACH2		C21orf105
C10orf35		EGLN3		DACT2		C21orf109
C10orf38		EGR2		DAPK2		C21orf116
C10orf39		EIF1AX		DAZ2		C21orf117
C10orf4		EIF2A		DBC1		C21orf122
C10orf46		EIF2AK1		DBH		C21orf129
C10orf54		EIF2B2		DBX2		C21orf13
C10orf56		EIF5B		DCAL1		C21orf15
C10orf57		ELAC2		DCC		C21orf30
C10orf61		ELAVL2		DCD		C21orf42
C10orf63		ELF1		DCHS1		C21orf56
C10orf78		ELF4		DCN		C21orf62
C10orf79		ELK1		DCT		C21orf67
C10orf83		ELK4		DDAH2		C21orf7
C10orf88		ELMOD1		DDC		C21orf71
C10orf92		ELMOD2		DDIT4L		C21orf74
C10orf95		ELOVL2		DDR2		C21orf82
C10orf97		ELP3		DDX25		C21orf84
C11orf10		EMG1		DDX4		C21orf87
C11orf17		EMID1		DEFA4		C21orf89
C11orf2		EML1		DEFA5		C21orf96
C11orf24		EMP2		DEFA6		C21orf99
C11orf30		EMX2		DEFB123		C22orf15
C11orf31		EN1		DEFB125		C22orf24
C11orf37		ENPEP		DEFB126		C22orf25
C11orf45		ENPP1		DEFB127		C22orf26
C11orf46		ENTPD2		DEFB129		C22orf28
C11orf48		ENTPD5		DENND1C		C22orf29
C11orf49		EOMES		DENND4C		C22orf30
C12orf10		EP300		DFFB		C22orf31
C12orf11		EPB41L2		DGKG		C22orf32
C12orf23		EPB41L4B		DGKI		C2orf12
C12orf24		EPHA4		DHH		C2orf14
C12orf26		EPHA5		DIAPH3		C2orf24
C12orf29		EPHA7		DIO2		C2orf27
C12orf30		EPPB9		DIO3		C2orf37
C12orf31		EPS15		DIP2C		C2orf39
C12orf32		ERBB2IP		DIRAS1		C3orf16
C12orf35		ERBB4		DIRAS2		C3orf18
C12orf38		EREG		DKFZP434O047		C3orf20
C12orf39		ERG		DKFZp547H025		C3orf22
C12orf4		ERICH1		DKK2		C3orf24
C12orf41		ERO1LB		DKK4		C3orf25
C12orf43		ERRFI1		DLEU7		C3orf30
C12orf44		ESAM		DLG3		C3orf35
C12orf45		ESR1		DLG5		C3orf41
C12orf47		ESRRB		DLGAP1		C3orf42
C12orf48		ESRRG		DLK1		C3orf44
C12orf49		ETF1		DLX5		C3orf45
C12orf5		ETV4		DLX6		C3orf46
C12orf52		EVA1		DMBX1		C3orf48
C13orf1		EXOSC5		DMN		C3orf49
C13orf23		EXOSC8		DMRT1		C3orf50
C13orf3		EXT2		DMRT2		C3orf51
C13orf7		EXTL3		DMRTB1		C3orf53
C13orf8		EYA3		DMRTC2		C3orf57
C14orf1		EZH2		DNAH5		C3orf58
C14orf100		FABP5		DNAHL1		C3orf59
C14orf101		FADD		DNAI1		C3orf60
C14orf102		FAM102B		DNAI2		C3orf62
C14orf104		FAM13A1		DNAJB8		C3orf63
C14orf108		FAM13C1		DNAJC18		C3orf64
C14orf112		FAM19A2		DNAJC5G		C4B
C14orf119		FAM20B		DNASE1		C4orf17
C14orf122		FAM44A		DNER		C4orf18
C14orf124		FAM46C		DNMT3L		C4orf19
C14orf126		FAM49B		DNTT		C4orf20
C14orf133		FAM53C		DOCK11		C4orf22
C14orf138		FAM55C		DOCK2		C4orf23
C14orf143		FAM57B		DOCK8		C4orf26
C14orf145		FAM59A		DPCR1		C4orf27
C14orf147		FAM62B		DPEP1		C4orf28
C14orf149		FAM69B		DPP4		C4orf6
C14orf159		FAM70A		DPPA4		C4orf8
C14orf169		FAM81A		DPYS		C5
C14orf172		FAM98A		DPYSL5		C5AR1
C14orf2		FANCB		DRD1		C5orf14
C14orf21		FANCC		DRD1IP		C5orf21
C14orf24		FANCG		DRD3		C5orf22
C14orf32		FAP		DSCAML1		C5orf23
C14orf4		FARP1		DSCR1L1		C5orf24
C14orf93		FBLN5		DTNA		C5orf25
C15orf15		FBN1		DTX1		C5orf4
C15orf17		FBXL10		DUOX2		C6
C15orf23		FBXL20		DUSP15		C6orf10
C15orf24		FBXL22		DUSP21		C6orf103
C15orf29		FBXL4		DUSP9		C6orf111
C15orf37		FBXL7		DYDC1		C6orf112
C15orf38		FBXO3		DYNC1I1		C6orf115
C15orf39		FBXO7		DYRK4		C6orf128
C15orf40		FBXO8		E2F1		C6orf142
C15orf44		FBXW11		EBI2		C6orf146
C16orf24		FCAMR		ECEL1		C6orf148
C16orf28		FDXR		ECHS1		C6orf15
C16orf33		FEM1C		EDA2R		C6orf154
C16orf35		FERD3L		EDIL3		C6orf162
C16orf44		FEZ2		EDN2		C6orf170
C16orf46		FGB		EDN3		C6orf182
C16orf48		FGD1		EDNRB		C6orf189
C16orf52		FGD6		EEF1A2		C6orf194
C16orf55		FGF10		EFCAB1		C6orf195
C17orf28		FGF14		EFCBP1		C6orf201
C17orf32		FGF17		EFCBP2		C6orf206
C17orf37		FGF6		EFNA2		C6orf21
C17orf42		FGF7		EGFL6		C6orf218
C17orf48		FGF9		EGFL7		C6orf25
C17orf53		FGFR1		EGR4		C6orf26
C17orf58		FGFR1OP		EIF4E3		C6orf27
C17orf61		FHIT		ELAVL3		C6orf35
C17orf65		FHL2		ELAVL4		C6orf49
C17orf68		FHL3		ELMO1		C6orf50
C17orf71		FHOD3		ELN		C6orf52
C17orf75		FIBCD1		ELOVL3		C6orf58
C17orf79		FIGNL1		EMCN		C6orf59
C18orf10		FKBP10		EMID2		C6orf61
C18orf19		FKBP1A		EMILIN2		C6orf72
C18orf21		FKBP2		EMILIN3		C6orf81
C18orf22		FKBP5		EML3		C6orf85
C18orf24		FLCN		EMR1		C7
C18orf25		FLI1		EMX1		C7orf13
C18orf54		FLJ10241		EN2		C7orf20
C18orf55		FLJ11783		ENDOG		C7orf28A
C18orf56		FLJ14803		ENPP2		C7orf28B
C18orf8		FLJ16165		ENPP4		C7orf34
C19orf15		FLJ20184		ENPP5		C7orf38
C19orf2		FLJ20489		ENPP6		C8B
C19orf20		FLJ21963		ENTPD1		C8G
C19orf21		FLJ23861		EPB41L1		C8orf12
C19orf22		FLJ32447		EPDR1		C8orf14
C19orf23		FLJ36031		EPHA10		C8orf15
C19orf25		FLJ37078		EPHA8		C8orf16
C19orf28		FLJ38973		EPHB1		C8orf30A
C1D		FLJ38984		EPHB6		C8orf39
C1GALT1C1		FMNL1		EPO		C8orf4
C1orf100		FMOD		EPX		C8orf44
C1orf102		FN1		ERAF		C8orf46
C1orf106		FNBP1L		ERN2		C8orf47
C1orf107		FNTB		ESM1		C8orf54
C1orf109		FOXA2		ESPN		C8orf57
C1orf112		FOXB1		ESR2		C8orf59
C1orf116		FOXC1		EVX1		C8orf6
C1orf121		FOXD3		EYA1		C8orf60
C1orf122		FOXF1		EYA4		C8orf66
C1orf123		FOXG1B		F10		C8orf68
C1orf124		FOXJ1		F11		C8orf71
C1orf131		FOXL1		F13A1		C8orf73
C1orf135		FOXL2		F5		C8orf75
C1orf142		FOXN4		F7		C8orf77
C1orf144		FOXP2		F9		C8orf79
C1orf149		FOXQ1		FABP1		C8orf8
C1orf151		FRMD3		FABP7		C8ORFK29
C1orf156		FRMPD1		FADS6		C9
C1orf160		FRY		FAM101A		C9orf109
C1orf163		FST		FAM105A		C9orf116
C1orf166		FSTL5		FAM107A		C9orf122
C1orf172		FTL		FAM12A		C9orf126
C1orf174		FUBP1		FAM12B		C9orf127
C1orf176		FURIN		FAM19A4		C9orf130
C1orf181		FUS		FAM20A		C9orf131
C1orf182		FUT8		FAM33A		C9orf135
C1orf183		FXC1		FAM38B		C9orf138
C1orf190		FXR2		FAM3A		C9orf139
C1orf25		FXYD3		FAM3B		C9orf14
C1orf26		FXYD5		FAM3D		C9orf140
C1orf27		FZD1		FAM43B		C9orf142
C1orf31		FZD10		FAM45B		C9orf153
C1orf35		FZD7		FAM5B		C9orf163
C1orf38		FZD8		FAM5C		C9orf164
C1orf43		G0S2		FAM62C		C9orf165
C1orf51		G3BP2		FAM71A		C9orf18
C1orf52		GAB1		FAM71B		C9orf21
C1orf56		GAB3		FAM71C		C9orf27
C1orf57		GABARAPL2		FAM78A		C9orf31
C1orf63		GABBR1		FAM80A		C9orf33
C1orf66		GABPB2		FAM9A		C9orf37
C1orf75		GABRA1		FAM9B		C9orf38
C1orf83		GABRB2		FAM9C		C9orf39
C1orf84		GABRE		FANCE		C9orf44
C1orf85		GAD1		FASLG		C9orf45
C1orf89		GADD45G		FATE1		C9orf50
C1orf93		GALNT5		FBN3		C9orf53
C1QBP		GALNT7		FBP1		C9orf57
C20orf11		GALNTL5		FBP2		C9orf62
C20orf111		GAPDHS		FBXL21		C9orf7
C20orf112		GAS1		FBXO24		C9orf70
C20orf116		GATA2		FBXO27		C9orf71
C20orf117		GATA6		FBXO39		C9orf75
C20orf12		GBA2		FCER1A		C9orf79
C20orf121		GBGT1		FCER2		C9orf86
C20orf132		GBX2		FCGBP		C9orf9
C20orf133		GCA		FCGR2A		C9orf90
C20orf144		GCC1		FCGR3A		C9orf94
C20orf149		GCLC		FCGRT		CA1
C20orf152		GCN5L2		FCHO1		CA14
C20orf177		GCNT1		FCRL1		CA5A
C20orf19		GDAP1		FCRL2		CA6
C20orf195		GDI2		FCRL3		CA9
C20orf20		GDNF		FCRL4		CAB39L
C20orf23		GDPD5		FCRL5		CABLES1
C20orf24		GEMIN6		FEM1A		CABP4
C20orf27		GFI1		FES		CACNA1C
C20orf28		GGA3		FEV		CACNA1I
C20orf29		GHITM		FGA		CACNG3
C20orf30		GHR		FGD4		CALB1
C20orf4		GIMAP2		FGD5		CALCOCO2
C20orf42		GJA4		FGF12		CALML4
C20orf43		GJB1		FGF13		CALML5
C20orf44		GJB6		FGF18		CAMK1
C20orf54		GJC1		FGF19		CAMK1G
C20orf59		GK		FGF20		CAMK2A
C20orf67		GLA		FGF23		CAMKK1
C20orf7		GLE1L		FGF3		CAMP
C20orf72		GLG1		FGF4		CAMSAP1
C20orf77		GLI1		FGF8		CANT1
C20orf94		GLI4		FGFR3		CAPG
C20orf96		GLIPR1		FGFR4		CAPN11
C21orf119		GLRA2		FGG		CAPN12
C21orf2		GLS2		FGL2		CAPN14
C21orf25		GLUL		FHL5		CAPNS2
C21orf33		GMIP		FILIP1		CAPS
C21orf45		GMPPA		FKHL18		CAPZA3
C21orf51		GMPS		FKSG2		CAPZB
C21orf55		GNA14		FKSG83		CARD11
C21orf57		GNAL		FLJ10213		CARD9
C21orf58		GNAS		FLJ10324		CASD1
C21orf59		GNB1		FLJ10916		CASKIN1
C21orf6		GNB2L1		FLJ14107		CASP1
C21orf66		GNG11		FLJ20160		CASP12
C21orf69		GNG12		FLJ20273		CASQ2
C21orf70		GNS		FLJ21865		CATR1
C21orf91		GOLGA7		FLJ22662		CATSPER1
C22orf13		GOLT1B		FLJ23834		CATSPER2
C22orf16		GORASP1		FLJ25371		CATSPER4
C22orf23		GPC3		FLJ25680		CAV3
C22orf5		GPD1L		FLJ25791		CBFA2T2
C22orf9		GPM6B		FLJ30313		CBWD2
C2orf13		GPR1		FLJ30851		CBWD3
C2orf15		GPR116		FLJ30934		CBX7
C2orf16		GPR12		FLJ32252		CC2D1A
C2orf18		GPR120		FLJ32658		CCBP2
C2orf19		GPR137B		FLJ33534		CCDC100
C2orf25		GPR160		FLJ33706		CCDC101
C2orf28		GPR31		FLJ33790		CCDC102A
C2orf3		GPR34		FLJ35773		CCDC102B
C2orf33		GPR39		FLJ36166		CCDC104
C2orf34		GPR64		FLJ37357		CCDC105
C2orf7		GPRC5A		FLJ37464		CCDC106
C3		GPT2		FLJ38377		CCDC107
C3orf10		GPX6		FLJ39502		CCDC108
C3orf14		GRAP2		FLJ39653		CCDC109A
C3orf17		GRB10		FLJ40235		CCDC109B
C3orf19		GREB1		FLJ40288		CCDC111
C3orf23		GREM1		FLJ40712		CCDC112
C3orf26		GREM2		FLJ45803		CCDC113
C3orf28		GRIA2		FLJ90650		CCDC114
C3orf33		GRIA3		FLNC		CCDC115
C3orf34		GRIA4		FLRT1		CCDC116
C3orf37		GRID2		FLT1		CCDC117
C3orf38		GRIN2B		FLT3		CCDC120
C3orf39		GRK5		FLT4		CCDC13
C3orf54		GRLF1		FMO1		CCDC14
C4orf12		GRWD1		FMO2		CCDC17
C4orf14		GSC		FMO3		CCDC23
C4orf15		GSH1		FNDC1		CCDC24
C4orf7		GSN		FNDC5		CCDC26
C5orf15		GSPT2		FOXA3		CCDC27
C5orf16		GSTA4		FOXC2		CCDC28B
C5orf5		GSTO1		FOXE3		CCDC35
C6orf106		GSTP1		FOXF2		CCDC36
C6orf107		GTDC1		FOXI1		CCDC39
C6orf108		GTF2F1		FOXN1		CCDC40
C6orf113		GTPBP4		FOXP3		CCDC42
C6orf114		GUCY1A3		FPRL2		CCDC48
C6orf120		GUCY1B3		FREQ		CCDC51
C6orf125		GZMA		FRMD1		CCDC54
C6orf129		H1F0		FRMD4A		CCDC56
C6orf130		H2AFY2		FRZB		CCDC60
C6orf134		H3F3B		FSCN2		CCDC67
C6orf136		HADHA		FSD1		CCDC68
C6orf141		HAND1		FSIP2		CCDC69
C6orf145		HAP1		FSTL4		CCDC70
C6orf150		HAPLN1		FTCD		CCDC71
C6orf151		HAX1		FUSIP1		CCDC72
C6orf153		HBD		FUT3		CCDC73
C6orf157		HBQ1		FUT6		CCDC74B
C6orf165		HBS1L		FUT9		CCDC75
C6orf167		HCK		FXYD2		CCDC76
C6orf168		HDAC1		FXYD6		CCDC77
C6orf173		HDAC4		FXYD7		CCDC78
C6orf192		HDDC2		G6PC2		CCDC8
C6orf203		HDGF		GABRA2		CCDC80
C6orf211		HDGFRP3		GABRA3		CCDC81
C6orf47		HDHD1A		GABRA4		CCDC82
C6orf62		HECW2		GABRA5		CCDC83
C6orf64		HEMGN		GABRA6		CCDC84
C6orf70		HERC1		GABRB1		CCDC85B
C6orf89		HERC3		GABRB3		CCDC86
C6orf97		HERC5		GABRD		CCDC87
C7orf10		HES1		GABRP		CCDC88
C7orf11		HES7		GABRQ		CCDC89
C7orf23		HEXA		GABRR1		CCDC91
C7orf24		HEXIM2		GAD2		CCDC92
C7orf25		HEY1		GAL		CCDC93
C7orf26		HEY2		GALNT1		CCDC94
C7orf27		HFE		GALNT14		CCDC95
C7orf29		HGF		GALNT8		CCDC96
C7orf30		HHAT		GALNTL1		CCDC97
C7orf31		HHIP		GALNTL2		CCDC98
C7orf36		HINT1		GALP		CCDC99
C8orf13		HINT2		GALR1		CCHCR1
C8orf32		HINT3		GALR2		CCL13
C8orf33		HIP1		GALR3		CCL19
C8orf37		HIST1H2AH		GAP43		CCL2
C8orf38		HIST1H2BJ		GAS2		CCL21
C8orf40		HIST1H2BK		GAS7		CCL22
C8orf41		HIST1H4D		GATA1		CCL24
C8orf42		HK1		GATA4		CCL26
C8orf45		HKR1		GATA5		CCL28
C8orf51		HLA-B		GATM		CCL3L3
C8orf53		HLF		GBA3		CCL5
C8orf55		HLX1		GCG		CCL8
C8orf58		HLXB9		GCHFR		CCNB3
C8orf76		HMGCL		GCK		CCNE1
C9orf103		HMMR		GCM1		CCNJL
C9orf114		HMX2		GDAP1L1		CCNL2
C9orf121		HNRNPG-T		GDF10		CCR1
C9orf123		HNRPA2B1		GDF2		CCR10
C9orf125		HNRPH1		GDF3		CCR2
C9orf150		HNRPH2		GDF6		CCR4
C9orf156		HNRPU		GDPD2		CCR5
C9orf16		HNRPUL1		GEFT		CCR8
C9orf23		HOMER2		GFPT2		CCR9
C9orf25		HOP		GFRA1		CCRL1
C9orf40		HORMAD2		GFRA2		CCRL2
C9orf43		HOXA10		GFRA3		CD14
C9orf46		HOXA11		GFRA4		CD160
C9orf47		HOXA7		GGT1		CD163
C9orf5		HOXA9		GH1		CD163L1
C9orf52		HOXB6		GH2		CD177
C9orf6		HOXB7		GHRH		CD180
C9orf64		HOXB8		GHRHR		CD19
C9orf68		HOXB9		GHSR		CD2
C9orf72		HOXC10		GIF		CD209
C9orf78		HOXC13		GIMAP1		CD226
C9orf80		HOXC6		GIMAP5		CD244
C9orf82		HOXC8		GIMAP7		CD247
C9orf84		HOXC9		GIMAP8		CD248
C9orf85		HOXD1		GIP		CD28
C9orf89		HOXD12		GIPC2		CD300E
C9orf91		HPCAL4		GIPC3		CD302
C9orf93		HPGD		GJA10		CD320
C9orf95		HPRT1		GJA3		CD33L3
C9orf97		HPS5		GJA5		CD3D
CA11		HPSE2		GJE1		CD46
CA12		HRK		GLIS1		CD5
CA13		HS3ST1		GLP1R		CD52
CA3		HS3ST3A1		GLP2R		CD53
CAB39		HS3ST3B1		GLRA1		CD55
CABC1		HS3ST4		GLT25D2		CD68
CABIN1		HS3ST5		GLULD1		CD74
CABYR		HS6ST2		GLYAT		CD79A
CACNB1		HSD11B1		GML		CD80
CACNB3		HSD11B2		GNAO1		CD86
CACYBP		HSPB8		GNAT1		CD8B
CAD		HSPC049		GNAZ		CD93
CADPS2		HSPC268		GNB3		CD97
CALCOCO1		HSPE1		GNE		CDC14C
CALD1		HTR1B		GNG13		CDC20B
CALM1		HTR2C		GNG2		CDC2L1
CALM2		HTR4		GNG4		CDC2L2
CALM3		HTRA1		GNG7		CDC42SE2
CALML3		HTRA2		GNG8		CDCA3
CALR		HYI		GNGT2		CDCP2
CALR3		HYPE		GNRH1		CDH10
CALU		ID2		GP5		CDH15
CAMK2D		ID4		GPC5		CDH17
CAMK2G		IDH3G		GPHB5		CDH26
CAMK2N1		IER2		GPM6A		CDH5
CAMKK2		IER5		GPR101		CDH9
CAMLG		IER5L		GPR103		CDK3
CAMSAP1L1		IFI30		GPR119		CDKL2
CAMTA1		IFIT5		GPR123		CDR1
CAMTA2		IFT172		GPR124		CDRT1
CAND1		IGF1R		GPR128		CDRT15
CANX		IGF2AS		GPR142		CDRT4
CAP1		IGF2R		GPR150		CDSN
CAP2		IGFBP2		GPR156		CDY2A
CAPN1		IGFBP3		GPR158		CEACAM20
CAPN2		IGFBP5		GPR162		CEBPE
CAPN3		IGFBPL1		GPR17		CECR2
CAPN7		IGSF21		GPR173		CECR4
CAPNS1		IHPK1		GPR174		CEECAM1
CAPS2		IHPK2		GPR18		CEL
CAPZA1		IKIP		GPR22		CEND1
CAPZA2		IL12A		GPR23		CENPB
CARD6		IL13RA1		GPR26		CENPI
CARD8		IL15		GPR27		CENPK
CARHSP1		IL19		GPR35		CENPL
CARKL		IL1RAP		GPR37		CENPM
CARS		IL1RAPL2		GPR37L1		CENPN
CASC1		IL20RA		GPR42		CENPO
CASC2		IL7		GPR50		CENPP
CASC3		IL9		GPR55		CENPQ
CASC4		ILF3		GPR56		CENPT
CASC5		ILK		GPR6		CENTA1
CASKIN2		IMMP2L		GPR62		CENTB5
CASP2		IMPDH1		GPR63		CENTD3
CASP4		INA		GPR78		CEP110
CASP7		INE1		GPR82		CEP164
CASP8		INPP4A		GPR83		CEP170
CASP8AP2		INSIG1		GPR88		CEP192
CASP9		INSM2		GPRASP2		CEP350
CASZ1		IPO13		GPRC5C		CEP76
CAT		IQSEC1		GPRC5D		CEP78
CAV1		IRF1		GPRC6A		CER1
CAV2		IRF2BP2		GPSM1		CES1
CBARA1		IRF4		GPX3		CES4
CBL		IRF6		GPX5		CES7
CBLC		IRF8		GRASP		CESK1
CBLL1		IRS1		GRID1		CETP
CBLN4		IRS2		GRIK1		CFB
CBR3		IRS4		GRIK2		CFD
CBX1		IRX4		GRIK3		CFHR1
CBX3		ISG20L1		GRIK4		CFHR2
CBX5		ISL1		GRIK5		CFHR3
CBX6		ISL2		GRIN1		CFHR4
CC2D1B		ISOC2		GRIN2A		CFHR5
CCAR1		ITGA4		GRIN2C		CFI
CCBE1		ITGAD		GRIN2D		CFLP1
CCBL1		ITGB3		GRIN3A		CFP
CCDC11		ITGBL1		GRIN3B		CG012
CCDC15		ITM2C		GRK1		CG018
CCDC16		ITSN1		GRM1		CGB
CCDC21		JAM2		GRM2		CGB1
CCDC22		JMJD2D		GRM3		CGB2
CCDC25		JOSD2		GRM4		CHAD
CCDC28A		JUNB		GRM7		CHCHD4
CCDC32		JUND		GRM8		CHD7
CCDC34		JUP		GRP		CHD8
CCDC38		KAL1		GRTP1		CHD9
CCDC41		KATNB1		GSCL		CHEK2
CCDC43		KAZALD1		GSH2		ChGn
CCDC44		KBTBD11		GSTA5		CHIA
CCDC45		KCNA1		GSTM1		CHIC1
CCDC47		KCNA5		GUCY1A2		CHODL
CCDC49		KCNAB1		GUCY2C		CHRM4
CCDC5		KCNC3		GUCY2D		CHRNA10
CCDC55		KCND2		GUCY2F		CHRNA9
CCDC57		KCNH2		GYG1		CHRNB1
CCDC58		KCNH3		GYG2		CHRNB3
CCDC59		KCNJ11		GYPC		CHRNE
CCDC6		KCNJ15		GYS2		CHRNG
CCDC62		KCNJ2		GZMK		CHST6
CCDC66		KCNJ5		HABP2		CHTF18
CCDC7		KCNK1		HAMP		CIAPIN1
CCDC9		KCNK15		HAND2		CIB3
CCL11		KCNK2		HAO1		CIB4
CCL20		KCNMA1		HAO2		CIC
CCM2		KCNMB4		HAPLN2		CICE
CCNA1		KCNN2		HAPLN4		CIDEB
CCNA2		KCNN4		HAS1		CIDEC
CCNB1		KCNS3		HBA1		CILP
CCNB1IP1		KCTD15		HBA2		CILP2
CCNB2		KCTD8		HBM		CIRBP
CCND1		KDR		HCN1		CKAP2L
CCND3		KEAP1		HCN2		CKAP5
CCNDBP1		KHDRBS3		HCN4		CKMT1B
CCNF		KIAA0232		HCRTR2		CLC
CCNG1		KIAA0265		HDC		CLCA1
CCNG2		KIAA0274		HEPH		CLCA3
CCNH		KIAA0319L		HEYL		CLCA4
CCNI		KIAA0408		HFE2		CLCF1
CCNJ		KIAA0409		HIF3A		CLCN1
CCNK		KIAA0427		HIPK3		CLCN2
CCNL1		KIAA0664		HISPPD1		CLCN5
CCNT1		KIAA0701		HIST1H2BE		CLCNKA
CCNT2		KIAA0738		HIST3H2A		CLDN14
CCPG1		KIAA0774		HIST3H2BB		CLDN16
CCRK		KIAA0895		HIST3H3		CLDN19
CCRN4L		KIAA0922		HLA-C		CLDN2
CCS		KIAA1012		HLA-DMB		CLDN22
CCT2		KIAA1026		HLA-DOA		CLDN6
CCT3		KIAA1166		HLA-DPA1		CLDN8
CCT4		KIAA1212		HLA-DPB1		CLDN9
CCT5		KIAA1217		HLA-DQA2		CLDND2
CCT6B		KIAA1467		HLA-DQB2		CLEC12A
CCT7		KIAA1529		HLA-DRA		CLEC14A
CCT8		KIAA1712		HMG1L1		CLEC2L
CD109		KIAA1715		HMGCLL1		CLEC3A
CD151		KIAA1727		HNF4A		CLEC3B
CD164		KIAA1754L		HORMAD1		CLEC4A
CD1E		KIAA1946		HOXB1		CLEC4C
CD276		KIAA1984		HOXB13		CLEC4D
CD2AP		KIF11		HOXC11		CLEC5A
CD2BP2		KIF23		HOXC12		CLIC3
CD3EAP		KIRREL		HOXC4		CLINT1
CD47		KIT		HOXC5		CLN3
CD58		KLC4		HOXD10		CLPS
CD59		KLF10		HOXD11		CLSTN3
CD63		KLF14		HOXD13		CMAH
CD81		KLF15		HOXD3		CMKLR1
CD82		KLF4		HOXD9		CMTM1
CD83		KLF8		HPCA		CMTM2
CD99		KLF9		HPN		CMTM3
CD99L2		KLHDC2		HRASLS		CMTM8
CDA		KLHDC5		HRASLS5		CMYA3
CDADC1		KLHL24		HRH2		CMYA5
CDAN1		KLHL7		HRH3		CNBP
CDC14A		KLHL9		HS322B1A		CNGA3
CDC14B		KNTC1		HS6ST3		CNGA4
CDC20		KRT1		HSD17B6		CNGB1
CDC23		KRT6C		HSD3B2		CNKSR1
CDC25A		KRTAP11-1		HSFY2		CNOT6L
CDC25B		KYNU		HSPA12B		CNR1
CDC26		L3MBTL3		HSPA2		CNR2
CDC27		L3MBTL4		HSPA6		CNTD1
CDC2L6		LANCL1		HSPBAP1		CNTD2
CDC34		LARP2		HTR1A		CNTN3
CDC37		LARP4		HTR1E		CNTN4
CDC37L1		LAS1L		HTR2A		CNTNAP1
CDC40		LASS6		HTR3A		CNTNAP3
CDC42BPB		LBH		HTR3B		CNTNAP4
CDC42BPG		LCE1E		HTR3C		CNTNAP5
CDC42EP1		LCP1		HTR5A		COG8
CDC42EP2		LDHB		HTR6		COL11A1
CDC42EP3		LDOC1		HTRA3		COL14A1
CDC42EP5		LDOC1L		HUNK		COL15A1
CDC42SE1		LEF1		HYLS1		COL22A1
CDC45L		LEMD2		ICOSLG		COL6A1
CDC5L		LENG8		IFNA14		COL6A2
CDC6		LGI1		IFNA2		COL8A2
CDC7		LHB		IFNA5		COL9A3
CDC73		LHFPL1		IFNA6		COLEC11
CDCA2		LHX1		IFNA8		COMMD4
CDCA4		LHX2		IFNB1		COMTD1
CDCA5		LHX4		IFNG		COP1
CDCA7L		LHX6		IFNW1		COPB1
CDCA8		LHX9		IGF1		CORO6
CDCP1		LIMK2		IGF2		CORT
CDGAP		LIMS1		IGFBP1		COX18
CDH1		LIN7A		IGFBP4		COX19
CDH24		LIPG		IGLL1		COX7A2
CDIPT		LMAN1		IGSF1		COX7B
CDK10		LMO1		IGSF10		CPA2
CDK2		LMO3		IGSF11		CPA4
CDK2AP1		LOC130940		IGSF6		CPA5
CDK4		LOC153222		IL10		CPB1
CDK5		LOC197322		IL10RA		CPEB1
CDK5RAP1		LOC201164		IL12RB2		CPN2
CDK5RAP2		LOC285382		IL13		CPS1
CDK5RAP3		LOC375449		IL13RA2		CPSF3L
CDK6		LOC375748		IL16		CPT1B
CDK7		LOC387856		IL17C		CPXCR1
CDK8		LOC388272		IL17F		CR1
CDK9		LOC388335		IL17RB		CRB3
CDKAL1		LOC388610		IL18RAP		CREG1
CDKL1		LOC391356		IL1F8		CREG2
CDKL3		LOC400566		IL1R2		CRELD2
CDKL5		LOC554235		IL1RAPL1		CRIPAK
CDKN2B		LOC55565		IL1RL1		CRISP1
CDKN2D		LOC57228		IL1RL2		CRLF2
CDKN3		LOC63920		IL20		CRLS1
CDR2		LOH11CR2A		IL23A		CROCC
CDR2L		LPHN2		IL27		CRTAM
CDS1		LPPR4		IL28A		CRYAA
CDS2		LRAT		IL28B		CRYBA1
CDT1		LRCH3		IL29		CRYBA4
CDV3		LRP1		IL2RA		CRYBB1
CDYL		LRP2		IL32		CRYGA
CEACAM1		LRP4		IL5		CRYGB
CEBPA		LRPAP1		IL5RA		CRYGC
CEBPB		LRRC14		IL7R		CRYGD
CEBPG		LRRC23		IMP5		CRYGS
CEBPZ		LRRC8A		IMPG1		CSAG1
CECR5		LRRC8E		INHBB		CSAG2
CENPA		LRRFIP1		INS		CSAG3A
CENPC1		LRRN1		INSM1		CSDC2
CENPE		LSM14B		INSRR		CSF1
CENPF		LTBP1		IQCA		CSF2
CENPH		LTBP3		IQGAP2		CSF3
CENPJ		LUC7L2		IRX1		CSH1
CENTB1		LUZP2		IRX6		CSH2
CENTG2		LY6D		ISLR		CSHL1
CENTG3		LYPD1		ITGA11		CSMD1
CEP135		LYPD5		ITGA7		CSPG4
CEP152		LYSMD3		ITGA8		CSPG4LYP1
CEP250		LYSMD4		ITGA9		CSPP1
CEP27		LYST		ITGAM		CST1
CEP55		LZTFL1		ITGAX		CST11
CEP63		MAD2L1		ITGB1BP1		CST2
CEP68		MAF		ITGB1BP2		CST5
CERK		MAFB		ITGB1BP3		CST6
CES2		MAFF		ITIH1		CST7
CETN2		MAGEB6		ITIH2		CST8
CETN3		MAGEE1		ITIH3		CSTL1
CFDP1		MAGEH1		ITIH4		CT45-1
CFH		MAGI2		ITIH5		CTA-126B4.3
CFL1		MAGI3		ITK		CTA-216E10.6
CFL2		MAML1		ITPKA		CTA-246H3.1
CFLAR		MAN1A1		IVL		CTAG1A
CGI-09		MAN1A2		JAG2		CTAGE1
CGRRF1		MANEAL		JAM3		CTAGE3
CH25H		MAOB		JPH3		CTAGE4
CHAC1		MAP2		KAAG1		CTAGE6
CHAC2		MAP2K3		KALRN		CTAGEP
CHAF1A		MAP2K4		KATNAL2		CTB-1048E9.5
CHAF1B		MAP3K10		KCNA10		CTF8
CHCHD1		MAP3K13		KCNA2		CTGLF1
CHCHD2		MAP3K5		KCNA7		CTHRC1
CHCHD3		MAP3K7		KCNAB2		CTPS
CHCHD5		MAP3K7IP2		KCNB1		CTPS2
CHCHD6		MAP3K8		KCNB2		CTR9
CHCHD7		MAP4K3		KCNC1		CTRB2
CHCHD8		MAP4K4		KCNC2		CTRL
CHD1		MAPK11		KCND3		CTSE
CHD1L		MAPK8IP2		KCNE1		CTSF
CHD2		MAPRE2		KCNG4		CTSG
CHD3		MAPRE3		KCNH1		CTSK
CHD4		MAPT		KCNH4		CTSS
CHD6		MARCH4		KCNH5		CTSW
CHEK1		MARCH5		KCNH6		CUBN
CHERP		MARCH8		KCNH7		CUL4B
CHFR		MARK1		KCNH8		CUTA
CHI3L2		MARK4		KCNIP1		CUZD1
CHIC2		MASTL		KCNIP4		CWF19L2
CHID1		MAT1A		KCNJ1		CX62
CHKA		MATN2		KCNJ10		CXCL10
CHKB		MATR3		KCNJ13		CXCL6
CHML		MBD1		KCNJ14		CXCR3
CHMP1B		MBD3		KCNJ3		CXCR6
CHMP2A		MBIP		KCNJ4		CXorf1
CHMP2B		MC4R		KCNJ6		CXorf10
CHMP4A		MC5R		KCNJ8		CXorf21
CHMP4B		MCART1		KCNJ9		CXorf23
CHMP4C		MCF2L2		KCNK10		CXorf24
CHMP5		MCFD2		KCNK12		CXorf41
CHMP6		MCOLN3		KCNK13		CXorf52
CHMP7		MDFI		KCNK16		CXorf56
CHORDC1		MDGA1		KCNK17		CXorf57
CHP		MDM2		KCNK18		CXorf58
CHPF		MECP2		KCNK3		CXorf59
CHPT1		MED31		KCNK4		CXorf6
CHRM3		MED9		KCNK5		CXorf9
CHRM5		MEF2C		KCNK9		CXYorf2
CHRNA6		MEF2D		KCNMB1		CYB561D2
CHRNB2		MEGF11		KCNMB2		CYBA
CHST11		MEIS2		KCNMB3		CYBB
CHST12		MEIS3		KCNN1		CYFIP2
CHST4		MERTK		KCNN3		CYLC2
CHST5		MET		KCNQ1		CYorf14
CHST7		METRNL		KCNQ1DN		CYorf15B
CHSY1		METTL5		KCNQ2		CYorf16
CHUK		MFGE8		KCNQ3		CYP17A1
CIB1		MFSD2		KCNQ4		CYP1A2
CIB2		MGAT4A		KCNRG		CYP21A2
CINP		MGC13379		KCNS1		CYP2B6
CIP29		MGC26733		KCNS2		CYP2C18
CIR		MGC39900		KCNT1		CYP2C19
CIRH1A		MGC42105		KCNV1		CYP2C8
CISH		MGC61571		KCTD18		CYP2C9
CIT		MGEA5		KCTD4		CYP2D6
CITED2		MGMT		KERA		CYP3A4
CITED4		MID1		KIAA0196		CYP3A5
CKAP2		MID1IP1		KIAA0672		CYP3A7
CKAP4		MIER1		KIAA0892		CYP4A11
CKLF		MIPOL1		KIAA1267		CYP4B1
CKS1B		MIZF		KIAA1274		CYP4F12
CKS2		MLSTD2		KIAA1446		CYP4F3
CLASP1		MMP11		KIAA1456		CYP4X1
CLCA2		MMP24		KIAA1522		CYP4Z1
CLCN3		MOBK1B		KIAA1576		CYP4Z2P
CLCN7		MOBKL2B		KIAA1632		CYP7A1
CLDN12		MON2		KIAA1822		CYSLTR1
CLDN4		MORC1		KIAA1841		CYSLTR2
CLDN7		MORC2		KIF17		D2HGDH
CLDND1		MORF4L2		KIF19		DAB1
CLEC2B		MOSPD1		KIF1A		DAK
CLIC1		MPP1		KIF25		DAMS
CLIC4		MPP6		KIF5A		DAND5
CLK1		MPPED1		KIRREL2		DAO
CLK2		MPPED2		KIRREL3		DAOA
CLK4		MPZL1		KL		DAP3
CLMN		MRCL3		KLHDC7A		DAPK1
CLN6		MRP63		KLHL1		DARC
CLN8		MRPL11		KLHL14		DAZL
CLNS1A		MRPL13		KLHL6		DBF4B
CLPB		MRPL14		KLK1		DBNDD1
CLPP		MRPL33		KLK11		DBNDD2
CLPTM1		MRPL9		KLK12		DCLRE1A
CLPX		MRPS10		KLK14		DCST1
CLSPN		MRPS14		KLK15		DCST2
CLSTN1		MRPS17		KLK2		DCTN1
CLTA		MRPS22		KLK3		DCX
CLTB		MS4A8B		KLK4		DDEF1
CLTC		MSN		KLK7		DDEF1IT1
CLTCL1		MSRB3		KLRD1		DDO
CLUAP1		MSX1		KLRF1		DDT
CLYBL		MSX2		KRT12		DDX11
CMAS		MTA3		KRT13		DDX20
CMIP		MTFMT		KRT17		DDX39
CMTM4		MTHFD2		KRT24		DDX43
CMTM6		MTMR2		KRT4		DDX53
CMTM7		MTMR3		KRTAP10-10		DDX54
CNIH		MTMR9		KRTAP13-1		DEADC1
CNIH4		MTNR1A		KRTAP13-3		DEC1
CNKSR3		MTPN		KRTAP13-4		DEF6
CNN2		MTUS1		KRTAP15-1		DEFA1
CNN3		MTX1		KRTAP17-1		DEFB1
CNNM2		MUS81		KRTAP19-1		DEFB103A
CNNM3		MUT		KRTAP5-9		DEFB104A
CNO		MUTED		KRTAP9-3		DEFB105A
CNOT1		MX2		KRTAP9-4		DEFB106A
CNOT10		MXD1		KY		DEFB114
CNOT2		MXI1		L1CAM		DEFB118
CNOT3		MXRA5		LACRT		DEFB119
CNOT4		MXRA7		LAIR2		DEFB4
CNOT6		MYADM		LALBA		DENND2A
CNOT7		MYBPC2		LAMA2		DEPDC7
CNOT8		MYC		LAMC3		DERL3
CNTROB		MYCL1		LARGE		DES
COASY		MYH4		LASS4		DET1
COBLL1		MYH9		LAT2		DFNB59
COBRA1		MYL6		LBP		DGAT1
COG1		MYLIP		LBX1		DGAT2L3
COG4		MYO10		LCE1A		DGCR5
COG6		MYO1D		LCE1D		DGCR6L
COG7		MYO3A		LCE2A		DGKB
COIL		MYOCD		LCE2B		DGKQ
COL13A1		NAB1		LCE2D		DHDH
COL16A1		NAGS		LCE3A		DHRS2
COL17A1		NAP1L2		LCE3B		DHRS4
COL4A1		NAP1L3		LCN1		DHRS9
COL4A2		NAPG		LCN2		DHRSX
COL4A3BP		NARS		LCN6		DHX32
COL4A5		NAV1		LCP2		DHX37
COL4A6		NBEA		LDB2		DIO1
COL5A2		NCBP1		LECT1		DIO3OS
COL7A1		NCLN		LEMD1		DIP
COMMD1		NCOA7		LENG1		DIRC1
COMMD10		NCOR1		LGALS12		DISP1
COMMD2		NDEL1		LGALS13		dJ222E13.2
COMMD5		NDP		LGALS14		DKC1
COMMD6		NDUFB2		LGI2		DKFZp313A2432
COMMD7		NDUFB6		LGI3		DKFZp313P036
COMMD8		NDUFS5		LGI4		DKFZP434A0131
COMMD9		NDUFS7		LGICZ1		DKFZP434A062
COMT		NDUFV2		LGR5		DKFZP434B061
COPA		NEDD4		LGR6		DKFZp434F142
COPB2		NEDD4L		LHCGR		DKFZp434G179
COPE		NEGR1		LHFPL2		DKFZP434H168
COPG		NEIL3		LHFPL3		DKFZP434I0714
COPG2		NELL2		LHX3		DKFZp434J1015
COPS2		NEO1		LHX5		DKFZP434K028
COPS4		NES		LILRA3		DKFZp434K191
COPS5		NEURL		LILRA4		DKFZp434L192
COPS6		NEUROG2		LILRA5		DKFZp434O0320
COPS7B		NFATC1		LILRB2		DKFZP434P211
COPS8		NFIA		LILRB3		DKFZp547E087
COPZ1		NFIL3		LILRB5		DKFZp547G183
COPZ2		NFKB1		LIM2		DKFZp547J222
COQ10A		NFKB2		LIMS2		DKFZp547K054
COQ10B		NFKBIE		LIN28		DKFZP547L112
COQ2		NFYA		LIN28B		DKFZP564C152
COQ4		NGFR		LIPH		DKFZP564C196
COQ5		NHLRC2		LIX1		DKFZP564J102
COQ6		NIN		LMAN1L		DKFZp564N2472
COQ9		NINJ2		LMO2		DKFZp586C0721
CORIN		NISCH		LMOD1		DKFZP586H2123
CORO1A		NKD1		LMOD3		DKFZp586I1420
CORO1C		NKIRAS1		LMX1A		DKFZP586K1520
CORO2B		NKX2-2		LMX1B		DKFZp667E0512
COTL1		NKX2-3		LOC146325		DKFZp667F0711
COX10		NKX2-8		LOC147650		DKFZp667G2110
COX11		NKX3-1		LOC153328		DKFZp667M2411
COX15		NLGN4X		LOC198437		DKFZP686A01247
COX17		NLGN4Y		LOC201175		DKFZP686E2158
COX4I1		NLK		LOC221442		DKFZp761B107
COX4NB		NME2		LOC253012		DKFZp761E198
COX5A		NMI		LOC283514		DKFZp761H2121
COX6B1		NMNAT1		LOC387601		DKFZP761M1511
COX6B2		NMNAT2		LOC388965		DKFZp761P0212
COX6C		NMNAT3		LOC399947		DKFZP779L1068
COX7A2L		NOG		LOC400120		DKFZp779M0652
COX7C		NOL4		LOC400451		DKFZp779O175
COX8A		NOS1		LOC400506		DKFZp781M2440
CP110		NOS2A		LOC440087		DLEC1
CPA6		NOSIP		LOC441177		DLEU1
CPD		NOV		LOC63928		DLEU2
CPE		NPAS1		LOC89944		DLG2
CPEB2		NPAS2		LOC91431		DLSTP
CPEB3		NPDC1		LOC91461		DMBT1
CPEB4		NPLOC4		LONRF1		DMGDH
CPM		NPNT		LONRF2		DMKN
CPNE2		NPR3		LONRF3		DMP1
CPNE3		NPY1R		LOR		DMRTC1
CPNE8		NR0B1		LOXHD1		DNA2L
CPOX		NR2F1		LOXL3		DNAH14
CPSF1		NR2F6		LOXL4		DNAH17
CPSF2		NR3C2		LPHN1		DNAH7
CPSF3		NR4A2		LPL		DNAH8
CPSF4		NR4A3		LPO		DNAJB4
CPT2		NRCAM		LRCH2		DNAJB7
CRADD		NRG1		LRFN2		DNAJC12
CRAMP1L		NRG2		LRFN5		DNAJC13
CREB1		NRIP3		LRIG1		DNAJC15
CREB3		NRXN1		LRP1B		DNAJC7
CREB3L2		NRXN3		LRP3		DNAJC8
CREB3L4		NSBP1		LRRC15		DNALI1
CREBBP		NSD1		LRRC18		DNASE1L2
CREBL1		NT5C2		LRRC19		DNASE2B
CREBL2		NT5DC1		LRRC21		DND1
CRELD1		NT5DC2		LRRC3		DNHD1
CRIM1		NT5E		LRRC32		DNHD2
CRIP1		NTF5		LRRC33		DNM1
CRIP2		NTN2L		LRRC36		DNMBP
CRISPLD1		NTNG1		LRRC55		DNMT3A
CRK		NTNG2		LRRC7		DOC2A
CRKL		NTRK2		LRRN3		DOC2B
CRKRS		NUBPL		LRRTM1		DOCK1
CRLF3		NUDCD2		LRRTM3		DOCK10
CRNKL1		NUDT21		LRTM1		DOHH
CROP		NUMA1		LSAMP		DOK1
CRSP3		NUP107		LSP1		DOK2
CRSP6		NUP54		LTA		DOK3
CRSP7		NUP85		LTF		DOPEY2
CRSP9		NUPL2		LTK		DP58
CRTC1		NXPH3		LY6H		DPEP2
CRTC2		NXPH4		LY6K		DPEP3
CRTC3		NXT2		LY86		DPP10
CRY1		NYX		LYPD4		DPP6
CRYL1		OGFRL1		LYZ		DPPA2
CRYZ		OGT		LYZL4		DPPA5
CRYZL1		OLFM4		MAB21L2		DPT
CS		OLIG1		MACF1		DPY19L1
CSAD		OLIG2		MADCAM1		DPY19L1P1
CSDE1		ONECUT1		MAEL		DPY19L2
CSE1L		OPA1		MAFA		DPY19L3
CSGlcA-T		OPHN1		MAG		DPYSL4
CSNK1A1		ORAOV1		MAGEA10		DQX1
CSNK1E		ORC4L		MAGEA11		DRD4
CSNK1G1		ORC5L		MAGEA12		DRD5
CSNK1G3		OSBPL6		MAGEA5		DRP2
CSNK2B		OSBPL9		MAGEB10		DSC1
CSRP2		OSR1		MAGEB18		DSCAM
CSRP2BP		OSTF1		MAGEB2		DSCR10
CSTB		OTOP3		MAGEB3		DSCR4
CSTF2T		OTP		MAGEB4		DSCR6
CSTF3		OTX1		MAGEC3		DSCR8
CTAGE5		OTX2		MAK		DSG1
CTBP1		OXCT1		MAL		DSG4
CTBS		OXGR1		MAN1C1		DSPP
CTCF		P18SRP		MAP1A		DTNBP1
CTDP1		P2RY1		MAP3K12		DTX2
CTDSP1		P2RY10		MAP6		DTYMK
CTDSP2		P4HA1		MAPK10		DUB3
CTDSPL		P4HA3		MARCH1		DUOXA2
CTF1		PABPC5		MARCO		DUS1L
CTGF		PACS2		MASP1		DUSP13
CTNNA1		PAFAH1B2		MASP2		DUSP2
CTNNB1		PAK1IP1		MAST1		DUSP5P
CTNNBIP1		PAK3		MATK		DUX2
CTNNBL1		PAM		MATN3		DUX3
CTNS		PAP2D		MBD3L1		DUX4
CTSB		PAPLN		MBNL3		DVL1
CTSC		PAPSS1		MC1R		DXS542
CTSD		PAQR3		MC2R		DYDC2
CTSH		PAQR5		MCAM		DYNC2H1
CTSL2		PARP6		MCF2		DYNC2LI1
CTSO		PARP8		MCF2L		DYNLT1
CTSZ		PARS2		MCTP1		DYRK1B
CTTN		PARVB		MCTP2		DYSF
CTTNBP2NL		PAWR		MED12L		EARS2
CTXN1		PAX1		MEFV		EBF2
CUEDC2		PBEF1		MEGF10		ECAT8
CUGBP1		PBK		MEOX1		ECD
CUL3		PBX2		MEOX2		ECE2
CUL4A		PCAF		MEP1A		ECEL1P2
CUL5		PCBD2		MESP1		ECHDC3
CUL7		PCDH10		MFRP		ECM1
CUTC		PCDH11Y		MFSD4		ECM2
CUTL1		PCDH7		MGAT3		ECSM2
CWF19L1		PCDH8		MGAT5		EDC3
CXADR		PCDHAC1		MGC26647		EDC4
CXCL1		PCDHGC3		MGC27121		EDEM2
CXCL16		PCF11		MGC33212		EDEM3
CXCL2		PCGF5		MGC33407		EDG3
CXorf15		PCNP		MGC33657		EDG6
CXorf38		PCOLCE2		MGC33894		EDG7
CXorf39		PCSK5		MGC34774		EEA1
CXorf40B		PCSK6		MGC34821		EEF1B2
CXorf42		PCTK1		MGC34824		EFCAB3
CXorf43		PDCD5		MGC35295		EFCAB4A
CXXC1		PDE11A		MGC35308		EFCAB4B
CYB561		PDE3A		MGC4172		EFEMP2
CYB5A		PDE3B		MGC42090		EFHB
CYB5B		PDE6C		MGC45438		EFHC2
CYB5D2		PDE8A		MGC52498		EFS
CYB5R1		PDE9A		MIA2		EFTUD1
CYB5R2		PDGFB		MICALCL		EFTUD2
CYB5R3		PDGFD		MID2		EGF
CYB5R4		PDGFRL		MIP		EGFL11
CYBASC3		PDK3		MKL2		EHMT1
CYBRD1		PDLIM3		MKRN3		EIF2AK2
CYC1		PDRG1		MLC1		EIF3S8
CYCS		PDZD11		MLN		EIF4A1
CYFIP1		PDZD8		MLXIPL		EIF4G3
CYHR1		PDZRN3		MMD2		ELA1
CYLD		PEA15		MMP12		ELA2
CYorf15A		PELI2		MMP16		ELA2A
CYP1B1		PEMT		MMP21		ELA2B
CYP20A1		PENK		MMP3		ELA3B
CYP27B1		PEPD		MMP9		ELF5
CYP39A1		PER1		MMRN1		ELOVL7
CYP4V2		PET112L		MOBP		ELSPBP1
CYP51A1		PEX14		MOGAT3		ELTD1
CYR61		PEX16		MOS		EMR2
DAAM1		PFKP		MOSC1		EMR3
DAD1		PFN2		MPL		EMX2OS
DAG1		PGPEP1		MPO		ENAM
DALRD3		PGRMC1		MPP2		ENG
DAP		PGRMC2		MRAP		ENO1B
DAPK3		PHACS		MRGPRD		ENO2
DAPP1		PHC1		MRGPRF		ENO3
DARS		PHC2		MRGPRX1		ENPP3
DARS2		PHC3		MRGPRX2		ENPP7
DAXX		PHF1		MRPL54		ENTHD1
DAZAP1		PHF10		MS4A1		ENTPD3
DAZAP2		PHF13		MS4A12		ENTPD8
DBF4		PHF15		MS4A4A		EP400NL
DBI		PHF16		MS4A5		EPB41L3
DBNL		PHF2		MS4A7		EPHA6
DBP		PHF20L1		MSC		EPHB2
DBR1		PHF21B		MSI1		EPHX1
DBT		PHF8		MSMB		EPHX2
DC2		PHKA2		MST1R		EPPK1
DCAKD		PHLDA1		MT1B		EPR1
DCBLD1		PHTF1		MT1E		EPS15L2
DCBLD2		PHYHIPL		MT1G		EPS8L3
DCC1		PIAS3		MT1H		ERAS
DCDC2		PIB5PA		MT1JP		ERGIC1
DCI		PICALM		MT1M		ERVWE1
DCK		PIGA		MT3		ESTRRA
DCLRE1B		PIGC		MTNR1B		ESX1
DCLRE1C		PIGQ		MUC4		EVC2
DCP1A		PIK3R4		MUC7		EVI2A
DCP1B		PIM3		MUM1L1		EVI2B
DCP2		PINX1		MUSTN1		EVI5
DCPS		PITRM1		MYBPH		EVL
DCTD		PITX1		MYCN		EVPL
DCTN2		PIWIL4		MYCT1		EXDL1
DCTN3		PJA1		MYF5		EXDL2
DCTN5		PJA2		MYF6		EXOD1
DCTN6		PKD2		MYH11		EXOSC6
DCUN1D1		PKIB		MYH14		EXTL1
DCUN1D3		PKN2		MYH2		F12
DCUN1D4		PKP3		MYH3		F13B
DCUN1D5		PLA2G1B		MYH6		F2
DCXR		PLA2G4A		MYH7		F2RL2
DDAH1		PLA2G6		MYH7B		F2RL3
DDB1		PLAG1		MYH8		F8
DDB2		PLAGL2		MYLK2		F8A1
DDEFL1		PLAUR		MYO18B		FA2H
DDHD1		PLCB1		MYO1A		FABP2
DDHD2		PLCG2		MYO1F		FABP3
DDI1		PLEK2		MYOC		FABP4
DDI2		PLEKHH2		MYOD1		FABP6
DDIT3		PLEKHH3		MYOM2		FAIM
DDIT4		PLS3		MYOM3		FAIM2
DDOST		PLSCR4		MYOT		FAIM3
DDX1		PLXDC1		MYOZ1		FAM101B
DDX10		PLXDC2		MYOZ2		FAM102A
DDX17		PLXNA2		MYRIP		FAM104B
DDX18		PMP22		MYT1		FAM105B
DDX19B		PNMA1		NAALAD2		FAM106A
DDX24		PNMA5		NANOG		FAM107B
DDX26B		PNOC		NAPRT1		FAM111A
DDX27		PNPLA4		NAT2		FAM111B
DDX28		POLE3		NAV2		FAM112A
DDX31		POLR1D		NAV3		FAM112B
DDX3X		POLR3G		NBPF11		FAM113A
DDX41		POP5		NCAM1		FAM113B
DDX42		POPDC3		NCKAP1L		FAM116A
DDX46		POU3F3		NCR2		FAM116B
DDX47		POU3F4		NDRG4		FAM117A
DDX49		PPAP2A		NDST1		FAM118A
DDX5		PPAP2B		NDST3		FAM118B
DDX50		PPAP2C		NDST4		FAM119A
DDX51		PPAPDC1A		NEB		FAM119B
DDX52		PPARG		NEFH		FAM120A
DDX55		PPARGC1A		NEFL		FAM120AOS
DDX58		PPIL1		NEK10		FAM120B
DDX59		PPIL2		NELF		FAM120C
DEAF1		PPM1B		NELL1		FAM122A
DECR1		PPM1D		NEUROD1		FAM122B
DECR2		PPM1E		NEUROD2		FAM122C
DEDD		PPM1G		NEUROD4		FAM123A
DEDD2		PPM2C		NEUROD6		FAM123B
DEGS1		PPP1R14B		NEUROG1		FAM13A1OS
DEK		PPP1R15A		NEUROG3		FAM14B
DENND1A		PPP1R3D		NFAM1		FAM18B
DENND2C		PPP2R1A		NFATC2		FAM18B2
DENND3		PPP2R1B		NFE2L3		FAM19A1
DENR		PPP2R2B		NGB		FAM19A3
DEPDC1		PPP2R3A		NGFRAP1L1		FAM21C
DEPDC1B		PPP2R5A		NHLH1		FAM24A
DERA		PPP2R5E		NIPBL		FAM26B
DERL1		PPP3R1		NKD2		FAM26C
DERL2		PPP4C		NKG7		FAM27L
DEXI		PPP4R1		NKX2-5		FAM38A
DFFA		PQBP1		NKX6-1		FAM41C
DFNA5		PRDM1		NKX6-2		FAM44C
DGAT2		PRDM2		NLGN1		FAM45A
DGCR2		PREP		NLGN2		FAM46B
DGCR6		PRIM2A		NMUR1		FAM46D
DGCR8		PRIMA1		NNAT		FAM47A
DGKA		PRKAA2		NODAL		FAM47B
DGKD		PRKACB		NOPE		FAM47C
DHCR24		PRKAG2		NOTCH4		FAM49A
DHCR7		PRKCA		NOVA1		FAM50A
DHFR		PRKCE		NOVA2		FAM50B
DHFRL1		PRKCG		NOX1		FAM55A
DHODH		PRKCH		NOX4		FAM55B
DHPS		PRKCQ		NOX5		FAM55D
DHRS1		PRKG1		NPAS3		FAM72A
DHRS7		PRKX		NPAS4		FAM74A4
DHRS7B		PRLHR		NPHS1		FAM77C
DHTKD1		PROM1		NPHS2		FAM77D
DHX16		PROM2		NPPA		FAM79B
DHX29		PROX1		NPPB		FAM81B
DHX30		PRPF18		NPPC		FAM82A
DHX33		PRPF39		NPR1		FAM83B
DHX34		PRPF8		NPTX1		FAM83C
DHX35		PRPS1		NPTX2		FAM83D
DHX36		PRR5		NPTXR		FAM83E
DHX38		PRR8		NPY		FAM83H
DHX40		PRRG1		NPY2R		FAM86A
DHX57		PRRX1		NPY5R		FAM86B1
DHX8		PRSS16		NR1H4		FAM86C
DHX9		PSD3		NR2E1		FAM90A1
DIAPH1		PSEN1		NR4A1		FAM91A2
DICER1		PSMA1		NR5A1		FAM92A1
DIDO1		PSMA2		NRAP		FAM92A3
DIP2A		PSMA4		NRN1		FAM92B
DIP2B		PSMB2		NRXN2		FANCD2
DIRAS3		PSMB4		NT5C1A		FANK1
DIRC2		PSMC3		NTF3		FASTKD1
DISC1		PSMD1		NTN1		FASTKD2
DISP2		PSME3		NTRK1		FASTKD3
DIXDC1		PSMF1		NTRK3		FASTKD5
DKFZP434B0335		PSTPIP2		NTS		FAT2
DKFZp434K1815		PTGDR		NTSR1		FBF1
DKFZP564J0863		PTGER2		NTSR2		FBXL16
DKFZP564O0523		PTGER3		NUDT14		FBXO2
DKFZP586P0123		PTGER4		NUP210		FBXO25
DKFZp666G057		PTGES3		NUP37		FBXO40
DKFZp686I15217		PTGFR		NXPH1		FBXO41
DKK1		PTHR1		NXPH2		FBXO46
DKK3		PTK2		OBP2A		FBXO6
DKKL1		PTN		OBP2B		FBXW10
DLAT		PTPN14		OBSCN		FCAR
DLD		PTPN23		OCA2		FCER1G
DLG7		PTPN6		OCLM		FCGR2B
DLGAP2		PTPN9		ODZ1		FCGR3B
DLST		PTPRM		OFCC1		FCN1
DLX2		PTTG1		OGDHL		FCN2
DMAP1		PURB		OIT3		FCN3
DMC1		PURG		OLFM2		FER1L4
DMPK		PVRL1		OLFM3		FETUB
DMRTA1		PWWP2		OLFML3		FEZ1
DMWD		PYGO1		OLIG3		FFAR1
DMXL1		PYHIN1		ONECUT2		FFAR2
DMXL2		QARS		OPCML		FGD2
DNAH1		QTRTD1		OPLAH		FGD3
DNAH3		RAB14		OPN1LW		FGF1
DNAJA2		RAB26		OPN1SW		FGF16
DNAJA3		RAB30		OPRD1		FGF21
DNAJA4		RAB37		OPRK1		FGF22
DNAJA5		RAB3A		OPRM1		FGL1
DNAJB1		RAB3C		OPTC		FGR
DNAJB11		RAB3IL1		OR10A5		FHAD1
DNAJB12		RAB40C		OR10H2		FHL1
DNAJB2		RAB43		OR10J1		FIGF
DNAJB5		RAB5A		OR10J3		FIS1
DNAJB6		RAB6B		OR10J5		FKBP1B
DNAJB9		RAB9A		OR10P1		FKBP6
DNAJC1		RAB9B		OR10R2		FKBP8
DNAJC10		RAD21		OR11G2		FKBP9L
DNAJC14		RAD54B		OR12D2		FKSG30
DNAJC16		RAE1		OR12D3		FKSG43
DNAJC3		RAG1		OR13D1		FLG
DNAJC4		RAG2		OR1A2		FLJ00049
DNAJC5B		RAI14		OR1C1		FLJ10038
DNAJC6		RAI16		OR1G1		FLJ10120
DNAJC9		RAMP1		OR1L3		FLJ10232
DNAL4		RAMP2		OR1N2		FLJ10781
DNASE1L1		RANBP6		OR2B6		FLJ11151
DNASE1L3		RANGAP1		OR2C1		FLJ11235
DNASE2		RAP1B		OR2F1		FLJ11236
DNM1L		RAP1GDS1		OR2H1		FLJ11292
DNM2		RAPGEF4		OR2L13		FLJ11710
DNM3		RAPGEFL1		OR2S2		FLJ11827
DNMT1		RARA		OR2T8		FLJ11850
DNMT3B		RARG		OR2W1		FLJ11903
DNPEP		RARRES3		OR3A1		FLJ11996
DNTTIP1		RASA2		OR3A2		FLJ12078
DNTTIP2		RASAL2		OR3A3		FLJ12151
DOCK3		RASD1		OR4D2		FLJ12331
DOCK4		RASEF		OR4K1		FLJ12355
DOCK5		RASGEF1B		OR4K17		FLJ12547
DOCK6		RASGRF1		OR51B2		FLJ12616
DOCK7		RASGRP1		OR51B4		FLJ12825
DOCK9		RASL10B		OR51D1		FLJ12986
DOK4		RASL11A		OR51E1		FLJ12993
DOLPP1		RASSF2		OR52K2		FLJ13195
DOM3Z		RAVER2		OR56B1		FLJ13224
DONSON		RB1CC1		OR5A1		FLJ13231
DOT1L		RBM23		OR5AP2		FLJ13305
DPF2		RBM28		OR5I1		FLJ13310
DPH1		RBM8A		OR5P2		FLJ13744
DPH2		RBM9		OR5V1		FLJ13769
DPH5		RBMS1		OR6A2		FLJ14082
DPM1		RCBTB1		OR6M1		FLJ14100
DPM2		RCC1		OR6N1		FLJ14126
DPM3		RCN1		OR7A10		FLJ14213
DPP3		RCN3		OR7A17		FLJ14327
DPP7		RDH10		OR7A5		FLJ14397
DPP9		RDH11		OR7C2		FLJ14712
DPY19L4		RDH16		OR8B8		FLJ14816
DPYD		REG3G		OR8D1		FLJ14959
DRAP1		REPIN1		OR8D2		FLJ16478
DRB1		RFX3		OR8G1		FLJ20021
DRG1		RFX4		OR8K3		FLJ20054
DRG2		RGAG4		OSBPL5		FLJ20105
DSC2		RGL1		OTC		FLJ20366
DSCR1		RGS10		OTEX		FLJ20433
DSCR1L2		RGS7		OTOF		FLJ20464
DSG2		RHBDF1		OTOP1		FLJ20581
DSP		RHEB		OTOP2		FLJ20699
DSTN		RHOBTB1		OTOS		FLJ20712
DTL		RHOF		OXT		FLJ21075
DTNB		RHOU		OXTR		FLJ21272
DTWD2		RHOV		P2RX1		FLJ21369
DTX3		RIC8B		P2RX2		FLJ21408
DTX3L		RIMS1		P2RY14		FLJ21438
DULLARD		RIOK3		P53AIP1		FLJ21511
DUOX1		RIPK5		PACSIN1		FLJ21767
DUS2L		RKHD3		PADI2		FLJ21986
DUS4L		RNASE4		PADI4		FLJ22184
DUSP1		RNF111		PAEP		FLJ22536
DUSP10		RNF12		PAGE4		FLJ22596
DUSP11		RNF122		PAGE5		FLJ22639
DUSP12		RNF128		PAK7		FLJ22655
DUSP14		RNF138		PALM		FLJ22659
DUSP16		RNF146		PANX3		FLJ22675
DUSP18		RNF150		PAPOLB		FLJ22763
DUSP19		RNF157		PAQR6		FLJ22795
DUSP22		RNF180		PARVG		FLJ22814
DUSP3		RNF19		PATE		FLJ23049
DUSP4		RNF39		PAX2		FLJ23152
DUSP5		RNF4		PAX3		FLJ23356
DUSP6		RNF43		PAX4		FLJ23556
DUSP7		RNGTT		PAX5		FLJ23569
DUSP8		RNPC3		PAX6		FLJ23577
DUT		ROBO1		PAX7		FLJ23865
DVL2		ROBO2		PBOV1		FLJ23867
DVL3		ROPN1L		PCDH15		FLJ25006
DYM		ROR2		PCDH17		FLJ25037
DYNC1I2		RORA		PCDH20		FLJ25076
DYNC1LI1		RP11-529I10.4		PCDH21		FLJ25328
DYNC1LI2		RPESP		PCDHB2		FLJ25404
DYNLRB1		RPL23		PCDHB9		FLJ25476
DYNLT3		RPL27A		PCK1		FLJ25770
DYRK2		RPL34		PCP4		FLJ25778
DYRK3		RPL38		PCSK1		FLJ25801
DZIP1L		RPL7		PCSK1N		FLJ26850
DZIP3		RPLP1		PCSK2		FLJ30064
E2F2		RPP38		PCYT1B		FLJ30092
E2F4		RPS12		PDC		FLJ30428
E2F5		RPS19		PDCD1LG2		FLJ30430
E2F6		RPS23		PDCD6		FLJ30672
E2F7		RPS5		PDE10A		FLJ30679
E2F8		RPS6KA1		PDE1A		FLJ30719
E4F1		RPUSD4		PDE1B		FLJ30901
EAF1		RRAGA		PDE1C		FLJ31033
EAF2		RRAGD		PDE2A		FLJ31222
EBNA1BP2		RRBP1		PDE4A		FLJ31356
EBP		RREB1		PDE4C		FLJ31485
EBPL		RSHL3		PDE6B		FLJ31659
ECE1		RTBDN		PDE8B		FLJ31713
ECGF1		RTKN		PDGFRA		FLJ31715
ECH1		RTN4RL2		PDHA2		FLJ31813
ECHDC1		RTTN		PDK4		FLJ31958
ECHDC2		RUFY2		PDPN		FLJ32065
ECOP		RUNX1		PDYN		FLJ32214
ECT2		RUNX1T1		PDZD3		FLJ32255
EDAR		RWDD3		PDZD4		FLJ32569
EDD1		RXRB		PDZD7		FLJ32575
EDEM1		RYBP		PDZRN4		FLJ32679
EDF1		S100A13		PEG3		FLJ32682
EDG2		S100A2		PELI3		FLJ32742
EDG4		SAFB		PGBD5		FLJ32784
EDG8		SAFB2		PGDS		FLJ32894
EDN1		SALL1		PGK2		FLJ33360
EDNRA		SALL3		PGLYRP1		FLJ33590
EED		SALL4		PGLYRP3		FLJ33630
EEF1A1		SAMD1		PGLYRP4		FLJ33996
EEF1D		SAP30		PGR		FLJ34077
EEF1E1		SART1		PHACTR1		FLJ34503
EEF1G		SAS10		PHACTR3		FLJ34515
EEF2		SATB2		PHEX		FLJ34651
EEF2K		SC65		PHF19		FLJ34690
EFCAB2		SCAMP2		PHKG1		FLJ35024
EFEMP1		SCARB2		PHOSPHO1		FLJ35348
EFHA1		SCEL		PHOX2A		FLJ35390
EFHC1		SCG3		PHOX2B		FLJ35700
EFHD2		SCGN		PHYHIP		FLJ35767
EFNA1		SCLY		PI3		FLJ35848
EFNA3		SCML1		PIK3AP1		FLJ35880
EFNA4		SCML2		PIK3C2G		FLJ35934
EFNA5		SCN3B		PIK3CD		FLJ35946
EFNB1		SCN4B		PIK3R5		FLJ36000
EFNB2		SCN5A		PIP		FLJ36032
EFNB3		SCNN1G		PIP5K1B		FLJ36116
EGFL8		SDC1		PIPOX		FLJ36131
EGFL9		SDC2		PITX2		FLJ36492
EGFR		SEC63		PIWIL1		FLJ36644
EGLN2		SELPLG		PKD1L2		FLJ36840
EGR1		SEMA3A		PKD2L1		FLJ36874
EGR3		SEMA3C		PKN1		FLJ37035
EHBP1		SEMA3F		PLA1A		FLJ37060
EHD1		SEMA5B		PLA2G2A		FLJ37201
EHD2		SEMA6A		PLA2G3		FLJ37228
EHD3		SEMA6C		PLA2G4C		FLJ37440
EHD4		SEMA6D		PLA2G4D		FLJ37453
EHF		SENP1		PLCB2		FLJ37538
EHHADH		SEPT3		PLCL2		FLJ37543
EHMT2		SEPT6		PLCXD3		FLJ37644
EI24		SERPINA6		PLD4		FLJ37673
EID3		SERPINA9		PLD5		FLJ38020
EIF1		SERPINB1		PLEKHB1		FLJ38359
EIF1AY		SERPINE1		PLEKHO1		FLJ38379
EIF1B		SERTAD2		PLN		FLJ38596
EIF2AK3		SERTAD4		PLP1		FLJ38668
EIF2AK4		SFN		PLUNC		FLJ38723
EIF2B1		SFTPD		PLXNC1		FLJ38773
EIF2B3		SFXN1		PLXND1		FLJ39005
EIF2B4		SFXN3		PNLIP		FLJ39378
EIF2B5		SFXN4		PNLIPRP1		FLJ39534
EIF2C1		SFXN5		PNLIPRP2		FLJ39575
EIF2C2		SGCE		PNMA2		FLJ39582
EIF2C3		SGCG		PNMA6A		FLJ39609
EIF2C4		SGPP1		PNMT		FLJ39660
EIF2S1		SH3BGR		PNPLA5		FLJ39743
EIF2S2		SH3BP1		PODN		FLJ39822
EIF2S3		SHB		PODXL		FLJ39824
EIF3S1		SHC1		PODXL2		FLJ40092
EIF3S10		SHF		POMC		FLJ40113
EIF3S12		SHFM1		PON1		FLJ40125
EIF3S2		SHQ1		POT1		FLJ40142
EIF3S3		SIAH2		POU2AF1		FLJ40172
EIF3S4		SIRT5		POU2F2		FLJ40176
EIF3S5		SIX1		POU2F3		FLJ40194
EIF3S6		SIX6		POU3F1		FLJ40243
EIF3S6IP		SKIP		POU3F2		FLJ40292
EIF3S7		SLC10A3		POU4F1		FLJ40330
EIF3S9		SLC15A1		POU4F2		FLJ40434
EIF4A2		SLC16A2		POU4F3		FLJ40448
EIF4B		SLC16A6		POU6F2		FLJ40453
EIF4E		SLC17A7		PPAPDC3		FLJ40473
EIF4E2		SLC18A2		PPEF1		FLJ40504
EIF4EBP1		SLC19A1		PPP1R16B		FLJ40536
EIF4EBP2		SLC1A1		PPP1R1A		FLJ40606
EIF4ENIF1		SLC1A3		PPP1R1B		FLJ40722
EIF4G1		SLC1A4		PPP2R2C		FLJ40852
EIF4G2		SLC22A18AS		PPP3R2		FLJ41603
EIF5		SLC22A2		PQLC3		FLJ41747
EIF5A		SLC22A3		PRAC		FLJ42342
EIF5A2		SLC25A21		PRAME		FLJ42393
ELAC1		SLC25A22		PRB3		FLJ42709
ELAVL1		SLC25A24		PRDM11		FLJ42875
ELF2		SLC25A35		PRDM12		FLJ42953
ELF3		SLC26A10		PRDM13		FLJ43080
ELK3		SLC2A11		PRDM14		FLJ43390
ELL		SLC2A4		PRDM7		FLJ43692
ELL2		SLC30A1		PRELP		FLJ43860
ELL3		SLC34A2		PREX1		FLJ44048
ELMO2		SLC35A1		PRG2		FLJ44087
ELMO3		SLC35A5		PRG3		FLJ44253
ELOF1		SLC35B2		PRH2		FLJ44379
ELOVL1		SLC35C1		PRKACA		FLJ44451
ELOVL4		SLC35D3		PRKACG		FLJ44715
ELOVL5		SLC35E3		PRKAG3		FLJ44796
ELOVL6		SLC35F3		PRKAR2B		FLJ44894
ELP4		SLC37A2		PRKCB1		FLJ45055
EMD		SLC38A1		PRKCD		FLJ45244
EME1		SLC38A4		PRKD3		FLJ45422
EME2		SLC39A11		PRL		FLJ45445
EMILIN1		SLC39A3		PRLH		FLJ45557
EML2		SLC40A1		PRLR		FLJ45717
EML4		SLC41A3		PRM1		FLJ46111
EMP1		SLC43A1		PRNT		FLJ46266
EMP3		SLC44A5		PRODH2		FLJ90680
ENAH		SLC4A1AP		PROK1		FLJ90723
ENC1		SLC4A8		PROK2		FLNA
ENDOGL1		SLC6A12		PROP1		FLOT1
ENO1		SLC6A14		PROZ		FMN1
ENOSF1		SLC6A15		PRPH		FMN2
ENSA		SLC6A2		PRRG3		FMO4
ENTPD4		SLC6A20		PRRT2		FMR1NB
ENTPD6		SLC6A4		PRRX2		FNDC4
ENTPD7		SLC7A3		PRSS1		FNDC7
ENY2		SLC7A8		PRSS21		FNDC8
EP400		SLC8A3		PRSS33		FOLR1
EPAS1		SLC9A1		PRSS35		FOLR2
EPB41		SLC9A2		PRSS36		FOLR3
EPB41L4A		SLC9A6		PRSSL1		FOXD1
EPB41L5		SLC9A7		PRTFDC1		FOXD4
EPB42		SLCO1C1		PRTN3		FOXE1
EPB49		SLCO2A1		PSCDBP		FOXK1
EPC1		SLCO4A1		PSD		FOXR1
EPC2		SLCO5A1		PSD2		FOXRED1
EPHA1		SLITRK4		PSMA8		FOXRED2
EPHA2		SLITRK5		PTCHD1		FPR1
EPHA3		SMAD2		PTCRA		FREM1
EPHB3		SMAD4		PTER		FRG1
EPHB4		SMAD6		PTF1A		FRG2
EPM2A		SMAD7		PTGER1		FRMD4B
EPM2AIP1		SMARCA2		PTGES		FRMPD2
EPN1		SMARCD3		PTGIR		FRMPD3
EPN2		SMEK2		PTGIS		FRMPD4
EPN3		SMNDC1		PTH		FRRS1
EPOR		SMOC1		PTHR2		FRYL
EPRS		SMPD1		PTP4A3		FSCN3
EPS15L1		SMS		PTPN5		FSD1L
EPS8		SMTN		PTPRH		FSHB
EPS8L1		SMU1		PTPRN		FSHR
EPS8L2		SMUG1		PTPRN2		FTHL12
EPSTI1		SNAG1		PTPRO		FTHL17
ERAL1		SNAP25		PTPRR		FTMT
ERBB2		SNAPC4		PTPRT		FTO
ERBB3		SNCA		PUNC		FTSJ2
ERCC1		SNF1LK		PVALB		FUBP3
ERCC2		SNFT		PXDNL		FUT2
ERCC3		SNIP		PXN		FUT5
ERCC4		SNRPC		PYDC1		FUT7
ERCC5		SNRPN		PYY		FUZ
ERCC6		SNX16		QDPR		FXYD1
ERCC8		SNX2		R3HDML		FZD9
ERF		SNX27		RAB11FIP4		FZR1
ERGIC2		SNX3		RAB39		G30
ERGIC3		SNX7		RAB40B		G6PC
ERH		SOCS2		RAI2		GABARAPL3
ERMAP		SOCS4		RAMP3		GABBR2
ERN1		SOCS6		RARRES2		GABRG1
ERO1L		SON		RASGEF1A		GABRG2
ERP29		SORBS1		RASGEF1C		GABRR2
ESCO1		SORBS2		RASGRF2		GAGE1
ESCO2		SORBS3		RASGRP2		GAGE3
ESD		SOX18		RASL12		GAGE7
ESPL1		SOX21		RAX		GAL3ST1
ESRRA		SOX3		RBP4		GAL3ST2
ETFA		SOX5		RBP7		GAL3ST3
ETFB		SOX7		RBPMS2		GAL3ST4
ETFDH		SP1		RDH8		GALM
ETHE1		SP100		RDHE2		GALNAC4S-6ST
ETNK1		SP8		REG1B		GALNS
ETNK2		SPAG1		REG4		GALNT3
ETS1		SPAG6		RELN		GALNT6
ETS2		SPAG9		REM1		GALNT9
[truncated: 4,854 more rows]
