# Supplementary material for: Genome-Wide Profiling of Histone H3 Lysine 4 and Lysine 27 Trimethylation Reveals an Epigenetic Signature in Prostate Carcinogenesis
Source: PLoS One. 2009 Mar 5;4(3):e4687. doi: 10.1371/journal.pone.0004687 (PMC2650415; doi:10.1371/journal.pone.0004687)
Supplement: Table S9 — Epigenetic activated and repressed genes in PC3 cells (0.48 MB XLS) [file pone.0004687.s010.xls]

## Sheet: epigenetically activated in PC3
		EP156T					PC3
	H3K4me3	H3K4K27me3	Neither	H3K27me3		H3K4me3	H3K4K27me3	Neither	H3K27me3
2'-PDE
AASDHPPT
ABAT
ABHD2
ABLIM1
ABR
ABTB2
ACAT1
ACN9
ACOT7
ACTR3
ACTR6
ADAM12
ADAM22
ADAMTS3
ADAMTS5
ADAMTS9
ADSS
AGL
AGPAT4
AGTPBP1
AHSA1
AKAP1
AKAP10
AKAP12
AKAP8L
AKAP9
AKT1
ALDH3A2
ALDOA
ALG9
ALS2CR4
AMD1
AMPD2
ANGEL1
ANGPT2
ANKFY1
ANKHD1
ANKRD12
ANKRD40
ANKRD42
AP1G2
AP1GBP1
AP3S1
AP4B1
APRIN
APTX
AQP10
ARF5
ARHGAP26
ARHGDIB
ARHGEF3
ARID4A
ARL4C
ARL6
ARSJ
ASB13
ASB8
ASCC1
ASCC3
ASGR1
ASH1L
ASH2L
ASNS
ASPH
ASXL1
ATF2
ATF7
ATM
ATP1B2
ATP6V0A2
ATP6V1A
ATP6V1B2
ATP7B
ATP8A1
ATP8B3
ATRNL1
AUH
B4GALNT4
BACH1
BAG1
BAHD1
BAI3
BARD1
BBC3
BCL2
BDP1
BET1
BFSP1
BIRC5
BLMH
BMF
BMP2K
BMPR1B
BNIP3
BNIP3L
BRE
BRF1
BRMS1
BRMS1L
BTBD10
BTBD14B
BTBD8
BTF3
BTN3A3
BXDC1
BXDC5
C10orf111
C10orf118
C10orf6
C10orf84
C12orf57
C13orf24
C14orf151
C14orf153
C14orf156
C14orf166
C14orf94
C15orf33
C17orf39
C17orf56
C17orf57
C17orf59
C17orf63
C17orf70
C18orf34
C18orf37
C19orf6
C1orf108
C1orf118
C1orf125
C1orf19
C1orf21
C1orf41
C1orf55
C1orf82
C1orf86
C1orf9
C1orf96
C1QTNF1
C1RL
C20orf108
C20orf26
C20orf3
C20orf52
C21orf34
C21orf63
C3orf1
C3orf31
C3orf52
C4orf16
C5orf13
C6orf152
C6orf166
C6orf199
C6orf204
C6orf57
C6orf60
C6orf65
C6orf66
C8orf48
C9orf100
C9orf128
C9orf30
C9orf32
C9orf98
CABLES2
CACNB2
CAPN10
CASP3
CAST
CBLB
CBR1
CBR4
CBS
CBX8
CCDC12
CCDC50
CCDC52
CCDC53
CCNE2
CD200
CD274
CD44
CDC16
CDC2
CDC25C
CDC2L5
CDC42BPA
CDC42EP4
CDH2
CDH7
CDKN1B
CDKN2C
CDON
CEBPD
CEP290
CEP57
CEP70
CGGBP1
CHM
CHN1
CHRNA5
CHRNA7
CHST3
CHURC1
CLASP2
CLCC1
CLCN6
CLDN23
CLN5
CLOCK
CMPK
CNNM4
CNP
COG3
COG5
COMMD3
COPS3
COQ3
COQ7
CORO1B
CORO2A
COX6A1
CPB2
CPNE1
CPSF6
CPT1A
CRABP1
CRABP2
CRIPT
CROT
CRSP8
CRY2
CSNK1D
CSNK2A1
CSTF1
CTBP2
CTDSPL2
CTH
CUL1
CUL2
CYB5D1
D15Wsu75e
DAB2IP
DCTN4
DDEF2
DDX21
DDX23
DDX56
DDX6
DENND4A
DEPDC5
DGKH
DGUOK
DHDDS
DIABLO
DKFZp762E1312
DLG1
DLG4
DLGAP4
DLL3
DNAJA1
DNAJC17
DNAJC19
DOK6
DPAGT1
DPF1
DPP8
DPYSL2
DPYSL3
DR1
DSCR2
DSCR9
DST
DTWD1
DUSP26
DYNC1H1
DYNLL1
DYNLL2
DYNLRB2
DYRK1A
DYX1C1
DZIP1
E2F3
EBAG9
EDARADD
EDG1
EEFSEC
EFHA2
EGLN1
EGLN3
EIF1AX
EIF2A
EIF2AK1
EIF2B2
EIF5B
ELF1
ELK4
ELP3
EMG1
EML1
ENTPD5
EP300
EPPB9
EPS15
ERBB2IP
ESRRG
ETV4
EXOSC5
EXOSC8
EXTL3
EYA3
EZH2
FABP5
FADD
FAM13A1
FAM20B
FAM44A
FAM55C
FAM57B
FAM59A
FAM69B
FANCB
FANCC
FANCG
FBXL10
FBXL20
FBXL4
FBXL7
FBXO3
FBXO8
FBXW11
FDXR
FEM1C
FGD6
FGF14
FGFR1
FGFR1OP
FHL3
FKBP10
FKBP1A
FKBP5
FLCN
FLJ14803
FLJ23861
FLJ36031
FLJ38984
FN1
FNBP1L
FNTB
FOXC1
FRY
FTL
FUBP1
FUS
FXC1
FXR2
GAB1
GABBR1
GABPB2
GALNT7
GBA2
GCA
GCC1
GCLC
GDAP1
GDI2
GDPD5
GEMIN6
GGA3
GHITM
GLA
GLE1L
GMIP
GMPPA
GNG11
GNS
GOLGA7
GOLT1B
GREM2
GRLF1
GRWD1
GSTA4
GSTO1
GTDC1
GTF2F1
GUCY1A3
H1F0
H2AFY2
HADHA
HAX1
HBS1L
HDAC1
HDGFRP3
HDHD1A
HECW2
HERC1
HES1
HEXA
HEXIM2
HEY1
HGF
HINT2
HINT3
HIST1H2BJ
HIST1H4D
HK1
HKR1
HMGCL
HMMR
HNRPA2B1
HNRPH2
HNRPUL1
HOMER2
HOXC6
HOXD1
HPS5
HSPB8
HSPC049
HSPC268
HSPE1
HTRA2
IER2
IER5
IER5L
IFIT5
IGF1R
IGFBP2
IGFBP5
IGFBPL1
IHPK1
IHPK2
IL7
ILF3
IMPDH1
INA
INE1
INPP4A
IPO13
IQSEC1
IRF1
IRF2BP2
ISG20L1
ISL2
ITGB3
ITM2C
ITSN1
JAM2
JMJD2D
JOSD2
JUND
JUP
KATNB1
KAZALD1
KCNH2
KCNJ2
KCNJ5
KCTD15
KEAP1
KHDRBS3
KIAA0232
KIAA0274
KIAA0319L
KIAA0427
KIAA0664
KIAA0701
KIAA0738
KIAA0774
KIAA0895
KIAA1012
KIAA1217
KIAA1712
KIAA1715
KIAA1946
KIF11
KLHDC2
KLHL7
KNTC1
L3MBTL4
LANCL1
LARP4
LAS1L
LASS6
LDHB
LENG8
LGI1
LHB
LIMK2
LMAN1
LMO1
LOC201164
LOC375748
LOC391356
LOC554235
LOC55565
LRCH3
LRP1
LRP4
LRPAP1
LRRC14
LRRC23
LRRFIP1
LSM14B
LTBP3
LUZP2
LY6D
LYSMD3
LYSMD4
LYST
MAFF
MAGI2
MAGI3
MAML1
MAP2
MAP2K4
MAP3K10
MAP3K5
MAP3K7IP2
MAP3K8
MAP4K3
MAP4K4
MAPRE2
MAPRE3
MARCH5
MASTL
MBD1
MBD3
MC4R
MCART1
MCF2L2
MCFD2
MED9
MEF2C
MEF2D
MEIS2
MEIS3
MFGE8
MFSD2
MGC13379
MGEA5
MIER1
MIZF
MORC2
MPP6
MPZL1
MRP63
MRPL33
MRPL9
MRPS10
MRPS14
MRPS17
MTMR2
MTMR3
MTMR9
MUS81
MUT
MXI1
MYC
MYH9
MYL6
MYLIP
NARS
NAV1
NBEA
NCBP1
NCLN
NCOA7
NCOR1
NDEL1
NDUFB6
NDUFS5
NDUFV2
NEDD4
NEDD4L
NEIL3
NEO1
NGFR
NHLRC2
NIN
NISCH
NKD1
NME2
NMI
NOSIP
NR2F6
NR4A3
NT5C2
NT5DC2
NTNG1
NUBPL
NUDCD2
NUDT21
NUMA1
NUP107
NUP54
NUP85
NUPL2
OGFRL1
OLFM4
OPA1
ORC4L
ORC5L
OSBPL9
P18SRP
P4HA1
P4HA3
PAK1IP1
PAM
PAQR3
PARP6
PBEF1
PBK
PBX2
PCDHGC3
PCF11
PCGF5
PCOLCE2
PCTK1
PDCD5
PDE3A
PDE8A
PDE9A
PDGFRL
PDZD11
PEA15
PET112L
PEX16
PFKP
PFN2
PGPEP1
PGRMC2
PHC1
PHC2
PHF13
PHF15
PHF2
PHF20L1
PHLDA1
PHYHIPL
PIB5PA
PICALM
PIGC
PIK3R4
PKD2
PLAGL2
PLAUR
PLCB1
PLEKHH2
PLEKHH3
POLR1D
POLR3G
POP5
POPDC3
PPM1D
PPM1E
PPM1G
PPM2C
PPP1R14B
PPP1R15A
PPP1R3D
PPP2R1A
PPP2R5E
PPP3R1
PPP4C
PRDM2
PRKACB
PRKAG2
PRKCE
PROX1
PRPF18
PRR8
PSD3
PSMA1
PSMA2
PSMA4
PSMB4
PSMC3
PSME3
PSMF1
PTGER2
PTGES3
PTGFR
PTPN14
PTPN23
PTPN9
PTTG1
PURB
PURG
PVRL1
PWWP2
PYGO1
QARS
QTRTD1
RAB14
RAB3A
RAB3C
RAB3IL1
RAB5A
RAD21
RAD54B
RAG2
RAI16
RAMP1
RANBP6
RAP1GDS1
RAPGEFL1
RARG
RASAL2
RASL10B
RBM23
RBM8A
RBM9
RCBTB1
RDH11
REPIN1
RFX3
RGAG4
RHEB
RHOU
RHOV
RIC8B
RIOK3
RNF111
RNF157
RNF19
RNF4
RNGTT
RNPC3
ROBO1
ROBO2
RPL23
RPL27A
RPL34
RPL38
RPLP1
RPP38
RPS23
RPS5
RPUSD4
RRAGA
RTTN
RWDD3
RXRB
RYBP
S100A13
S100A2
SAFB
SAFB2
SALL4
SAMD1
SAP30
SART1
SAS10
SC65
SCAMP2
SCG3
SCLY
SDC2
SEMA3A
SEMA3C
SEMA6D
SENP1
SERPINB1
SERPINE1
SFXN1
SFXN3
SGPP1
SHC1
SHF
SIAH2
SIRT5
SLC1A1
SLC25A22
SLC25A24
SLC30A1
SLC35A1
SLC35A5
SLC35B2
SLC35C1
SLC35D3
SLC35E3
SLC38A1
SLC39A11
SLC40A1
SLC41A3
SLC44A5
SLC9A1
SMAD2
SMAD4
SMAD7
SMEK2
SMNDC1
SMU1
SMUG1
SNAG1
SNAP25
SNAPC4
SNRPC
SNX16
SNX2
SNX7
SOCS2
SOCS4
SOCS6
SORBS1
SOX5
SPAG1
SPATA7
SPCS2
SPG20
SPG21
SPHK2
SPRY4
SPSB4
SQLE
SRPRB
SRY
SSRP1
ST3GAL2
ST3GAL3
STAC
STIL
STK17A
STK32A
STOX1
STYX
SUV420H2
SYNE2
SYNGAP1
SYNJ1
SYNJ2BP
SYT9
TACC1
TAF2
TAF4
TAF6
TARDBP
TAX1BP3
TBC1D16
TBC1D23
TBC1D9
TBK1
TBKBP1
TBRG1
TBX3
TCEB3
TEX2
TFAP2B
TFIP11
TH1L
THAP8
THEM2
THRAP2
THUMPD2
TIGD4
TINF2
TINP1
TLE3
TLE6
TM2D2
TM2D3
TMED9
TMEM117
TMEM118
TMEM20
TMEM30A
TMEM34
TMEM48
TMEM56
TMEM70
TMEM8
TMEM87A
TMEM9
TMOD2
TNC
TNFAIP8
TNFRSF11A
TNKS2
TNRC6A
TNRC6B
TOB1
TOPBP1
TP53BP2
TPP2
TPST1
TPST2
TRAFD1
TRAIP
TRAM2
TRIB1
TRIM9
TRMT5
TSC22D1
TSG101
TSGA13
TSNAX
TSPAN12
TSPAN33
TSPAN5
TSPAN7
TTC1
TTC13
TTC18
TTC8
TTC9C
TUBE1
TUFM
TXNIP
TYRO3
UACA
UBE2J1
UBE2Q2
UCHL1
UHRF2
UNC50
UNC5B
USP3
USP5
UTP15
UTX
VAMP2
VASH1
VASP
VAV3
VDAC1
VGLL4
VPS26B
VPS33A
VPS37B
VPS39
VTI1A
WBP2
WDR20
WDR35
WDR42A
WDR51B
WDR61
XAB2
XKR6
XPNPEP1
XRCC1
YBX1
YIF1A
YIPF3
YPEL5
YTHDF2
YTHDF3
ZBTB41
ZDHHC5
ZFX
ZKSCAN1
ZNF136
ZNF155
ZNF180
ZNF181
ZNF184
ZNF202
ZNF207
ZNF227
ZNF274
ZNF281
ZNF313
ZNF345
ZNF347
ZNF384
ZNF480
ZNF512
ZNF532
ZNF562
ZNF566
ZNF593
ZNF615
ZNF642
ZNF664
ZNF665
ZNF669
ZNF684
ZNF84
ZNHIT4
ZNRD1
ZSWIM2
AARSD1
ABCD2
ABHD14A
ABTB1
ACTB
ADAMTS4
ADAMTSL1
AMT
ANK3
ANKRD22
ANKRD41
ANKRD44
AP1M1
ARHGAP1
ARHGEF19
ARHGEF4
ARSD
ART4
AS3MT
ASB14
ASCIZ
ATPBD1C
AXUD1
AZI1
BHMT2
BRD4
BTBD6
BTN3A1
C10orf58
C14orf129
C14orf130
C14orf174
C14orf79
C16orf53
C17orf45
C17orf62
C18orf17
C19orf12
C19orf18
C1orf104
C1orf110
C1orf113
C1orf115
C1orf74
C1orf77
C1QTNF3
C1QTNF6
C20orf141
C20orf75
C3orf18
C6orf206
C6orf81
C7
C9orf142
C9orf21
C9orf7
CAMK1
CANT1
CATSPER2
CBFA2T2
CCDC13
CCDC14
CCDC42
CCHCR1
CCR8
CD248
CD320
CDRT4
CEECAM1
CEP76
CHEK2
ChGn
CHRNB1
CIC
CKAP5
CLCF1
CLCN2
CLDN14
CMTM1
CNKSR1
CNTNAP1
COLEC11
COMTD1
CORO6
CSAG1
CSF1
CTPS
CTSS
CYFIP2
CYP17A1
DAND5
DAPK1
DCLRE1A
DCTN1
DDX20
DGCR6L
DHDH
DNAH7
DNAJB4
DNAJC12
DNAJC15
DNAJC8
DYNLT1
EFTUD1
EFTUD2
EIF4A1
ENO2
ENO3
EVPL
FAIM2
FANCD2
FBXO6
FGL1
FLJ10781
FLJ11151
FLJ20699
FLJ21075
FLJ21986
FLJ23577
FLJ39378
FLJ45717
FLNA
FLOT1
FMO4
FNDC8
GAL3ST3
GAL3ST4
GALM
GALT
GARNL3
GBP5
GDF11
GGA2
GJA12
GLTSCR2
GPR135
GPR30
GPS2
GPT
GRIA1
GRRP1
GSTM4
HDAC9
HIST1H1T
HIST1H4G
HOM-TES-103
HRAS
HSD17B3
HSF4
HTATIP
HTR2B
IFI44
IFI44L
IFITM1
IFRG15
IGSF8
IL11RA
IL12B
IL17RE
INPP5A
IRF7
ITGA2B
JAGN1
JTV1
KCNAB3
KCNIP2
KHK
KIAA0240
KIAA1609
KIAA1683
KIAA1967
KIAA2013
KLF11
KLHDC4
KLHL26
KLHL5
KRT15
L3MBTL
LACTB2
LARS
LCAT
LHPP
LINS1
LMNB2
LOC112703
LRRC2
LRRC4C
LRRC51
LRRTM2
LRRTM4
LTBP2
MAB21L1
MAN1B1
MAPK8IP1
MARCH2
MCCC2
MCM3AP
MEF2A
MGAT4C
MGC16291
MGC21675
MGC40499
MIA
MLLT1
MLSTD1
MLX
MOGAT1
MRO
MRPL20
MUC1
MVK
MXD3
MYCBPAP
MYST1
NBL1
NDUFS8
NEXN
NINJ1
NIPA1
NIPSNAP1
NME5
NPFF
NSUN5
NUDT16L1
NUDT8
NUP210L
OAS1
OAS2
OPRL1
OSAP
P2RY13
P2RY6
PACRG
PALMD
PANK4
PAQR7
PCDHAC2
PCDHB7
PCDHGA8
PCDHGC4
PCSK4
PDHB
PDILT
PDLIM4
PDLIM7
PERLD1
PFKL
PGAM2
PIGZ
PISD
PLA2G12B
PLCD1
PLCD4
PMS2
PMVK
POLE2
POLR3GL
POPDC2
PPM1M
PRDM10
PREPL
PRICKLE2
PRR7
PRRT3
PTCH2
PTPRD
QPRT
RAB11FIP1
RAC3
RALGDS
RARRES1
RBKS
RBMY1E
RCOR2
RELB
RGS4
RGS5
RHOH
RHPN1
RND2
RNF170
RPL39L
RUFY3
SASS6
SCAMP3
SCG2
SCHIP1
SCMH1
SCOTIN
SDPR
SEPX1
SEZ6L2
SF3A2
SGIP1
SGSH
SH3BGRL3
SH3GLB2
SIDT2
SLC25A10
SLC2A6
SLC2A8
SLC44A3
SNPH
SOX10
SPAG4
SPAG8
SS18L2
ST6GALNAC4
STK33
STRA6
STRN4
SULT2B1
SUSD1
SV2A
SYNPO2L
SYT4
TACC3
TDO2
TEAD1
TENC1
TGM2
THAP5
THBS3
TIMM22
TIMM8B
TK1
TLCD1
TM4SF18
TM4SF4
TM9SF1
TMEFF1
TP53BP1
TRIB3
TRPT1
TUBB3
U2AF1L4
UCKL1
UCP2
UNQ473
USH2A
VN1R1
VPS52
WDR51A
WDR65
WHSC1
XPC
YRDC
ZBTB26
ZBTB3
ZC3H7A
ZCCHC14
ZFP90
ZIK1
ZIM2
ZNF135
ZNF137
ZNF20
ZNF228
ZNF324
ZNF33A
ZNF358
ZNF414
ZNF419
ZNF43
ZNF433
ZNF483
ZNF514
ZNF524
ZNF542
ZNF545
ZNF556
ZNF578
ZNF582
ZNF588
ZNF655
ZNF85
ZNHIT1
ZP3
ZSCAN1
ZW10
ABI3BP
ACAA2
ACTN3
ADD2
ADORA1
ADRBK2
AHSG
AKAP6
AMHR2
AMZ2
ANGEL2
AOX1
APBA1
APBB1
APLP1
ARNT2
ASPHD1
BAMBI
BCL9
BID
BIRC3
BRUNOL6
BTBD14A
C10orf125
C10orf72
C12orf34
C12orf53
C1orf71
C1orf76
C1QTNF7
C2orf21
C2orf32
C3orf32
CACNA1S
CACNA2D1
CACNA2D2
CACNG7
CALCB
CAMK4
CASP6
CBLN2
CD36
CD4
CDH11
CDKN1C
CHRNA3
CHRNB4
CHST10
CNTN6
COL19A1
COL3A1
CPA1
CPNE9
CPVL
CPXM2
CRB1
CREB3L1
CRYGN
CRYM
CTNNA2
DCN
DDAH2
DDC
DDR2
DIP2C
DIRAS1
DKK2
DLX6
DMN
DNAI1
E2F1
ECHS1
EFCBP1
ELMO1
EPDR1
EYA1
FAM105A
FAM107A
FAM5C
FANCE
FGD4
FILIP1
FLJ10324
FLJ30934
FLJ39653
FLJ40288
FLNC
FREQ
FRZB
GALNT1
GALNT14
GALR3
GAP43
GAS2
GATM
GFRA3
GJA10
GNAZ
GNG2
GNG4
GNG8
GP5
GPR124
GPR22
GPR27
GPR37
GPR63
GPSM1
GRIK2
GRM7
GYG1
HAO1
HCN2
HIF3A
HIST3H2A
HIST3H2BB
HOXC5
HSPA2
HSPBAP1
HTR1E
HUNK
INSRR
JAM3
KATNAL2
KCNC1
KCNH8
KCNJ8
KCNQ2
KIAA1576
KIAA1841
KIF5A
KLHL6
KRT13
LASS4
LDB2
LECT1
LENG1
LHCGR
LIN28B
LIX1
LOC440087
LOC91461
LOXL4
LRP1B
LRRC3
LRRC36
LRRN3
LSAMP
LTK
MAP3K12
MAPK10
MEGF10
MFRP
MGAT5
MGC33657
MGC33894
MGC4172
MGC52498
MKL2
MOSC1
MRGPRX2
MYBPH
MYO18B
MYRIP
NAALAD2
NCAM1
NDST1
NLGN2
NOPE
NOX4
NPPA
NPY
NPY2R
NTRK1
OCA2
OPRM1
OXTR
P53AIP1
PAK7
PALM
PCDH17
PCDH20
PCDHB9
PCSK1N
PDK4
PDZD7
PGDS
PHOX2A
PIWIL1
PKN1
PLEKHO1
PNMA2
PNMT
PPEF1
PRAME
PRKACA
PRKAR2B
PRKD3
PRLR
PRRT2
PRSS35
PTGES
PTPRH
PTPRO
PTPRR
RAB39
RERG
RGS13
RGS8
RIC3
RIT2
RNF175
RNF182
RNF25
RORB
RPH3AL
RSAD2
RTN1
SAMD14
SCN3A
SDK1
SERPING1
SHD
SHOX2
SIPA1L3
SLC10A4
SLC16A10
SLC18A1
SLC22A12
SLC27A3
SLC27A6
SLC6A5
SPARCL1
SPOCK2
ST6GALNAC5
STMN2
STX1B2
SYT11
TEC
TFAP2E
TGFBRAP1
THY1
TLX1
TLX2
TM6SF2
TMEM100
TMEM108
TMEM119
TMEM16C
TMIE
TMOD1
TNFRSF13C
TNRC6C
TNS1
TRIM17
TRPC7
TUB
TWIST1
UNC5D
WDR49
ZBTB7B
ZFHX4
ZNF229
ZNF256
ZNF273
ZNF659
ZNF678
AASS
ABCD1
ABRA
ADRBK1
AKR1CL2
AKT3
AMBP
ANKRD47
B3GALT6
BCDIN3
BCL9L
BHLHB9
BST2
C10orf25
C12orf42
C13orf21
C14orf80
C15orf26
C1orf88
C21orf7
C9orf140
C9orf18
C9orf75
CALB1
CAMK1G
CCDC28B
CCL2
CCNE1
CDY2A
CEACAM20
CENTA1
CHTF18
CLSTN3
CMTM3
CNTNAP5
COL11A1
COL6A1
CREG1
CREG2
CRYGC
CTSG
CXCL6
CXorf41
DDX39
DGKQ
DPT
EFS
EPB41L3
EPHB2
EPHX2
EVC2
EXOSC6
FABP3
FAM102A
FANK1
FHL1
FLJ46266
GCAT
GJA8
GNMT
GNPDA1
GPR3
GPR75
GPSM3
GRHPR
HDAC5
HIGD1A
HLA-E
HMP19
HOXA5
HOXD8
HYDIN
ICAM1
IL1F6
INHA
KCNA3
KIF20A
KIN
KLHL13
LAYN
LOC348180
LOC388284
LOC389458
LOC441108
LRRC3B
LUM
LYL1
LYNX1
MAMDC2
MEST
MFAP4
MGAT5B
MGC27016
MGC34646
MGC9712
MIXL1
MS4A3
NKPD1
NUDT10
OLFM1
OR10A2
OR7D2
OR7G3
OSTbeta
P2RXL1
PCOLCE
PDGFRB
PITX3
PLAC2
PLXNA1
PROC
PTGDS
PTPN3
RAB39B
RBMY1B
RGS9BP
RNF144
RPA3
RPL13A
RXRA
SEMA3B
SEMA6B
SERPINA5
SFT2D3
SFTPG
SIRPB2
SLC17A3
SLC9A3R2
SLIT3
SNTG1
SNX22
SOSTDC1
TBC1D14
TMEM51
TMEM53
TNIP2
ULBP3
VILL
VMO1
VPS41
WDR54
XKR4
ZNF221
ZNF319
ZNF354A
ZNF354B
ZNF367
ZNF454
ZNF471
ZNF597
ZSCAN4
ACCN1
ACE
ACVR1C
ACYP2
ADAMTS19
ADCY1
ADCY5
ADCY8
ADCYAP1R1
AGTR1
ALK
APCDD1
APLN
APOBEC3A
ARC
ARHGAP20
ARHGAP24
ARHGAP6
ASB11
ASB9
ASCL1
ATOH1
ATP11C
AVPR1A
AVPR1B
BARX1
BCAN
BEX1
BHLHB5
C14orf162
C18orf1
C1orf114
C1orf145
C1orf165
C1QTNF4
C3orf36
CA8
CACHD1
CACNA1D
CACNA2D3
CACNG8
CALCA
CAMKV
CCDC63
CCK
CDH8
CDK5R2
CDO1
CECR6
CHD5
CHGA
CHGB
CHL1
CHRDL1
CHRDL2
CHRM1
CHRM2
CHST1
CITED1
CNTNAP2
COBL
COL21A1
COL5A1
CPLX1
CPLX2
CPNE4
CPNE5
CPT1C
CRAT
CRBN
CRHR1
CRTAC1
CRTAP
CTNNA3
CXorf48
CYGB
CYP19A1
CYP7B1
DACH2
DBC1
DBH
DBX2
DCC
DGKI
DHH
DIRAS2
DLG3
DLK1
DMRT2
DNMT3L
DOCK11
DRD1
DTNA
EDIL3
EDNRB
ELAVL4
EMILIN2
EMILIN3
EN2
ENDOG
EVX1
EYA4
FADS6
FAM43B
FAM9A
FBXO39
FEV
FGF8
FLJ37357
FLJ45803
FSTL4
FUT9
FXYD6
GABRA5
GABRD
GALNTL1
GATA4
GDF6
GEFT
GFRA1
GLRA1
GLULD1
GNAO1
GPR101
GPR50
GPR83
GPRASP2
GPRC5C
GRIK3
GRIK5
GRIN3A
GRM1
GRM3
GRP
GSH2
HAND2
HAO2
HMGCLL1
HOXC11
HOXC4
HOXD13
HRASLS
HS6ST3
HSPA6
IFNA6
IGFBP1
IGFBP4
IGSF10
IGSF11
INHBB
INSM1
IQGAP2
ITGA7
ITGA9
JPH3
KALRN
KCNH7
KCNIP1
KCNIP4
KCNJ10
KCNJ6
KCNK13
KCNK3
KCNK4
KCNK9
KCNQ1
KIAA1446
KIRREL2
KIRREL3
KLHDC7A
KLHL14
KLK15
KY
LARGE
LBX1
LGR5
LMOD1
LOC153328
LOC283514
LOC399947
LOC400120
LOC400451
LOC441177
LOC89944
LOR
LRCH2
LRFN2
LRP3
LRRTM1
MAB21L2
MAGEA10
MAGEA12
MAL
MAP1A
MED12L
MGC34774
MKRN3
MMP16
MPP2
MSI1
MT1JP
MYH11
MYT1
NAV2
NDRG4
NEFL
NEUROD1
NEUROG3
NGFRAP1L1
NKD2
NLGN1
NOVA1
NPAS3
NPR1
NPTX1
NR2E1
NRN1
NRXN2
[truncated: 934 more rows]

## Sheet: epigenetically repressed in PC3
		EP156T					PC3
	H3K4 me3	K4K27me3	Neither	H3K27me3		H3K4 me3	K4K27me3	Neither	H3K27me3
ABCA5
ABCA7
ABCB10
ABCC4
ABCG2
ABHD4
ABHD5
ABHD6
ABI1
ABL1
ACAA1
ACO1
ACOT8
ACOT9
ACOX1
ACP6
ACPL2
ACSL4
ACTG1
ACTR10
ACTR5
ACYP1
ADAM9
ADAMTS15
ADARB1
ADCK4
ADIPOR2
ADNP
ADPRHL2
ADRA1D
ADRB1
ADRB2
AEBP2
AGPAT3
AGPAT6
AHCYL1
AHI1
AIG1
AIP
AKAP11
AKAP13
AKAP8
ALDH18A1
ALDH1L1
ALDH9A1
ALG3
ALOXE3
AMOTL2
ANKRD10
ANKRD13D
ANKRD26
ANKRD49
AOF2
AP1B1
AP1S1
AP2M1
AP3B1
AP3D1
APEH
APEX2
API5
APPBP2
APRT
ARAF
ARF3
ARFGAP1
ARFGAP3
ARHGAP21
ARHGEF1
ARHGEF9
ARID1A
ARIH1
ARIH2
ARL15
ARL4D
ARL5A
ARL6IP4
ARL6IP6
ARMCX5
ARMCX6
ARNTL
ARS2
ASAH1
ASB1
ASF1B
ASMT
ASMTL
ASNA1
ASPHD2
ASXL2
ATAD1
ATG12
ATG16L1
ATG16L2
ATG3
ATIC
ATN1
ATOH7
ATP11B
ATP12A
ATP1B1
ATP2A2
ATP2C1
ATP6AP2
ATP6V0B
ATPBD4
ATR
ATXN1
ATXN7
AYTL1
B4GALT1
B4GALT5
BASP1
BAT2D1
BAZ1A
BAZ1B
BBS5
BCAM
BCAT1
BCL6
BCL7A
BCL7B
BCLAF1
BHLHB3
BIRC8
BMP2
BOC
BPGM
BRD1
BRF2
BRP44L
BRWD1
BRWD3
BSCL2
BTG1
BTN2A2
BTRC
BUB1B
C10orf46
C10orf57
C10orf97
C11orf37
C12orf39
C12orf5
C14orf100
C14orf101
C14orf102
C14orf4
C15orf29
C19orf23
C1GALT1C1
C1orf121
C1orf156
C1orf181
C1orf52
C1orf63
C1orf75
C1orf93
C1QBP
C20orf111
C20orf132
C20orf24
C20orf27
C20orf42
C20orf43
C20orf72
C21orf2
C21orf55
C21orf69
C3orf14
C3orf23
C4orf15
C6orf114
C6orf141
C6orf145
C6orf168
C6orf203
C6orf211
C8orf33
C8orf37
C8orf40
C9orf123
C9orf156
C9orf46
C9orf52
C9orf68
C9orf89
C9orf93
CA12
CA13
CAB39
CABC1
CACNB3
CADPS2
CALM1
CALM3
CAMK2G
CAMKK2
CAMTA1
CAP1
CAPN2
CAPN7
CAPNS1
CAPZA1
CARD8
CARS
CASP2
CAV1
CBLN4
CBX5
CCDC11
CCDC21
CCDC25
CCDC45
CCDC49
CCM2
CCNA1
CCND1
CCRK
CCT2
CCT4
CCT7
CCT8
CD151
CD276
CD59
CD81
CD82
CD99
CDAN1
CDC34
CDC42BPB
CDC42EP5
CDCA4
CDCA7L
CDCP1
CDK2
CDK2AP1
CDKL5
CDS1
CDV3
CDYL
CEBPA
CEBPB
CEBPG
CEP250
CEP63
CEP68
CERK
CHAF1A
CHCHD5
CHD1
CHD1L
CHD4
CHD6
CHMP1B
CHMP6
CHPF
CHRM5
CITED2
CKS2
CLN8
CLYBL
CNIH
CNKSR3
CNN2
CNN3
CNNM2
CNNM3
CNO
CNOT6
CNOT8
COBLL1
COG1
COL13A1
COMMD5
COMMD7
COPB2
COPS6
COQ2
COQ6
CORO2B
COX17
COX4I1
COX6B2
COX6C
COX7C
CPNE2
CPNE8
CPT2
CRAMP1L
CREBBP
CRIP1
CRIP2
CRY1
CSNK1E
CSNK1G3
CSTB
CTBP1
CTBS
CTDP1
CTDSP2
CTGF
CTNNB1
CTSO
CTTN
CTTNBP2NL
CXADR
CXorf38
CXorf42
CXorf43
CYB561
CYFIP1
CYHR1
CYP20A1
CYP27B1
DALRD3
DAZAP1
DBI
DBNL
DBP
DCAKD
DCBLD2
DCK
DCLRE1B
DCLRE1C
DCP1B
DDAH1
DDI2
DDX26B
DDX41
DDX42
DDX47
DDX49
DDX52
DENR
DEPDC1B
DEXI
DGKA
DHX33
DHX34
DIDO1
DIP2A
DKFZp434K1815
DLX2
DMC1
DMPK
DMWD
DNAJA2
DNAJB2
DNAJB5
DNAJB9
DNAJC10
DNAJC14
DNAJC6
DNAJC9
DNM3
DNMT3B
DOCK7
DOK4
DOM3Z
DPP9
DRB1
DTL
DTWD2
DULLARD
DUS2L
DUS4L
DUSP11
DUSP22
DUSP4
DUT
E2F5
EAF2
EBP
ECE1
ECGF1
EDD1
EDEM1
EDF1
EDG4
EDG8
EEF1D
EEF1E1
EFHA1
EFNA5
EFNB1
EFNB2
EGFL9
EGLN2
EGR1
EGR3
EI24
EIF2B4
EIF2B5
EIF2S1
EIF4E2
ELL2
ELOVL1
ELOVL6
EML4
ENO1
ENTPD6
EPB41
EPHB4
EPN2
EPN3
EPRS
EPS8L1
ERBB3
ERF
ERH
ESCO2
ETV5
ETV6
EVC
EVI1
EVI5L
EXOC1
EXOSC4
EXOSC9
F2R
F3
FADS1
FADS2
FAM103A1
FAM104A
FAM108A1
FAM109A
FAM46A
FAM54A
FAM54B
FAM65A
FAM76A
FAM76B
FAM89A
FAS
FAT
FBLN1
FBXL11
FBXL8
FBXO15
FBXO33
FBXO38
FBXW4
FBXW7
FCMD
FDX1
FER
FGF11
FGF2
FGFR2
FGFRL1
FHOD1
FKBP3
FLJ10081
FLJ10292
FLJ10357
FLJ11184
FLJ20628
FLJ21062
FLJ21908
FLJ23588
FLJ36208
FLJ90709
FMNL3
FMO5
FMR1
FNBP4
FNDC3B
FOS
FOXJ3
FRAS1
FRAT1
FRMD6
FSCN1
FUCA2
FUNDC1
FUNDC2
FUT11
FYN
FYTTD1
GAA
GAB2
GABARAPL1
GADD45A
GALC
GALE
GALNT10
GALNTL4
GAN
GARS
GATA3
GATAD1
Gcom1
GDAP2
GFPT1
GJA1
GJB7
GLRX5
GLS
GLTP
GMCL1
GMFB
GNA11
GNA13
GNAI3
GNL3L
GOLGB1
GOPC
GPC1
GPC2
GPKOW
GPR176
GRIPAP1
GRN
GRPEL1
GRSF1
GSG1
GSK3B
GTF3C1
GTPBP8
GTSE1
GULP1
HABP4
HACE1
HARS2
HAT1
HBEGF
HBP1
HCFC2
HD
HDAC11
HDAC6
HDAC8
HEATR1
HEBP1
HEBP2
HECA
HEXIM1
HIBCH
HIPK1
HIST1H1C
HIST1H3C
HIST1H3E
HK2
HLA-F
HMCN1
HMG2L1
HMGA1
HMGA2
HMGB1
HMGB3
HMGCR
HMGCS1
HMGN4
HNRPD
HNRPDL
HNRPF
HNRPM
HNT
HOMER1
HOOK1
HOOK2
HOXA1
HOXA4
HP1BP3
HPS3
HPSE
HS3ST2
HSBP1
HTATSF1
HTR7
HYPK
IBRDC3
ICAM3
ID3
IFRD1
IFT52
IFT81
IL6R
IMMT
IMPA2
INADL
ING2
INPP1
INVS
IRAK1
IRX3
IRX5
ISOC1
ITCH
ITGA3
ITGA5
ITGAV
ITGB1
ITGB8
ITM2A
ITPKB
JARID2
JMJD2C
JPH1
JRK
JUN
KBTBD6
KBTBD8
KCNF1
KCNQ5
KIAA0174
KIAA0182
KIAA0241
KIAA0556
KIAA1328
KIAA1344
KIAA1622
KIDINS220
KIF1C
KIF4A
KIFC3
KLF13
KLF6
KLF7
KLHL15
KLHL20
KLHL23
KPNA5
KREMEN2
KRIT1
KRT10
KRT19
LAMA3
LAMA5
LAMB1
LAMP2
LAP3
LAPTM4B
LARP6
LASP1
LASS5
LBR
LEMD3
LEPREL1
LEPROTL1
LGALS1
LGALS8
LIG3
LIN9
LMBR1
LMBRD2
LMCD1
LMLN
LMNB1
LMO4
LOC116143
LOC128977
LOC130355
LOC205251
LOC255374
LOC339344
LOC374395
LOC90826
LOX
LPGAT1
LRBA
LRIG3
LRRC1
LRRC27
LRRC4
LRRC43
LRRC8C
LRRC8D
LRRFIP2
LSM12
LSM7
LSR
LSS
LYN
LYPLA2
LYPLA3
LYSMD2
LZTS2
MAEA
MAFK
MAGED1
MAGED2
MALL
MAN2C1
MAP1D
MAP2K1
MAP2K7
MAP3K4
MAP3K7IP1
MAP7
MAPK1
MAPK12
MAPKBP1
MARCKS
MARK2
MARVELD3
MAST2
MAT2B
MBTPS1
MBTPS2
MCC
MCCC1
MCOLN1
MDS1
MED12
MEIS1
MEN1
METT10D
MFSD1
MFSD3
MGAT2
MGC13017
MGC19604
MGC2408
MGC39545
MICAL1
MIF4GD
MITF
MKL1
MLF2
MLL5
MLLT3
MLYCD
MME
MN1
MNS1
MOCOS
MOV10
MPHOSPH10
MPHOSPH6
MPST
MRC2
MRM1
MRPL1
MRPL12
MRPL39
MRPL43
MRPL52
MRPL55
MRPS18B
MRPS33
MSL2L1
MSL3L1
MTAP
MTCP1
MTERF
MTFR1
MTG1
MTHFD2L
MTIF3
MTMR12
MTR
MTRR
MTSS1
MVD
MXD4
MYB
MYO1B
MYT1L
NADSYN1
NAGA
NANP
NAP1L1
NBN
NCDN
NCKIPSD
NCOA5
NCSTN
NDUFA1
NDUFB11
NDUFS6
NEBL
NEDD9
NFATC4
NFE2L2
NFKBIL2
NFS1
NFYC
NHN1
NHS
NIT1
NKAP
NKRF
NLGN3
NMU
NOL10
NOL3
NOLA2
NOLC1
NONO
NOS1AP
NOTCH3
NPL
NPM1
NR1D1
NR1D2
NR2F2
NR3C1
NR5A2
NRP2
NT5C3L
NTN4
NUBP2
NUCKS1
NUDT16
NUDT18
NUFIP2
NUP160
NUP214
NUP98
NXN
NY-SAR-48
OBFC2A
OCLN
OCRL
ODF2
OGG1
OLFML2B
OPA3
OSBP2
OSBPL10
OSBPL8
OSMR
OSR2
OTUB1
OXA1L
OXR1
OXSR1
P15RS
PACSIN3
PAF1
PAFAH1B1
PAICS
PAIP2
PANK3
PAPPA
PAPSS2
PARD6B
PARK2
PARP11
PARP4
PAX9
PAXIP1
PCBP1
PCDH1
PCK2
PCNX
PCNXL2
PDCD6IP
PDE4DIP
PDE6D
PDGFC
PDHA1
PDIA6
PDLIM1
PECI
PEX5L
PEX7
PFKFB3
PGAM1
PGS1
PHF17
PHF20
PHKA1
PHLDA3
PHLDB1
PIGN
PIGX
PIGY
PIP5KL1
PITPNM3
PIWIL2
PKNOX1
PKP1
PKP4
PLA2G12A
PLEC1
PLEKHA1
PLEKHA8
PLEKHG5
PLK4
PLXNB1
PMM1
PMPCA
PNPLA2
PNPO
PNPT1
POGZ
POLD2
POLR1B
POLR2F
POLR2G
POP4
POU6F1
PPAT
PPFIBP2
PPIF
PPIL5
PPP1CB
PPP1R10
PPP1R15B
PPP1R3B
PPP2R3B
PPP2R5B
PRDX4
PRKAB2
PRKD1
PRKD2
PRKRA
PRKY
PRMT7
PRNP
ProSAPiP1
PRPS2
PRPSAP1
PRR3
PRR6
PRSS12
PRSS23
PSAT1
PSCD1
PSMA3
PSMD10
PSMD2
PSME4
PTEN
PTMA
PTP4A1
PTPLA
PTPLAD1
PTPN12
PTPN13
PTPRB
PTPRJ
PTPRK
PTRF
PTTG1IP
PURA
PVRL2
PVRL3
PYCRL
QPCTL
RAB11FIP5
RAB1A
RAB35
RAD54L
RALA
RALB
RALBP1
RALGPS1
RANBP3
RAP2B
RAP2C
RASA3
RASSF5
RASSF7
RBBP7
RBM10
RBM17
RBM24
RBM35A
RBM5
RBPMS
RBX1
RCBTB2
RCHY1
RCL1
RCN2
RDBP
REPS1
RERE
RFC1
RFC2
RFT1
RFWD2
RGL2
RGS17
RGS20
RHOB
RHOBTB2
RIC8A
RICTOR
RIF1
RING1
RIPK3
RIPK4
RND1
RND3
RNF103
RNF11
RNF113A
RNF13
RNF139
RNF152
RNF185
RNF20
RNF24
RNF26
RNF32
RNF38
RNF6
RNF8
ROCK1
RP2
RPIB9
RPL24
RPL3
RPL39
RPL7L1
RPLP0
RPP25
RPS14
RPS24
RPS27
RPS27L
RPS4X
RPS6
RPS6KA2
RPS6KA3
RPUSD1
RRAGB
RTN3
RTN4
RUNX2
RUSC2
SAC3D1
SAMD4A
SCAMP1
SCYL1
SCYL1BP1
SDCCAG8
SDF4
SEC24B
SEC61B
SEL1L
SELT
SEP15
SEPHS1
SEPHS2
SEPT10
SEPT11
SEPT7
SERF2
SERINC2
SERP1
SERPINB6
SESN1
SESN2
SESN3
SFRS14
SFRS16
SFRS5
SFT2D2
SGEF
SGK
SGK3
SH3BGRL
SH3KBP1
SHC4
SIAHBP1
SIKE
SIL1
SIN3A
SIPA1
SKI
SLC12A4
SLC12A9
SLC13A3
SLC17A5
SLC19A2
SLC25A14
SLC25A16
SLC25A32
SLC25A37
SLC26A4
SLC26A6
SLC30A5
SLC33A1
SLC35A4
SLC35B3
SLC35D1
SLC35E1
SLC35E4
SLC39A1
SLC39A14
SLC41A1
SLC44A2
SLC4A2
SLK
SMAD1
SMARCE1
SMCR7
SMPDL3A
SNAP29
SNF1LK2
SNF8
SNN
SNRPB2
SNURF
SNX12
SNX9
SOLH
SPAST
SPG7
SPRY1
SPRY2
SQSTM1
SRP72
SRRM1
SRXN1
SSFA2
ST6GALNAC6
ST7
ST7L
STAG2
STAM
STARD4
STAT1
STAU2
STC2
STCH
STK35
STK38
STMN1
STS-1
STXBP1
STYXL1
SULF2
SUMF2
SUMO1
SUV39H1
SVIL
SYBL1
SYK
SYNPO
TA-NFKBH
TACC2
TANK
TAX1BP1
TBL1X
TBL1XR1
TBPL1
TBX2
TCEAL1
TCF7L1
TCN2
TCP11L1
TDRD3
TEAD3
TERF2
TESK1
TEX261
TFAM
TGIF2
TGIF2LY
THADA
THAP6
THOC1
THRAP6
THRB
THTPA
TIFA
TIGD2
TIGD6
TIMM44
TIMM8A
TIPARP
TJAP1
TLL2
TLR2
TM6SF1
TMC4
TMCO3
TMED10
TMEM107
TMEM14A
TMEM16F
TMEM16K
TMEM17
TMEM25
TMEM32
TMEM38B
TMEM41B
TMEM65
TMEM87B
TMEM9B
TMEPAI
TMPIT
TMTC2
TNFAIP3
TNFRSF10B
TNFRSF19L
TNFRSF1A
TNFRSF21
TNFSF5IP1
TNK2
TNPO1
TOMM7
TOP3A
TOR1AIP1
TOR3A
TP53
TP53INP2
TPD52L2
TPM2
TRAP1
TRERF1
TRIB2
TRIM35
TRIM39
TRIM4
TRIM41
TRIM46
TRIM47
TRIM6
TRIO
TRIP10
TRIP4
TRMT12
TRRAP
TSPAN15
TSPAN2
TSPYL2
TSPYL4
TSTA3
TTBK2
TTC19
TTYH3
TXNDC6
TXNL2
TXNL4A
U1SNRNPBP
U2AF2
UBB
UBE1
UBE2A
UBE2H
UBE2I
UBE2L6
UBE2R2
UBE2S
UBE3A
UBE3C
UBTF
UBXD2
UFD1L
UGP2
UHMK1
ULK2
UNC13B
UNC84B
USH1G
USP15
USP19
USP21
USP33
USP36
USP47
USP49
USPL1
UXT
VANGL1
VAPB
VAV2
VBP1
VCP
VDR
VIPR1
VLDLR
VPRBP
VPS11
VPS13B
VPS25
VPS54
WASF1
WASL
WBP11
WBP5
WDR24
WDR36
WDR44
WDR5
WDR55
WDR62
WDR77
WHSC1L1
WIPI2
WNT2B
WNT5A
WWP2
XKR3
XPA
XPO5
XPO7
XRCC5
XRCC6BP1
YAP1
YIPF6
YTHDC1
ZBTB20
ZBTB33
ZBTB4
ZC3H3
ZCCHC10
ZDHHC17
ZDHHC20
ZFP28
ZFP36
ZFP37
ZFP91
ZHX1
ZMPSTE24
ZNF133
ZNF157
ZNF197
ZNF200
ZNF23
ZNF235
ZNF238
ZNF282
ZNF326
ZNF335
ZNF35
ZNF365
ZNF37A
ZNF398
ZNF403
ZNF41
ZNF415
ZNF416
ZNF432
ZNF446
ZNF462
ZNF503
ZNF543
ZNF553
ZNF563
ZNF570
ZNF598
ZNF607
ZNF621
ZNF622
ZNF624
ZNF643
ZNF652
ZNF672
ZNF692
ZNF696
ZNF7
ZNF71
ZNF75A
ZNHIT3
ZRANB3
ZSCAN2
ZWILCH
ZWINT
AADAT
ABCA10
ABCB8
ABCC10
ABCC2
ABHD11
ABL2
ACAD10
ACAD8
ACAT2
ACTL6A
ACTR8
ADAMTSL4
ADM2
ADORA2B
AHCY
AKR1C3
AKR7A2
ALAD
ALDH3A1
ALG12
ALOX15B
ALS2CL
ANGPTL7
ANKRD1
ANKRD16
ANKRD35
ANKRD6
ANUBL1
AOAH
AP1M2
APITD1
APOA1BP
APOL6
AQP3
ARFGEF2
ARHGAP11A
ARHGDIA
ARID3A
ARL13B
ARL4A
ARMET
ARPC1B
ARPM1
ARTN
ASB2
ASF1A
ASPSCR1
ATF7IP
ATG10
ATOX1
ATP10D
ATP1A1
ATP1A4
ATP5B
ATP6AP1
ATP8B4
ATPAF2
AVEN
AXIN1
B3GNT5
B4GALT4
BAD
BAIAP2
BAIAP2L1
BAK1
BBOX1
BBS7
BCAR3
BCAS4
BET1L
BLNK
BLVRB
BNIP1
BOLA1
BRAP
BRI3BP
BTN2A3
C10orf54
C11orf17
C12orf24
C12orf45
C12orf49
C12orf52
C14orf145
C15orf39
C16orf44
C18orf54
C19orf22
C19orf25
C1orf106
C1orf123
C1orf174
C1orf190
C1orf51
C1orf56
C20orf144
C20orf152
C20orf20
C20orf28
C20orf54
C20orf7
C21orf25
C21orf6
C22orf16
C2orf13
C2orf16
C2orf3
C3orf34
C3orf54
C6orf120
C6orf130
C6orf136
C6orf151
C6orf153
C6orf70
C7orf11
C7orf23
C8orf42
C8orf45
C8orf51
C8orf55
C9orf114
C9orf121
C9orf16
C9orf84
CABIN1
CACYBP
CALML3
CALR3
CAPN1
CAPN3
CARD6
CASKIN2
CASP4
CASP8
CASP9
CCBE1
CCDC7
CCND3
CCNG1
CCT3
CDC26
CDCA8
CDK5RAP1
CDKL3
CDT1
CEACAM1
CENPE
CENTG3
CFH
CHAC1
CHCHD7
CHI3L2
CHMP4C
CHMP7
CHRM3
CHRNA6
CISH
CLMN
COL17A1
COL4A1
COL5A2
COL7A1
COMMD2
COMMD8
COMT
COPS7B
COPZ2
COQ4
COQ9
COX8A
CPEB3
CPNE3
CRNKL1
CTF1
CTSZ
CUL4A
CYB5R1
CYB5R3
DAPP1
DCDC2
DCTD
DCXR
DDX24
DDX31
DECR1
DECR2
DEDD2
DENND3
DGCR6
DHCR7
DISP2
DKFZp686I15217
DKKL1
DLGAP2
DNAH1
DNAH3
DNAJA4
DNASE1L3
DNASE2
DNPEP
DOCK3
DOLPP1
DOT1L
DPP7
DSCR1
DTX3L
DUSP3
DYNC1I2
DZIP3
E4F1
ECHDC2
ECOP
EDAR
EDN1
EFCAB2
EFNA4
EGFL8
EHD3
EID3
EIF1AY
EIF2B3
EIF3S9
ELF3
ELMO2
ELMO3
EMD
EMP3
ENDOGL1
ENY2
EPB42
EPHB3
EPM2A
EPS15L1
EPS8L2
EPSTI1
ESD
ETV7
EZH1
FAAH
FAM24B
FAM3C
FAM40A
FAM43A
FAM63A
FAM80B
FAM83F
FAM8A1
FARP2
FASN
FAT4
FBLN2
FBXL12
FBXL2
FBXO31
FBXO32
FBXO44
FBXW8
FCHO2
FGFBP1
FKBP11
FLJ10490
FLJ10815
FLJ14668
FLJ20035
FLJ20323
FLJ22222
FLJ31568
FLJ38482
FLJ43339
FLT3LG
FNBP1
FOSL1
FOSL2
FPGT
FRK
FUT1
FUT4
FXYD4
FZD3
FZD4
GALK1
GALNT13
GAPVD1
GBE1
GBP4
GDF15
GEMIN5
GJB3
GJB5
GLB1L
GMPPB
GNAQ
GNB1L
GNGT1
GOLGA3
GOLPH2
GPD2
GPR125
GPR155
GPR172A
GPR87
GPR92
GPS1
GRAMD3
GRB7
GRINA
GTF3C5
GTPBP2
GUCA1B
GYLTL1B
HAGH
HAPLN3
HBXIP
HBZ
HCFC1R1
HERC6
HEXB
HIST1H1A
HIST1H1B
HIST1H2AB
HIST1H2AE
HIST1H2BG
HIST1H2BL
HIST1H3A
HIST1H3B
HIST1H3F
HIST1H3G
HNF4G
HNRPK
HPS6
HRASLS3
HRB
HSD17B1
HSD17B8
HSPA1A
HSPB1
HTF9C
HYAL2
IARS2
ICK
ICMT
IDH3A
IDI1
IER3IP1
IFIT2
IFNGR2
IFRD2
IGFBP7
IGSF2
IKBKAP
IKBKE
IKBKG
IL17B
IL17D
IL18
ILKAP
IMP4
IMPA1
INMT
INPP5B
INSR
IQCE
IQCG
ITGA1
ITGB6
JMJD2A
JPH2
KCNK6
KCTD11
KCTD14
KCTD17
KCTD5
KCTD7
KDELR3
KIAA0319
KIAA0494
KIAA0746
KIAA1377
KIAA1598
KIAA1688
KIAA1706
KIF13A
KIF27
KIF3A
KIF3C
KLHL11
KLHL12
KPTN
KRT7
KRT8
KRTCAP2
LACTB
LAMA4
LAMB3
LAMC1
LAMC2
LANCL3
LEPRE1
LETM2
LGALS3
LIG1
LIMD1
LIN7B
LMBR1L
LOC134145
LOC150223
LOC150383
LOC196463
LOC196913
LOC284296
LOC339123
LOC387758
LOC401431
LOC541469
LRAP
LRRC28
LRRC45
LRRC6
LRRCC1
LSG1
LSM10
LTBR
LXN
LY75
LYCAT
LZIC
MAD2L2
MANSC1
MAP1LC3C
MAPK13
MARCH9
MARVELD2
MBD2
MBD4
MBP
MCM6
MDH1B
MED19
MFN1
MFN2
MGAT4B
MGC13114
MGC16385
MGC20983
MGC29891
MGC7036
MINK1
MIPEP
MIR16
MKRN1
MLH3
MMAB
MMACHC
MMP14
MMP25
MOCS3
MON1A
MOSC2
MOSPD3
MR1
MRAS
MRPL2
MRPL34
MRPL36
MRPL37
MRPL40
MRPL41
MRPS18C
MRPS24
MRPS28
MRS2L
MSH3
MSH6
MSTO1
MT1A
MT1F
MTHFD1L
MTMR11
MUC15
MYBL2
MYD88
MYO5C
MYOHD1
N-PAC
NANS
NBPF3
NDUFA12
NDUFA8
NEIL1
NEK3
NET1
NEU1
NFXL1
NIBP
NID1
NIT2
NLE1
NLF1
NME3
NNMT
NPAL2
NPEPPS
NQO1
NQO2
NRG4
NSFL1C
NSUN3
NTHL1
NUDT11
NUDT22
NUP188
OAS3
OCIAD2
OPTN
ORC3L
OSBPL3
OTUB2
P2RY2
P2RY5
PAMCI
PAQR4
PAQR9
PARN
PARP12
PARP15
PARP3
PBX4
PC
PCBP4
PCDHB11
PCGF3
PCGF6
PCTK3
PCYOX1
PDCD7
PDDC1
PDIA3
PDIA5
PDIK1L
PEX11G
PEX6
PGBD4
PGCP
PGM2L1
PGM3
PHB2
PHF11
PHKG2
PIGF
PITPNM1
PKDREJ
PLA2G2E
PLAGL1
PLCD3
PLEKHF1
PLK3
PLOD3
PMS1
POGK
POLE
POLR1A
POLR2L
POMT2
PPAN
PPAPDC1B
PPIL3
PPIL6
PPP1R7
PPP1R8
PPP2CB
PPP4R1L
PREB
PROCR
PRSS22
PRSS8
PTCD2
PTGES2
PTK6
PYGO2
QPCT
RAB25
RAB27A
RAB36
RAB3B
RABEPK
RABL3
RAC1
RAD51L3
RAD52
RAD9B
RAPGEF1
RAPGEF3
RASSF1
RBL1
RBM22
RBM35B
RBMX
RDM1
RETNLB
REXO4
RFX1
RG9MTD2
RGS14
RGS19
RHBDL2
RHPN2
RIBC2
RIOK1
RNASE7
RNASEL
RNASET2
RNF10
RNF130
RNF135
RNPS1
RNUXA
ROM1
RPA1
RPL10A
RPL21
RPL32
RPS6KA4
RPS8
RSHL2
RUSC1
RUTBC3
RWDD4A
RYK
S100A14
S100A16
S100A6
SAAL1
SAP130
SAPS2
SBF1
SCAMP4
SCARB1
[truncated: 2,136 more rows]
