# Supplementary material for: Genome-Wide Profiling of Histone H3 Lysine 4 and Lysine 27 Trimethylation Reveals an Epigenetic Signature in Prostate Carcinogenesis
Source: PLoS One. 2009 Mar 5;4(3):e4687. doi: 10.1371/journal.pone.0004687 (PMC2650415; doi:10.1371/journal.pone.0004687)
Supplement: Table S13 — Oligo sequences of Taqman probes for ChIP-PCR (0.02 MB XLS) [file pone.0004687.s014.xls]

## Sheet: Sheet1
Assay ID	Name of Primer/Probe	Nucleotide sequence
SIM2	P-SIM2F	GCCTGCTCGGCTTCGA
	P-SIM2R	TCCAGGGACTCCTTTGAAGGT
	P-SIM2M1	ACGCCTTCGAACTTT
DLX2	P-DLX2F	CCTGGGAGGCTTCCATCTC
	P-DLX2R	CTGTCTGGCGCCTTCCT
	P-DLX2M1	ACCCAGCTCTCAGCCC
WNT3A	P-WNT3AF	CAGCACGTCCTCAGACACA
	P-WNT3AR	CGGGAGCCCGAACCG
	P-WNT3AM2	CCCCGCCTGCTGCC
ERG	P-ERGF	GGGAGGAGCCGGATACAG
	P-ERGR	GCGTGCGTCGGTCAGA
	P-ERGM2	CCTCGGCATCCCCG
GAS1	P-GAS1F	ACGGTGCGGCATTCGT
	P-GAS1R	GCCGCTACCTGACCTACTG
	P-GAS1M1	CAGCCCGTTGAAGACT
EZH2	P-EZH2F	GCGCCCGTCCAATCAC
	P-EZH2R	CCAGTGGCGTCCCTTACA
	P-EZH2M2	CTGAGCGCACTCTGC
CCK	P-CCKF	GCGGGCGGCTGTCT
	P-CCKR	CGGTTGTCGCCCCAGT
	P-CCKM2	CCGCCCTCTGAGCACG
HOXD11	P-HOXD11F	GTCTCGGCGCCAGGAG
	P-HOXD11R	ACGCCATGAAGAGAAATGTCCTTAT
	P-HOXD11M2	AACGCTCGCCAACACG
HOXD10	P-HOXD10F	GCGTTCTGCCTGGTTGTG
	P-HOXD10R	GGAGGGAAGCCAGAGTGC
	P-HOXD10M2	CACAGAAGCATTCCCC
DLX1	P-DLX1F	CGGTGGCTCCAGCAGAT
	P-DLX1R	GCGGCTCAGCGTGGA
	P-DLX1M1	CTGAGCCCCTAGGCCC
TBX1	P-TBX1F	TCTCTCCATACTCTGAGGCCTAGA
	P-TBX1R	GCATTGGTCCCAGGCTACTT
	P-TBX1M1	CCGTGCACCTCGAACC
